# Supplementary material for: Multiphase detection of crucial biological amines using a 2,4,6-tristyrylpyrylium dye
Source: Commun Chem. 2025 Mar 15;8:81. doi: 10.1038/s42004-025-01459-5 (PMC11910641; doi:10.1038/s42004-025-01459-5)
Supplement: Supplementary file 4 — Supplementary Data 1 [file 42004_2025_1459_MOESM4_ESM.xlsx]

## Sheet: Figure 3a
Wavelength	n-hexane	toluene	1,4 dioxan	THF	CHCl3	CH2Cl3	MeCN	DMSO	MeOH	H2O
200	0.483	0.255	0.567	-0.21	0.151	0.398	0.554	0.261	0.437	1.427
201	0.473	0.223	0.559	-0.217	0.135	0.407	0.604	0.259	0.507	1.348
202	0.462	0.21	0.55	-0.224	0.116	0.42	0.676	0.259	0.604	1.253
203	0.449	0.19	0.538	-0.228	0.101	0.433	0.778	0.257	0.741	1.149
204	0.44	0.17	0.529	-0.232	0.1	0.428	0.891	0.252	0.873	1.052
205	0.432	0.144	0.521	-0.231	0.095	0.466	1.016	0.249	0.993	0.963
206	0.426	0.145	0.516	-0.225	0.088	0.48	1.145	0.248	1.097	0.885
207	0.42	0.149	0.512	-0.216	0.083	0.484	1.274	0.245	1.186	0.815
208	0.415	0.161	0.512	-0.212	0.077	0.489	1.408	0.244	1.264	0.753
209	0.409	0.191	0.511	-0.206	0.068	0.49	1.538	0.244	1.328	0.698
210	0.402	0.234	0.512	-0.201	0.063	0.491	1.66	0.243	1.382	0.649
211	0.394	0.276	0.511	-0.196	0.058	0.486	1.785	0.246	1.428	0.603
212	0.385	0.301	0.511	-0.196	0.054	0.483	1.908	0.248	1.466	0.561
213	0.375	0.325	0.509	-0.194	0.05	0.48	2.029	0.251	1.498	0.521
214	0.363	0.339	0.509	-0.192	0.047	0.474	2.149	0.253	1.525	0.484
215	0.351	0.348	0.51	-0.189	0.046	0.462	2.26	0.255	1.546	0.448
216	0.337	0.353	0.512	-0.189	0.048	0.452	2.322	0.254	1.564	0.414
217	0.322	0.35	0.512	-0.188	0.049	0.442	2.273	0.256	1.578	0.383
218	0.307	0.345	0.512	-0.186	0.05	0.428	2.11	0.255	1.59	0.352
219	0.291	0.331	0.51	-0.184	0.052	0.412	1.904	0.254	1.599	0.324
220	0.276	0.317	0.507	-0.184	0.054	0.394	1.707	0.254	1.604	0.299
221	0.261	0.297	0.504	-0.181	0.057	0.373	1.538	0.253	1.603	0.276
222	0.247	0.274	0.501	-0.177	0.061	0.353	1.4	0.25	1.59	0.256
223	0.234	0.252	0.497	-0.175	0.066	0.336	1.294	0.249	1.56	0.239
224	0.221	0.233	0.493	-0.174	0.073	0.323	1.216	0.248	1.508	0.224
225	0.21	0.214	0.489	-0.171	0.08	0.314	1.163	0.247	1.429	0.211
226	0.2	0.198	0.483	-0.165	0.087	0.307	1.131	0.245	1.329	0.2
227	0.19	0.185	0.476	-0.155	0.099	0.301	1.12	0.243	1.214	0.191
228	0.181	0.174	0.467	-0.133	0.109	0.296	1.128	0.24	1.093	0.183
229	0.173	0.165	0.455	-0.096	0.122	0.292	1.153	0.235	0.975	0.176
230	0.165	0.159	0.44	-0.045	0.142	0.287	1.195	0.231	0.863	0.17
231	0.158	0.155	0.423	0.014	0.17	0.282	1.252	0.227	0.761	0.164
232	0.152	0.152	0.403	0.078	0.2	0.277	1.322	0.221	0.671	0.16
233	0.145	0.15	0.381	0.135	0.235	0.272	1.406	0.214	0.592	0.155
234	0.14	0.149	0.359	0.174	0.266	0.267	1.504	0.206	0.523	0.151
235	0.134	0.15	0.338	0.195	0.285	0.262	1.614	0.196	0.465	0.147
236	0.129	0.15	0.318	0.204	0.29	0.257	1.737	0.184	0.416	0.143
237	0.124	0.151	0.3	0.208	0.285	0.251	1.874	0.173	0.376	0.139
238	0.12	0.154	0.285	0.209	0.274	0.246	2.024	0.163	0.342	0.135
239	0.115	0.156	0.272	0.208	0.261	0.241	2.185	0.153	0.316	0.13
240	0.111	0.158	0.261	0.207	0.249	0.236	2.358	0.145	0.294	0.126
241	0.107	0.161	0.252	0.206	0.239	0.231	2.543	0.139	0.277	0.122
242	0.104	0.164	0.244	0.205	0.23	0.226	2.734	0.133	0.263	0.118
243	0.1	0.166	0.238	0.202	0.223	0.221	2.926	0.128	0.252	0.114
244	0.097	0.169	0.233	0.201	0.218	0.217	3.109	0.124	0.243	0.11
245	0.094	0.171	0.228	0.199	0.213	0.213	3.271	0.121	0.236	0.106
246	0.091	0.173	0.224	0.197	0.21	0.209	3.406	0.118	0.231	0.102
247	0.089	0.175	0.221	0.195	0.207	0.206	3.504	0.116	0.227	0.099
248	0.086	0.178	0.219	0.193	0.204	0.203	3.571	0.115	0.223	0.096
249	0.084	0.181	0.216	0.192	0.203	0.201	3.608	0.115	0.221	0.093
250	0.082	0.183	0.214	0.191	0.201	0.199	3.629	0.117	0.22	0.091
251	0.08	0.185	0.213	0.19	0.2	0.198	3.648	0.121	0.219	0.088
252	0.078	0.188	0.212	0.189	0.199	0.197	3.664	0.127	0.219	0.086
253	0.077	0.191	0.212	0.189	0.199	0.197	3.669	0.135	0.219	0.085
254	0.075	0.194	0.212	0.189	0.199	0.197	3.671	0.145	0.219	0.083
255	0.074	0.2	0.213	0.189	0.199	0.197	3.677	0.155	0.22	0.082
256	0.073	0.202	0.214	0.189	0.2	0.198	3.676	0.166	0.221	0.081
257	0.073	0.205	0.215	0.19	0.2	0.199	3.67	0.176	0.222	0.081
258	0.072	0.206	0.217	0.191	0.201	0.2	3.667	0.185	0.224	0.08
259	0.072	0.21	0.22	0.191	0.202	0.201	3.662	0.195	0.226	0.08
260	0.071	0.21	0.223	0.192	0.204	0.203	3.648	0.203	0.228	0.08
261	0.071	0.214	0.226	0.193	0.205	0.205	3.635	0.209	0.23	0.081
262	0.071	0.216	0.229	0.195	0.207	0.206	3.595	0.216	0.233	0.081
263	0.071	0.217	0.233	0.196	0.209	0.208	3.439	0.222	0.236	0.081
264	0.072	0.214	0.238	0.197	0.211	0.21	3.106	0.227	0.239	0.082
265	0.072	0.212	0.242	0.199	0.214	0.212	2.7	0.232	0.243	0.083
266	0.073	0.209	0.247	0.2	0.217	0.215	2.322	0.237	0.247	0.084
267	0.074	0.206	0.253	0.2	0.22	0.217	1.989	0.242	0.252	0.086
268	0.075	0.205	0.259	0.201	0.223	0.221	1.701	0.248	0.257	0.087
269	0.076	0.202	0.265	0.201	0.227	0.224	1.453	0.254	0.262	0.089
270	0.078	0.195	0.272	0.201	0.231	0.228	1.245	0.26	0.268	0.091
271	0.079	0.187	0.279	0.2	0.236	0.232	1.07	0.266	0.274	0.093
272	0.081	0.177	0.287	0.198	0.241	0.237	0.922	0.272	0.281	0.095
273	0.083	0.165	0.295	0.196	0.246	0.243	0.798	0.279	0.288	0.098
274	0.086	0.159	0.303	0.194	0.251	0.25	0.696	0.286	0.295	0.1
275	0.088	0.164	0.311	0.192	0.257	0.257	0.614	0.294	0.303	0.103
276	0.09	0.177	0.32	0.191	0.264	0.265	0.549	0.301	0.311	0.106
277	0.093	0.201	0.329	0.192	0.27	0.273	0.499	0.309	0.319	0.11
278	0.096	0.232	0.337	0.195	0.277	0.282	0.463	0.317	0.327	0.113
279	0.099	0.264	0.346	0.204	0.284	0.292	0.438	0.325	0.336	0.117
280	0.102	0.29	0.355	0.217	0.291	0.301	0.423	0.334	0.344	0.12
281	0.105	0.309	0.363	0.237	0.298	0.311	0.414	0.341	0.351	0.124
282	0.108	0.322	0.372	0.261	0.306	0.321	0.411	0.349	0.358	0.128
283	0.111	0.331	0.38	0.288	0.313	0.33	0.411	0.357	0.365	0.131
284	0.114	0.339	0.388	0.314	0.32	0.339	0.413	0.364	0.371	0.135
285	0.117	0.345	0.395	0.337	0.327	0.347	0.416	0.372	0.377	0.139
286	0.12	0.351	0.402	0.354	0.333	0.354	0.42	0.378	0.382	0.142
287	0.123	0.356	0.409	0.365	0.339	0.36	0.423	0.384	0.386	0.146
288	0.126	0.362	0.414	0.373	0.345	0.365	0.425	0.39	0.389	0.149
289	0.129	0.367	0.419	0.378	0.35	0.369	0.427	0.395	0.391	0.152
290	0.132	0.372	0.424	0.382	0.354	0.372	0.428	0.399	0.393	0.154
291	0.134	0.376	0.428	0.384	0.358	0.373	0.428	0.403	0.394	0.157
292	0.137	0.381	0.431	0.386	0.36	0.374	0.428	0.406	0.395	0.159
293	0.139	0.385	0.433	0.388	0.363	0.374	0.427	0.408	0.395	0.161
294	0.141	0.389	0.436	0.388	0.364	0.372	0.425	0.41	0.394	0.162
295	0.142	0.393	0.437	0.389	0.365	0.37	0.423	0.411	0.393	0.164
296	0.144	0.396	0.438	0.389	0.365	0.368	0.42	0.412	0.391	0.165
297	0.145	0.399	0.439	0.388	0.365	0.364	0.417	0.412	0.389	0.165
298	0.146	0.401	0.438	0.387	0.364	0.36	0.412	0.412	0.386	0.166
299	0.147	0.402	0.437	0.384	0.363	0.356	0.408	0.411	0.382	0.166
300	0.148	0.403	0.435	0.381	0.361	0.351	0.402	0.409	0.377	0.166
301	0.149	0.403	0.432	0.377	0.358	0.346	0.396	0.406	0.372	0.165
302	0.149	0.402	0.428	0.373	0.355	0.34	0.389	0.403	0.366	0.164
303	0.149	0.401	0.423	0.367	0.351	0.334	0.381	0.398	0.359	0.163
304	0.149	0.398	0.418	0.361	0.347	0.327	0.373	0.393	0.352	0.162
305	0.148	0.395	0.411	0.354	0.342	0.32	0.364	0.388	0.344	0.16
306	0.147	0.39	0.403	0.347	0.337	0.312	0.355	0.382	0.336	0.159
307	0.146	0.385	0.394	0.339	0.331	0.304	0.345	0.375	0.328	0.156
308	0.145	0.378	0.384	0.33	0.324	0.296	0.335	0.367	0.319	0.154
309	0.143	0.37	0.373	0.32	0.316	0.287	0.324	0.357	0.309	0.151
310	0.141	0.361	0.362	0.31	0.308	0.277	0.313	0.347	0.299	0.147
311	0.139	0.351	0.35	0.299	0.299	0.268	0.302	0.337	0.288	0.144
312	0.136	0.34	0.337	0.288	0.29	0.258	0.292	0.326	0.278	0.14
313	0.134	0.329	0.325	0.277	0.28	0.249	0.281	0.315	0.269	0.136
314	0.131	0.318	0.313	0.268	0.271	0.24	0.272	0.305	0.26	0.132
315	0.128	0.308	0.302	0.258	0.262	0.231	0.264	0.296	0.252	0.128
316	0.124	0.297	0.291	0.249	0.254	0.224	0.255	0.287	0.245	0.124
317	0.121	0.286	0.28	0.241	0.245	0.216	0.248	0.278	0.238	0.121
318	0.117	0.276	0.27	0.232	0.236	0.209	0.241	0.27	0.231	0.117
319	0.114	0.266	0.261	0.225	0.228	0.202	0.234	0.261	0.225	0.113
320	0.11	0.257	0.252	0.217	0.22	0.195	0.228	0.254	0.219	0.109
321	0.107	0.248	0.243	0.211	0.212	0.189	0.222	0.247	0.213	0.106
322	0.103	0.239	0.235	0.204	0.205	0.183	0.217	0.24	0.208	0.102
323	0.099	0.231	0.228	0.199	0.198	0.177	0.212	0.234	0.204	0.099
324	0.096	0.224	0.222	0.193	0.192	0.172	0.208	0.228	0.2	0.096
325	0.093	0.217	0.216	0.188	0.185	0.167	0.205	0.223	0.196	0.092
326	0.089	0.211	0.21	0.184	0.18	0.163	0.201	0.218	0.192	0.089
327	0.086	0.205	0.206	0.18	0.174	0.159	0.198	0.214	0.189	0.086
328	0.083	0.2	0.201	0.176	0.169	0.155	0.196	0.21	0.187	0.083
329	0.081	0.195	0.198	0.173	0.165	0.151	0.194	0.206	0.184	0.081
330	0.078	0.191	0.194	0.17	0.16	0.148	0.192	0.203	0.182	0.078
331	0.075	0.187	0.192	0.167	0.156	0.145	0.191	0.2	0.181	0.076
332	0.073	0.184	0.189	0.165	0.153	0.142	0.189	0.198	0.179	0.073
333	0.071	0.181	0.187	0.163	0.15	0.139	0.189	0.195	0.178	0.071
334	0.068	0.179	0.185	0.162	0.146	0.136	0.188	0.194	0.177	0.069
335	0.066	0.177	0.184	0.16	0.144	0.134	0.188	0.192	0.176	0.067
336	0.064	0.175	0.183	0.159	0.141	0.132	0.188	0.191	0.176	0.065
337	0.062	0.174	0.182	0.159	0.139	0.13	0.188	0.19	0.175	0.063
338	0.061	0.173	0.182	0.158	0.137	0.128	0.189	0.189	0.176	0.061
339	0.059	0.172	0.182	0.158	0.136	0.127	0.19	0.189	0.176	0.06
340	0.057	0.171	0.182	0.158	0.134	0.125	0.191	0.188	0.176	0.058
341	0.056	0.171	0.183	0.158	0.133	0.124	0.192	0.189	0.177	0.056
342	0.055	0.171	0.184	0.158	0.132	0.123	0.194	0.189	0.178	0.055
343	0.054	0.172	0.185	0.159	0.131	0.122	0.195	0.189	0.179	0.054
344	0.053	0.172	0.187	0.16	0.131	0.122	0.198	0.19	0.181	0.053
345	0.052	0.173	0.188	0.161	0.131	0.122	0.2	0.191	0.182	0.052
346	0.051	0.174	0.19	0.162	0.13	0.122	0.202	0.192	0.184	0.051
347	0.05	0.175	0.193	0.163	0.131	0.122	0.205	0.194	0.186	0.05
348	0.05	0.176	0.195	0.165	0.131	0.122	0.208	0.195	0.188	0.05
349	0.049	0.178	0.198	0.167	0.132	0.122	0.211	0.197	0.191	0.049
350	0.049	0.179	0.2	0.169	0.133	0.123	0.214	0.199	0.193	0.048
351	0.048	0.181	0.203	0.171	0.134	0.124	0.218	0.201	0.196	0.048
352	0.048	0.183	0.207	0.174	0.135	0.125	0.222	0.203	0.199	0.048
353	0.048	0.185	0.21	0.176	0.136	0.126	0.226	0.205	0.203	0.048
354	0.048	0.187	0.214	0.179	0.138	0.128	0.23	0.208	0.206	0.048
355	0.048	0.19	0.218	0.182	0.139	0.13	0.234	0.211	0.21	0.048
356	0.049	0.192	0.222	0.186	0.141	0.131	0.238	0.214	0.214	0.048
357	0.049	0.195	0.227	0.189	0.144	0.134	0.243	0.217	0.218	0.048
358	0.049	0.198	0.231	0.193	0.146	0.136	0.247	0.22	0.222	0.048
359	0.05	0.202	0.236	0.196	0.149	0.139	0.252	0.223	0.226	0.049
360	0.05	0.205	0.241	0.2	0.152	0.142	0.257	0.227	0.23	0.049
361	0.051	0.209	0.246	0.204	0.156	0.145	0.262	0.231	0.234	0.05
362	0.052	0.212	0.251	0.209	0.159	0.148	0.267	0.235	0.239	0.051
363	0.052	0.216	0.257	0.213	0.162	0.151	0.271	0.239	0.243	0.051
364	0.053	0.219	0.262	0.217	0.166	0.155	0.275	0.242	0.247	0.052
365	0.054	0.223	0.267	0.221	0.17	0.158	0.28	0.246	0.251	0.053
366	0.055	0.227	0.272	0.225	0.173	0.162	0.284	0.25	0.255	0.054
367	0.056	0.231	0.277	0.229	0.178	0.165	0.288	0.253	0.259	0.055
368	0.057	0.235	0.282	0.234	0.182	0.169	0.292	0.257	0.263	0.056
369	0.058	0.239	0.287	0.238	0.186	0.173	0.297	0.261	0.267	0.057
370	0.06	0.243	0.292	0.242	0.19	0.177	0.3	0.264	0.271	0.058
371	0.061	0.246	0.296	0.246	0.194	0.181	0.304	0.268	0.275	0.06
372	0.062	0.25	0.301	0.25	0.198	0.185	0.308	0.271	0.279	0.061
373	0.063	0.253	0.305	0.253	0.203	0.189	0.311	0.275	0.282	0.062
374	0.064	0.257	0.309	0.257	0.207	0.193	0.315	0.278	0.286	0.063
375	0.065	0.26	0.313	0.261	0.211	0.197	0.318	0.281	0.289	0.065
376	0.066	0.263	0.317	0.264	0.215	0.201	0.321	0.285	0.292	0.066
377	0.067	0.266	0.32	0.267	0.219	0.205	0.324	0.288	0.295	0.067
378	0.068	0.269	0.323	0.27	0.223	0.209	0.327	0.29	0.298	0.068
379	0.069	0.272	0.326	0.273	0.227	0.212	0.329	0.293	0.301	0.069
380	0.069	0.274	0.328	0.276	0.231	0.216	0.332	0.296	0.303	0.07
381	0.07	0.277	0.33	0.279	0.234	0.22	0.334	0.298	0.306	0.071
382	0.071	0.279	0.332	0.281	0.238	0.223	0.336	0.301	0.308	0.072
383	0.071	0.281	0.334	0.284	0.241	0.227	0.338	0.303	0.309	0.073
384	0.072	0.282	0.335	0.286	0.245	0.23	0.34	0.305	0.311	0.074
385	0.073	0.284	0.336	0.288	0.248	0.234	0.341	0.307	0.313	0.075
386	0.073	0.285	0.337	0.289	0.251	0.237	0.343	0.309	0.314	0.075
387	0.074	0.286	0.338	0.291	0.254	0.24	0.344	0.311	0.316	0.076
388	0.074	0.288	0.338	0.293	0.257	0.243	0.345	0.312	0.317	0.076
389	0.075	0.289	0.339	0.294	0.26	0.247	0.347	0.313	0.318	0.077
390	0.075	0.29	0.339	0.295	0.263	0.25	0.347	0.315	0.319	0.078
391	0.075	0.29	0.338	0.297	0.265	0.252	0.348	0.316	0.319	0.078
392	0.075	0.291	0.338	0.298	0.267	0.255	0.349	0.317	0.32	0.078
393	0.076	0.291	0.338	0.298	0.27	0.258	0.349	0.317	0.32	0.079
394	0.076	0.292	0.337	0.299	0.272	0.261	0.349	0.318	0.32	0.079
395	0.076	0.292	0.336	0.299	0.274	0.263	0.349	0.319	0.32	0.079
396	0.076	0.292	0.335	0.3	0.275	0.266	0.349	0.319	0.32	0.08
397	0.076	0.292	0.334	0.3	0.277	0.268	0.349	0.319	0.32	0.08
398	0.076	0.292	0.333	0.3	0.278	0.27	0.348	0.319	0.319	0.08
399	0.076	0.291	0.331	0.299	0.28	0.273	0.347	0.319	0.319	0.08
400	0.076	0.291	0.329	0.299	0.281	0.275	0.346	0.318	0.318	0.08
401	0.076	0.29	0.327	0.298	0.282	0.277	0.345	0.318	0.316	0.08
402	0.076	0.29	0.325	0.298	0.283	0.279	0.344	0.317	0.315	0.08
403	0.076	0.289	0.323	0.297	0.284	0.281	0.342	0.316	0.314	0.08
404	0.076	0.288	0.32	0.295	0.284	0.282	0.34	0.315	0.312	0.08
405	0.075	0.287	0.318	0.294	0.284	0.284	0.338	0.314	0.31	0.08
406	0.075	0.285	0.315	0.293	0.285	0.285	0.336	0.312	0.308	0.08
407	0.074	0.284	0.312	0.291	0.285	0.287	0.334	0.31	0.306	0.08
408	0.074	0.282	0.309	0.289	0.285	0.288	0.331	0.309	0.304	0.079
409	0.073	0.28	0.305	0.287	0.285	0.289	0.328	0.307	0.301	0.079
410	0.073	0.279	0.302	0.285	0.285	0.29	0.325	0.305	0.299	0.079
411	0.073	0.277	0.298	0.283	0.284	0.291	0.322	0.302	0.296	0.078
412	0.072	0.275	0.294	0.28	0.284	0.292	0.318	0.3	0.293	0.078
413	0.071	0.272	0.291	0.278	0.283	0.293	0.314	0.297	0.29	0.077
414	0.071	0.27	0.287	0.275	0.282	0.294	0.31	0.294	0.286	0.077
415	0.07	0.268	0.282	0.272	0.281	0.295	0.306	0.291	0.283	0.076
416	0.07	0.265	0.278	0.269	0.28	0.295	0.301	0.288	0.279	0.076
417	0.069	0.263	0.273	0.265	0.279	0.295	0.296	0.284	0.275	0.075
418	0.068	0.26	0.269	0.262	0.278	0.296	0.291	0.281	0.27	0.074
419	0.067	0.257	0.264	0.258	0.276	0.296	0.286	0.276	0.266	0.074
420	0.067	0.254	0.259	0.254	0.274	0.296	0.28	0.272	0.261	0.073
421	0.066	0.25	0.254	0.25	0.272	0.296	0.274	0.267	0.256	0.072
422	0.065	0.247	0.248	0.246	0.27	0.296	0.267	0.262	0.251	0.071
423	0.064	0.243	0.243	0.241	0.268	0.295	0.261	0.257	0.245	0.071
424	0.063	0.24	0.237	0.236	0.265	0.295	0.254	0.252	0.24	0.07
425	0.062	0.236	0.232	0.232	0.262	0.294	0.247	0.247	0.234	0.069
426	0.061	0.232	0.226	0.227	0.259	0.293	0.24	0.241	0.228	0.068
427	0.06	0.228	0.22	0.221	0.256	0.292	0.233	0.236	0.222	0.067
428	0.059	0.223	0.215	0.216	0.253	0.29	0.226	0.23	0.215	0.066
429	0.058	0.219	0.209	0.211	0.249	0.288	0.219	0.224	0.209	0.065
430	0.057	0.214	0.203	0.205	0.245	0.286	0.212	0.218	0.203	0.064
431	0.056	0.21	0.197	0.2	0.241	0.284	0.204	0.212	0.196	0.063
432	0.055	0.205	0.191	0.194	0.237	0.281	0.197	0.206	0.189	0.062
433	0.054	0.2	0.185	0.188	0.233	0.278	0.19	0.2	0.183	0.061
434	0.053	0.194	0.179	0.182	0.228	0.274	0.183	0.194	0.176	0.06
435	0.052	0.189	0.172	0.176	0.224	0.27	0.176	0.188	0.17	0.059
436	0.051	0.183	0.166	0.17	0.219	0.266	0.169	0.181	0.163	0.058
437	0.05	0.177	0.16	0.164	0.214	0.262	0.162	0.175	0.157	0.056
438	0.048	0.171	0.154	0.158	0.209	0.257	0.155	0.169	0.151	0.055
439	0.047	0.165	0.148	0.152	0.203	0.252	0.149	0.163	0.144	0.054
440	0.046	0.159	0.142	0.146	0.198	0.246	0.142	0.157	0.138	0.053
441	0.045	0.153	0.136	0.14	0.192	0.24	0.136	0.151	0.132	0.052
442	0.044	0.147	0.13	0.135	0.186	0.234	0.13	0.145	0.126	0.051
443	0.042	0.141	0.125	0.129	0.18	0.227	0.124	0.139	0.121	0.049
444	0.041	0.135	0.119	0.123	0.174	0.22	0.119	0.133	0.115	0.048
445	0.04	0.129	0.114	0.118	0.168	0.213	0.114	0.128	0.11	0.047
446	0.038	0.123	0.109	0.113	0.162	0.206	0.109	0.123	0.105	0.046
447	0.037	0.117	0.104	0.107	0.156	0.199	0.104	0.117	0.1	0.044
448	0.036	0.111	0.099	0.102	0.149	0.191	0.099	0.113	0.096	0.043
449	0.035	0.105	0.094	0.098	0.143	0.183	0.095	0.108	0.091	0.042
450	0.033	0.1	0.09	0.093	0.137	0.176	0.091	0.103	0.087	0.041
451	0.032	0.095	0.086	0.089	0.131	0.168	0.087	0.099	0.083	0.04
452	0.031	0.09	0.082	0.084	0.125	0.16	0.084	0.095	0.079	0.038
453	0.03	0.085	0.078	0.08	0.119	0.152	0.081	0.091	0.076	0.037
454	0.028	0.081	0.075	0.077	0.114	0.145	0.078	0.087	0.073	0.036
455	0.027	0.077	0.072	0.073	0.108	0.138	0.075	0.084	0.07	0.035
456	0.026	0.073	0.069	0.07	0.103	0.13	0.072	0.081	0.068	0.034
457	0.025	0.07	0.066	0.067	0.098	0.123	0.07	0.078	0.065	0.032
458	0.024	0.066	0.064	0.064	0.093	0.117	0.068	0.075	0.063	0.031
459	0.022	0.063	0.061	0.061	0.088	0.11	0.066	0.073	0.061	0.03
460	0.021	0.061	0.059	0.059	0.083	0.104	0.065	0.07	0.059	0.029
461	0.02	0.058	0.058	0.057	0.079	0.097	0.063	0.068	0.057	0.028
462	0.019	0.056	0.056	0.055	0.075	0.092	0.062	0.066	0.056	0.027
463	0.018	0.054	0.055	0.053	0.071	0.086	0.061	0.065	0.054	0.026
464	0.017	0.052	0.054	0.051	0.068	0.081	0.06	0.063	0.053	0.025
465	0.016	0.05	0.053	0.05	0.064	0.076	0.059	0.062	0.052	0.024
466	0.015	0.049	0.052	0.048	0.061	0.072	0.059	0.06	0.051	0.023
467	0.013	0.048	0.051	0.047	0.058	0.067	0.058	0.059	0.051	0.022
468	0.012	0.047	0.051	0.046	0.055	0.063	0.058	0.058	0.05	0.021
469	0.011	0.046	0.05	0.045	0.053	0.059	0.058	0.058	0.05	0.02
470	0.01	0.045	0.05	0.044	0.05	0.055	0.058	0.057	0.049	0.018
471	0.009	0.044	0.05	0.044	0.048	0.052	0.057	0.056	0.049	0.017
472	0.008	0.044	0.05	0.043	0.046	0.049	0.058	0.056	0.048	0.016
473	0.006	0.043	0.05	0.043	0.044	0.046	0.058	0.056	0.048	0.015
474	0.005	0.043	0.05	0.042	0.042	0.043	0.058	0.055	0.048	0.014
475	0.004	0.043	0.05	0.042	0.04	0.04	0.058	0.055	0.048	0.012
476	0.002	0.043	0.05	0.042	0.039	0.038	0.059	0.055	0.048	0.011
477	0.001	0.043	0.051	0.042	0.038	0.035	0.06	0.055	0.048	0.01
478	0	0.043	0.051	0.041	0.036	0.033	0.06	0.055	0.048	0.008
479	-0.002	0.043	0.052	0.042	0.035	0.032	0.061	0.056	0.049	0.007
480	-0.003	0.043	0.052	0.042	0.034	0.03	0.062	0.056	0.049	0.005
481	-0.004	0.044	0.053	0.042	0.034	0.029	0.063	0.056	0.049	0.004
482	-0.006	0.044	0.054	0.042	0.033	0.028	0.063	0.057	0.05	0.003
483	-0.007	0.045	0.055	0.043	0.033	0.027	0.064	0.057	0.05	0.001
484	-0.008	0.045	0.055	0.043	0.032	0.026	0.065	0.058	0.051	0
485	-0.01	0.046	0.056	0.043	0.032	0.025	0.066	0.058	0.051	-0.002
486	-0.011	0.046	0.057	0.044	0.032	0.024	0.067	0.059	0.052	-0.003
487	-0.012	0.047	0.058	0.044	0.032	0.024	0.068	0.06	0.053	-0.004
488	-0.013	0.048	0.059	0.045	0.032	0.024	0.069	0.06	0.054	-0.006
489	-0.014	0.049	0.06	0.046	0.032	0.023	0.071	0.061	0.054	-0.007
490	-0.015	0.05	0.061	0.046	0.032	0.023	0.072	0.062	0.055	-0.008
491	-0.016	0.051	0.063	0.047	0.032	0.023	0.073	0.063	0.056	-0.01
492	-0.017	0.052	0.064	0.048	0.032	0.023	0.075	0.064	0.057	-0.011
493	-0.018	0.053	0.065	0.049	0.032	0.023	0.076	0.065	0.058	-0.012
494	-0.018	0.054	0.066	0.05	0.033	0.023	0.077	0.066	0.058	-0.014
495	-0.019	0.055	0.067	0.05	0.033	0.023	0.079	0.067	0.059	-0.015
496	-0.019	0.056	0.069	0.051	0.033	0.023	0.08	0.068	0.06	-0.016
497	-0.02	0.057	0.07	0.052	0.034	0.023	0.081	0.069	0.061	-0.017
498	-0.02	0.058	0.071	0.053	0.034	0.024	0.083	0.07	0.062	-0.018
499	-0.021	0.06	0.073	0.054	0.035	0.024	0.084	0.072	0.063	-0.019
500	-0.021	0.061	0.074	0.055	0.036	0.024	0.086	0.073	0.064	-0.02
501	-0.021	0.062	0.076	0.056	0.036	0.025	0.088	0.074	0.065	-0.02
502	-0.021	0.064	0.077	0.057	0.037	0.025	0.089	0.075	0.066	-0.021
503	-0.021	0.065	0.079	0.058	0.038	0.026	0.091	0.077	0.067	-0.022
504	-0.021	0.067	0.08	0.06	0.038	0.027	0.092	0.078	0.068	-0.022
505	-0.021	0.068	0.082	0.061	0.039	0.027	0.094	0.079	0.07	-0.023
506	-0.021	0.07	0.083	0.062	0.04	0.028	0.096	0.081	0.071	-0.023
507	-0.021	0.071	0.085	0.063	0.041	0.029	0.097	0.082	0.072	-0.023
508	-0.02	0.073	0.086	0.064	0.041	0.029	0.099	0.083	0.073	-0.024
509	-0.02	0.075	0.088	0.065	0.042	0.03	0.101	0.085	0.074	-0.024
510	-0.019	0.076	0.09	0.067	0.043	0.031	0.102	0.086	0.075	-0.024
511	-0.019	0.078	0.091	0.068	0.044	0.032	0.104	0.088	0.076	-0.024
512	-0.018	0.08	0.093	0.069	0.045	0.033	0.106	0.089	0.078	-0.024
513	-0.018	0.082	0.094	0.071	0.046	0.033	0.108	0.091	0.079	-0.024
514	-0.017	0.083	0.096	0.072	0.047	0.034	0.109	0.092	0.08	-0.024
515	-0.016	0.085	0.098	0.073	0.048	0.035	0.111	0.094	0.081	-0.024
516	-0.016	0.087	0.1	0.075	0.049	0.036	0.113	0.096	0.083	-0.023
517	-0.015	0.089	0.102	0.076	0.05	0.037	0.115	0.097	0.084	-0.023
518	-0.014	0.091	0.103	0.078	0.051	0.038	0.117	0.099	0.085	-0.023
519	-0.013	0.093	0.105	0.079	0.052	0.039	0.119	0.101	0.087	-0.022
520	-0.012	0.095	0.107	0.08	0.053	0.04	0.121	0.102	0.088	-0.022
521	-0.011	0.097	0.109	0.082	0.054	0.041	0.123	0.104	0.089	-0.022
522	-0.01	0.099	0.111	0.083	0.055	0.042	0.125	0.106	0.091	-0.021
523	-0.009	0.101	0.113	0.085	0.056	0.043	0.127	0.108	0.092	-0.021
524	-0.008	0.104	0.115	0.087	0.057	0.044	0.129	0.11	0.094	-0.02
525	-0.007	0.106	0.117	0.088	0.058	0.045	0.131	0.111	0.095	-0.02
526	-0.006	0.108	0.119	0.09	0.059	0.047	0.133	0.113	0.097	-0.019
527	-0.005	0.11	0.121	0.092	0.06	0.048	0.135	0.115	0.098	-0.018
528	-0.004	0.113	0.124	0.093	0.061	0.049	0.138	0.117	0.1	-0.018
529	-0.003	0.115	0.126	0.095	0.062	0.05	0.14	0.12	0.102	-0.017
530	-0.002	0.118	0.128	0.097	0.064	0.051	0.143	0.122	0.103	-0.016
531	0	0.12	0.131	0.099	0.065	0.052	0.145	0.124	0.105	-0.015
532	0.001	0.123	0.134	0.101	0.066	0.053	0.148	0.126	0.107	-0.015
533	0.002	0.126	0.136	0.103	0.067	0.054	0.15	0.129	0.109	-0.014
534	0.003	0.128	0.139	0.105	0.068	0.056	0.153	0.131	0.111	-0.013
535	0.005	0.131	0.141	0.107	0.069	0.057	0.156	0.133	0.113	-0.012
536	0.006	0.134	0.144	0.109	0.07	0.058	0.158	0.136	0.115	-0.011
537	0.007	0.136	0.147	0.111	0.072	0.059	0.161	0.138	0.117	-0.01
538	0.009	0.139	0.15	0.113	0.073	0.06	0.164	0.141	0.119	-0.01
539	0.01	0.142	0.153	0.115	0.074	0.061	0.167	0.144	0.121	-0.009
540	0.011	0.145	0.156	0.117	0.075	0.062	0.17	0.146	0.123	-0.008
541	0.013	0.148	0.159	0.12	0.076	0.063	0.173	0.149	0.125	-0.007
542	0.014	0.151	0.163	0.122	0.078	0.064	0.177	0.152	0.128	-0.006
543	0.015	0.154	0.166	0.124	0.079	0.065	0.18	0.155	0.13	-0.005
544	0.017	0.158	0.169	0.127	0.08	0.067	0.184	0.158	0.133	-0.004
545	0.018	0.161	0.173	0.129	0.081	0.068	0.187	0.16	0.135	-0.003
546	0.02	0.164	0.177	0.132	0.082	0.069	0.191	0.164	0.138	-0.002
547	0.021	0.168	0.18	0.135	0.084	0.07	0.195	0.167	0.141	-0.001
548	0.023	0.171	0.184	0.137	0.085	0.071	0.199	0.17	0.143	0
549	0.024	0.175	0.188	0.14	0.086	0.072	0.203	0.173	0.146	0.001
550	0.026	0.179	0.193	0.143	0.088	0.074	0.207	0.177	0.149	0.002
551	0.027	0.183	0.197	0.146	0.089	0.075	0.211	0.18	0.152	0.003
552	0.029	0.187	0.201	0.149	0.091	0.076	0.215	0.184	0.155	0.004
553	0.03	0.191	0.206	0.152	0.092	0.077	0.22	0.188	0.159	0.005
554	0.032	0.195	0.211	0.155	0.094	0.078	0.225	0.192	0.162	0.007
555	0.033	0.199	0.215	0.159	0.095	0.079	0.229	0.195	0.165	0.008
556	0.035	0.203	0.22	0.162	0.097	0.081	0.234	0.199	0.169	0.009
557	0.037	0.208	0.225	0.165	0.098	0.082	0.239	0.203	0.172	0.01
558	0.038	0.212	0.23	0.169	0.1	0.083	0.244	0.207	0.176	0.011
559	0.04	0.217	0.236	0.172	0.101	0.084	0.249	0.212	0.18	0.012
560	0.041	0.222	0.241	0.176	0.103	0.085	0.255	0.216	0.184	0.013
561	0.043	0.227	0.247	0.18	0.105	0.087	0.26	0.22	0.188	0.015
562	0.045	0.232	0.252	0.183	0.107	0.088	0.266	0.225	0.192	0.016
563	0.046	0.237	0.258	0.187	0.109	0.089	0.272	0.229	0.196	0.017
564	0.048	0.242	0.264	0.191	0.11	0.09	0.278	0.234	0.2	0.018
565	0.05	0.248	0.27	0.196	0.112	0.091	0.284	0.239	0.205	0.019
566	0.052	0.254	0.277	0.2	0.115	0.093	0.29	0.244	0.209	0.021
567	0.054	0.26	0.283	0.204	0.117	0.094	0.296	0.249	0.214	0.022
568	0.055	0.266	0.29	0.208	0.119	0.096	0.302	0.254	0.219	0.023
569	0.057	0.272	0.297	0.213	0.121	0.097	0.309	0.259	0.223	0.025
570	0.059	0.278	0.304	0.218	0.123	0.099	0.316	0.264	0.228	0.026
571	0.061	0.285	0.311	0.222	0.126	0.1	0.323	0.27	0.233	0.028
572	0.063	0.291	0.318	0.227	0.128	0.102	0.33	0.275	0.238	0.029
573	0.064	0.298	0.325	0.232	0.131	0.103	0.337	0.281	0.244	0.03
574	0.066	0.305	0.332	0.237	0.134	0.105	0.344	0.286	0.249	0.032
575	0.068	0.312	0.34	0.242	0.136	0.106	0.351	0.292	0.254	0.033
576	0.07	0.319	0.347	0.247	0.139	0.108	0.358	0.298	0.26	0.035
577	0.072	0.326	0.355	0.252	0.142	0.11	0.366	0.303	0.265	0.036
578	0.074	0.333	0.363	0.258	0.145	0.112	0.373	0.309	0.271	0.038
579	0.076	0.341	0.371	0.263	0.148	0.114	0.381	0.315	0.276	0.039
580	0.077	0.348	0.378	0.268	0.151	0.116	0.389	0.321	0.282	0.04
581	0.079	0.356	0.386	0.274	0.154	0.118	0.397	0.327	0.288	0.042
582	0.081	0.363	0.395	0.28	0.158	0.12	0.405	0.333	0.294	0.043
583	0.083	0.371	0.403	0.285	0.161	0.122	0.413	0.339	0.3	0.045
584	0.085	0.379	0.411	0.291	0.165	0.125	0.421	0.346	0.306	0.047
585	0.087	0.387	0.419	0.297	0.169	0.127	0.429	0.352	0.312	0.048
586	0.089	0.396	0.428	0.303	0.172	0.13	0.437	0.359	0.319	0.05
587	0.09	0.404	0.436	0.309	0.176	0.132	0.446	0.365	0.325	0.051
588	0.092	0.413	0.445	0.316	0.18	0.135	0.455	0.372	0.332	0.053
589	0.094	0.421	0.454	0.322	0.184	0.138	0.463	0.378	0.338	0.055
590	0.096	0.429	0.462	0.328	0.188	0.141	0.472	0.385	0.345	0.056
591	0.098	0.438	0.471	0.335	0.193	0.144	0.48	0.392	0.351	0.058
592	0.099	0.446	0.48	0.341	0.197	0.147	0.489	0.398	0.358	0.06
593	0.101	0.455	0.488	0.348	0.202	0.15	0.498	0.405	0.365	0.061
594	0.103	0.463	0.497	0.354	0.206	0.153	0.507	0.412	0.371	0.063
595	0.105	0.472	0.506	0.361	0.211	0.156	0.515	0.418	0.378	0.065
596	0.106	0.48	0.514	0.367	0.216	0.16	0.524	0.425	0.385	0.067
597	0.108	0.488	0.523	0.374	0.221	0.163	0.533	0.432	0.392	0.068
598	0.109	0.497	0.531	0.381	0.226	0.167	0.542	0.439	0.399	0.07
599	0.111	0.505	0.54	0.388	0.231	0.171	0.551	0.446	0.406	0.072
600	0.113	0.513	0.549	0.395	0.236	0.175	0.56	0.452	0.413	0.073
601	0.114	0.521	0.557	0.402	0.241	0.179	0.569	0.459	0.42	0.075
602	0.116	0.529	0.566	0.409	0.247	0.183	0.578	0.466	0.427	0.077
603	0.117	0.537	0.574	0.415	0.252	0.187	0.587	0.473	0.434	0.079
604	0.119	0.545	0.582	0.423	0.258	0.191	0.596	0.48	0.441	0.081
605	0.12	0.553	0.59	0.43	0.264	0.196	0.604	0.486	0.448	0.082
606	0.121	0.56	0.598	0.437	0.269	0.201	0.613	0.493	0.455	0.084
607	0.123	0.568	0.606	0.444	0.275	0.205	0.622	0.5	0.462	0.086
608	0.124	0.575	0.614	0.451	0.281	0.21	0.631	0.507	0.469	0.087
609	0.125	0.582	0.622	0.458	0.287	0.215	0.64	0.513	0.476	0.089
610	0.126	0.589	0.63	0.465	0.293	0.22	0.648	0.52	0.483	0.091
611	0.128	0.595	0.637	0.472	0.3	0.225	0.657	0.527	0.49	0.093
612	0.129	0.602	0.645	0.479	0.306	0.231	0.665	0.533	0.497	0.094
613	0.13	0.608	0.652	0.486	0.313	0.236	0.674	0.54	0.504	0.096
614	0.131	0.615	0.659	0.493	0.319	0.242	0.683	0.546	0.511	0.098
615	0.132	0.621	0.666	0.501	0.326	0.248	0.691	0.553	0.518	0.1
616	0.133	0.627	0.673	0.508	0.333	0.253	0.7	0.559	0.525	0.101
617	0.134	0.632	0.68	0.515	0.34	0.259	0.708	0.566	0.531	0.103
618	0.135	0.637	0.687	0.522	0.347	0.266	0.716	0.572	0.538	0.105
619	0.136	0.643	0.693	0.529	0.354	0.272	0.724	0.578	0.545	0.106
620	0.137	0.648	0.699	0.536	0.361	0.278	0.732	0.584	0.552	0.108
621	0.138	0.652	0.706	0.543	0.368	0.285	0.74	0.59	0.558	0.109
622	0.138	0.657	0.711	0.55	0.375	0.291	0.748	0.596	0.565	0.111
623	0.139	0.661	0.717	0.557	0.382	0.298	0.755	0.602	0.571	0.112
624	0.14	0.665	0.723	0.563	0.389	0.305	0.763	0.608	0.578	0.114
625	0.14	0.669	0.728	0.57	0.397	0.312	0.77	0.614	0.584	0.115
626	0.141	0.673	0.733	0.577	0.404	0.319	0.778	0.619	0.59	0.117
627	0.142	0.676	0.738	0.584	0.412	0.326	0.785	0.625	0.597	0.118
628	0.142	0.679	0.743	0.59	0.419	0.333	0.792	0.631	0.603	0.12
629	0.143	0.682	0.748	0.597	0.427	0.341	0.799	0.636	0.609	0.121
630	0.143	0.685	0.752	0.603	0.435	0.348	0.806	0.641	0.615	0.122
631	0.144	0.687	0.756	0.61	0.443	0.355	0.812	0.646	0.621	0.123
632	0.144	0.69	0.761	0.616	0.45	0.363	0.819	0.652	0.626	0.125
633	0.145	0.692	0.765	0.623	0.458	0.371	0.825	0.657	0.632	0.126
634	0.145	0.694	0.768	0.629	0.466	0.379	0.832	0.662	0.638	0.127
635	0.145	0.696	0.772	0.635	0.474	0.387	0.838	0.666	0.643	0.128
636	0.146	0.697	0.775	0.641	0.482	0.396	0.844	0.671	0.649	0.129
637	0.146	0.699	0.779	0.647	0.49	0.404	0.849	0.676	0.654	0.131
638	0.146	0.7	0.782	0.653	0.498	0.412	0.855	0.68	0.659	0.132
639	0.146	0.701	0.785	0.658	0.506	0.42	0.86	0.684	0.664	0.133
640	0.147	0.701	0.787	0.664	0.514	0.429	0.866	0.688	0.669	0.134
641	0.147	0.702	0.79	0.669	0.522	0.437	0.871	0.692	0.674	0.135
642	0.147	0.703	0.792	0.675	0.53	0.446	0.875	0.696	0.679	0.135
643	0.147	0.703	0.794	0.68	0.538	0.454	0.88	0.7	0.683	0.136
644	0.147	0.703	0.796	0.685	0.546	0.463	0.885	0.704	0.687	0.137
645	0.147	0.703	0.798	0.69	0.554	0.472	0.889	0.707	0.692	0.138
646	0.147	0.703	0.8	0.694	0.562	0.481	0.893	0.71	0.696	0.139
647	0.147	0.703	0.801	0.699	0.571	0.49	0.897	0.713	0.699	0.139
648	0.147	0.702	0.802	0.704	0.579	0.499	0.9	0.716	0.703	0.14
649	0.147	0.702	0.803	0.708	0.587	0.508	0.904	0.719	0.707	0.141
650	0.147	0.701	0.804	0.712	0.595	0.517	0.907	0.722	0.71	0.141
651	0.147	0.7	0.805	0.716	0.603	0.526	0.91	0.725	0.714	0.142
652	0.146	0.699	0.806	0.72	0.611	0.536	0.913	0.727	0.717	0.142
653	0.146	0.698	0.806	0.724	0.619	0.545	0.916	0.73	0.72	0.143
654	0.146	0.697	0.806	0.728	0.627	0.555	0.919	0.732	0.723	0.143
655	0.146	0.695	0.806	0.731	0.636	0.565	0.921	0.734	0.726	0.144
656	0.145	0.693	0.806	0.735	0.644	0.575	0.923	0.736	0.729	0.144
657	0.145	0.692	0.806	0.738	0.652	0.585	0.925	0.737	0.732	0.144
658	0.145	0.69	0.805	0.741	0.66	0.595	0.927	0.739	0.734	0.145
659	0.145	0.688	0.804	0.743	0.668	0.604	0.928	0.74	0.736	0.145
660	0.144	0.686	0.804	0.746	0.675	0.613	0.929	0.741	0.738	0.145
661	0.144	0.684	0.803	0.748	0.682	0.621	0.93	0.742	0.739	0.146
662	0.144	0.682	0.802	0.75	0.688	0.63	0.93	0.743	0.74	0.146
663	0.143	0.68	0.8	0.751	0.695	0.638	0.931	0.743	0.742	0.146
664	0.143	0.678	0.799	0.753	0.701	0.646	0.931	0.744	0.743	0.146
665	0.143	0.676	0.798	0.754	0.707	0.654	0.931	0.744	0.744	0.146
666	0.142	0.674	0.796	0.755	0.714	0.662	0.931	0.744	0.744	0.146
667	0.142	0.671	0.794	0.757	0.72	0.671	0.931	0.745	0.745	0.147
668	0.141	0.669	0.792	0.758	0.726	0.679	0.93	0.745	0.746	0.147
669	0.141	0.666	0.79	0.759	0.733	0.688	0.93	0.745	0.746	0.147
670	0.14	0.663	0.788	0.759	0.74	0.697	0.929	0.745	0.747	0.147
671	0.14	0.66	0.785	0.76	0.747	0.707	0.928	0.745	0.747	0.147
672	0.139	0.657	0.783	0.76	0.753	0.716	0.926	0.744	0.748	0.147
673	0.139	0.654	0.78	0.76	0.76	0.726	0.925	0.744	0.748	0.147
674	0.138	0.65	0.777	0.76	0.766	0.735	0.923	0.743	0.748	0.147
675	0.138	0.647	0.773	0.76	0.773	0.744	0.921	0.743	0.747	0.147
676	0.137	0.643	0.77	0.76	0.779	0.754	0.919	0.741	0.747	0.146
677	0.136	0.64	0.766	0.759	0.785	0.763	0.916	0.74	0.746	0.146
678	0.136	0.636	0.762	0.758	0.79	0.771	0.913	0.738	0.745	0.146
679	0.135	0.632	0.758	0.757	0.796	0.78	0.91	0.737	0.744	0.146
680	0.134	0.627	0.754	0.755	0.801	0.788	0.907	0.735	0.742	0.145
681	0.134	0.623	0.749	0.754	0.806	0.797	0.903	0.732	0.74	0.145
682	0.133	0.619	0.745	0.752	0.811	0.805	0.899	0.73	0.738	0.145
683	0.132	0.615	0.74	0.75	0.816	0.813	0.895	0.728	0.736	0.144
684	0.131	0.61	0.735	0.747	0.821	0.82	0.891	0.725	0.734	0.144
685	0.131	0.606	0.73	0.745	0.825	0.828	0.887	0.723	0.732	0.144
686	0.13	0.601	0.725	0.742	0.829	0.835	0.882	0.72	0.729	0.143
687	0.129	0.597	0.72	0.739	0.833	0.843	0.878	0.717	0.727	0.143
688	0.128	0.592	0.714	0.736	0.836	0.85	0.873	0.713	0.724	0.143
689	0.128	0.587	0.709	0.733	0.84	0.857	0.868	0.71	0.721	0.142
690	0.127	0.583	0.703	0.73	0.843	0.864	0.863	0.706	0.717	0.142
691	0.126	0.578	0.697	0.727	0.846	0.87	0.857	0.702	0.714	0.141
692	0.126	0.573	0.691	0.723	0.849	0.877	0.852	0.698	0.71	0.14
693	0.125	0.568	0.685	0.719	0.852	0.883	0.846	0.694	0.706	0.14
694	0.124	0.562	0.679	0.715	0.854	0.889	0.84	0.69	0.702	0.139
695	0.123	0.557	0.672	0.711	0.857	0.895	0.834	0.686	0.698	0.139
696	0.122	0.552	0.666	0.707	0.859	0.901	0.827	0.681	0.694	0.138
697	0.122	0.546	0.659	0.702	0.86	0.907	0.821	0.677	0.689	0.138
698	0.121	0.541	0.653	0.697	0.862	0.912	0.814	0.672	0.685	0.137
699	0.12	0.535	0.646	0.692	0.863	0.917	0.807	0.667	0.681	0.136
700	0.119	0.53	0.639	0.687	0.864	0.922	0.8	0.662	0.676	0.136
701	0.118	0.524	0.632	0.682	0.864	0.927	0.793	0.657	0.671	0.135
702	0.117	0.518	0.624	0.677	0.865	0.931	0.786	0.652	0.666	0.134
703	0.116	0.513	0.617	0.671	0.865	0.935	0.779	0.647	0.661	0.134
704	0.116	0.507	0.61	0.666	0.864	0.939	0.771	0.641	0.655	0.133
705	0.115	0.501	0.603	0.66	0.864	0.942	0.764	0.636	0.65	0.132
706	0.114	0.495	0.595	0.654	0.863	0.946	0.756	0.63	0.644	0.132
707	0.113	0.489	0.587	0.648	0.862	0.949	0.749	0.625	0.638	0.131
708	0.112	0.483	0.58	0.642	0.861	0.951	0.741	0.619	0.632	0.13
709	0.111	0.477	0.572	0.636	0.86	0.954	0.733	0.613	0.626	0.129
710	0.11	0.471	0.564	0.63	0.858	0.956	0.724	0.607	0.62	0.128
711	0.109	0.465	0.556	0.623	0.856	0.958	0.716	0.6	0.614	0.128
712	0.108	0.458	0.548	0.616	0.853	0.96	0.708	0.594	0.608	0.127
713	0.107	0.452	0.54	0.61	0.851	0.962	0.699	0.588	0.602	0.126
714	0.106	0.446	0.532	0.603	0.848	0.963	0.691	0.581	0.595	0.125
715	0.105	0.44	0.524	0.596	0.845	0.964	0.682	0.575	0.588	0.124
716	0.104	0.433	0.516	0.589	0.842	0.964	0.674	0.569	0.581	0.124
717	0.103	0.427	0.508	0.582	0.838	0.965	0.665	0.562	0.575	0.123
718	0.102	0.421	0.5	0.575	0.834	0.965	0.657	0.556	0.568	0.122
719	0.102	0.413	0.49	0.568	0.829	0.963	0.646	0.546	0.558	0.121
720	0.102	0.406	0.481	0.561	0.824	0.961	0.636	0.536	0.549	0.121
721	0.101	0.399	0.472	0.553	0.819	0.959	0.626	0.527	0.54	0.12
722	0.101	0.391	0.464	0.546	0.813	0.956	0.617	0.517	0.531	0.12
723	0.1	0.384	0.455	0.538	0.807	0.953	0.607	0.508	0.522	0.119
724	0.099	0.378	0.447	0.531	0.802	0.952	0.598	0.502	0.516	0.118
725	0.098	0.372	0.439	0.524	0.797	0.95	0.59	0.496	0.509	0.117
726	0.097	0.366	0.431	0.517	0.791	0.948	0.581	0.489	0.502	0.117
727	0.096	0.359	0.423	0.509	0.786	0.945	0.572	0.483	0.495	0.116
728	0.095	0.353	0.415	0.502	0.78	0.943	0.564	0.477	0.488	0.115
729	0.094	0.347	0.407	0.495	0.774	0.94	0.555	0.47	0.481	0.114
730	0.093	0.341	0.399	0.488	0.768	0.937	0.547	0.464	0.475	0.113
731	0.092	0.335	0.392	0.48	0.761	0.933	0.538	0.458	0.468	0.112
732	0.092	0.329	0.384	0.473	0.755	0.93	0.53	0.451	0.461	0.111
733	0.091	0.323	0.376	0.466	0.748	0.926	0.521	0.444	0.454	0.11
734	0.09	0.317	0.368	0.459	0.741	0.921	0.512	0.438	0.447	0.109
735	0.089	0.311	0.36	0.451	0.734	0.917	0.503	0.431	0.44	0.108
736	0.088	0.305	0.353	0.444	0.727	0.912	0.495	0.424	0.433	0.107
737	0.087	0.299	0.345	0.436	0.72	0.907	0.486	0.418	0.426	0.106
738	0.086	0.293	0.338	0.429	0.712	0.902	0.477	0.411	0.419	0.106
739	0.085	0.287	0.33	0.422	0.704	0.896	0.468	0.404	0.412	0.105
740	0.084	0.281	0.323	0.415	0.697	0.89	0.46	0.397	0.405	0.104
741	0.083	0.275	0.316	0.407	0.689	0.884	0.451	0.391	0.398	0.103
742	0.082	0.27	0.309	0.4	0.681	0.878	0.443	0.384	0.392	0.102
743	0.081	0.264	0.302	0.393	0.673	0.872	0.435	0.378	0.385	0.101
744	0.08	0.259	0.296	0.386	0.665	0.866	0.427	0.371	0.378	0.1
745	0.079	0.253	0.289	0.379	0.657	0.859	0.418	0.365	0.372	0.099
746	0.078	0.247	0.282	0.372	0.649	0.853	0.41	0.359	0.365	0.098
747	0.077	0.242	0.275	0.365	0.641	0.846	0.402	0.352	0.358	0.097
748	0.076	0.236	0.269	0.358	0.632	0.838	0.394	0.346	0.352	0.096
749	0.075	0.23	0.262	0.351	0.624	0.831	0.386	0.339	0.345	0.095
750	0.074	0.225	0.256	0.344	0.615	0.823	0.378	0.333	0.338	0.094
751	0.073	0.22	0.249	0.338	0.606	0.816	0.37	0.327	0.332	0.093
752	0.072	0.214	0.243	0.331	0.598	0.808	0.363	0.32	0.325	0.092
753	0.071	0.209	0.237	0.324	0.589	0.8	0.355	0.314	0.319	0.091
754	0.071	0.204	0.231	0.318	0.58	0.792	0.348	0.308	0.312	0.09
755	0.07	0.199	0.225	0.312	0.571	0.783	0.34	0.302	0.306	0.089
756	0.069	0.194	0.219	0.305	0.562	0.775	0.334	0.297	0.3	0.089
757	0.068	0.189	0.214	0.299	0.554	0.767	0.327	0.291	0.294	0.088
758	0.067	0.184	0.208	0.293	0.545	0.758	0.32	0.285	0.287	0.087
759	0.066	0.18	0.202	0.287	0.536	0.75	0.313	0.28	0.281	0.086
760	0.065	0.175	0.197	0.281	0.527	0.741	0.306	0.274	0.275	0.085
761	0.064	0.17	0.191	0.274	0.518	0.731	0.299	0.268	0.269	0.084
762	0.063	0.166	0.186	0.268	0.509	0.722	0.292	0.263	0.263	0.083
763	0.062	0.161	0.18	0.262	0.499	0.713	0.285	0.257	0.257	0.082
764	0.061	0.157	0.175	0.256	0.49	0.703	0.279	0.252	0.251	0.081
765	0.061	0.152	0.17	0.25	0.481	0.693	0.272	0.246	0.245	0.08
766	0.06	0.148	0.165	0.244	0.472	0.684	0.265	0.24	0.239	0.079
767	0.059	0.144	0.16	0.238	0.463	0.674	0.259	0.235	0.233	0.078
768	0.058	0.139	0.155	0.232	0.454	0.664	0.252	0.229	0.228	0.077
769	0.057	0.135	0.15	0.227	0.445	0.655	0.246	0.224	0.222	0.076
770	0.056	0.131	0.146	0.221	0.436	0.645	0.24	0.219	0.217	0.075
771	0.055	0.127	0.141	0.216	0.427	0.635	0.234	0.214	0.212	0.074
772	0.055	0.124	0.137	0.211	0.419	0.625	0.228	0.208	0.206	0.073
773	0.054	0.12	0.133	0.205	0.41	0.615	0.222	0.203	0.201	0.072
774	0.053	0.116	0.129	0.2	0.401	0.605	0.216	0.198	0.196	0.071
775	0.052	0.113	0.125	0.195	0.393	0.596	0.211	0.194	0.191	0.07
776	0.051	0.109	0.121	0.19	0.385	0.586	0.205	0.189	0.187	0.069
777	0.051	0.106	0.117	0.185	0.376	0.576	0.199	0.184	0.182	0.068
778	0.05	0.102	0.113	0.18	0.368	0.566	0.194	0.179	0.177	0.067
779	0.049	0.099	0.109	0.175	0.359	0.556	0.189	0.175	0.172	0.066
780	0.048	0.095	0.106	0.17	0.351	0.546	0.183	0.17	0.168	0.065
781	0.047	0.092	0.102	0.166	0.343	0.536	0.178	0.165	0.163	0.065
782	0.047	0.089	0.099	0.161	0.335	0.526	0.174	0.161	0.159	0.064
783	0.046	0.086	0.096	0.157	0.327	0.517	0.169	0.157	0.155	0.063
784	0.045	0.083	0.093	0.153	0.32	0.507	0.164	0.153	0.15	0.062
785	0.044	0.08	0.09	0.149	0.312	0.498	0.16	0.149	0.146	0.061
786	0.044	0.078	0.087	0.145	0.305	0.488	0.155	0.145	0.142	0.06
787	0.043	0.075	0.084	0.141	0.297	0.478	0.151	0.141	0.138	0.059
788	0.042	0.072	0.081	0.136	0.29	0.468	0.147	0.137	0.134	0.058
789	0.041	0.069	0.078	0.132	0.282	0.459	0.142	0.134	0.13	0.057
790	0.041	0.067	0.075	0.129	0.275	0.449	0.138	0.13	0.126	0.057
791	0.04	0.064	0.073	0.125	0.268	0.439	0.134	0.126	0.123	0.056
792	0.039	0.062	0.07	0.121	0.261	0.429	0.13	0.123	0.119	0.055
793	0.039	0.06	0.068	0.117	0.254	0.42	0.126	0.12	0.115	0.054
794	0.038	0.057	0.065	0.114	0.247	0.411	0.122	0.116	0.112	0.053
795	0.037	0.055	0.063	0.11	0.24	0.401	0.119	0.113	0.109	0.052
796	0.037	0.053	0.061	0.107	0.234	0.392	0.115	0.11	0.105	0.051
797	0.036	0.051	0.059	0.104	0.228	0.383	0.112	0.107	0.102	0.051
798	0.036	0.049	0.057	0.101	0.222	0.374	0.108	0.104	0.099	0.05
799	0.035	0.047	0.055	0.097	0.216	0.366	0.105	0.101	0.096	0.049
800	0.034	0.046	0.053	0.095	0.21	0.357	0.102	0.098	0.093	0.048
801	0.034	0.044	0.051	0.092	0.204	0.349	0.099	0.095	0.09	0.048
802	0.033	0.042	0.049	0.089	0.198	0.341	0.096	0.092	0.087	0.047
803	0.033	0.041	0.047	0.086	0.192	0.332	0.093	0.089	0.085	0.046
804	0.032	0.039	0.046	0.083	0.187	0.324	0.09	0.087	0.082	0.045
805	0.031	0.037	0.044	0.08	0.181	0.316	0.087	0.084	0.079	0.044
806	0.031	0.036	0.042	0.078	0.176	0.308	0.084	0.081	0.077	0.044
807	0.03	0.034	0.041	0.075	0.171	0.3	0.082	0.079	0.074	0.043
808	0.03	0.033	0.039	0.073	0.166	0.293	0.079	0.076	0.072	0.042
809	0.029	0.032	0.038	0.071	0.161	0.285	0.076	0.074	0.07	0.041
810	0.029	0.03	0.037	0.068	0.156	0.277	0.074	0.072	0.067	0.041
811	0.028	0.029	0.035	0.066	0.151	0.27	0.072	0.069	0.065	0.04
812	0.028	0.028	0.034	0.064	0.147	0.263	0.069	0.067	0.063	0.039
813	0.027	0.027	0.033	0.062	0.142	0.256	0.067	0.065	0.061	0.039
814	0.027	0.026	0.032	0.059	0.138	0.249	0.065	0.063	0.059	0.038
815	0.026	0.024	0.031	0.057	0.134	0.242	0.063	0.061	0.057	0.037
816	0.026	0.023	0.029	0.055	0.13	0.235	0.06	0.059	0.055	0.037
817	0.025	0.022	0.028	0.053	0.125	0.229	0.058	0.057	0.054	0.036
818	0.025	0.021	0.027	0.052	0.121	0.223	0.057	0.055	0.052	0.035
819	0.024	0.02	0.026	0.05	0.118	0.216	0.055	0.053	0.05	0.035
820	0.024	0.019	0.025	0.048	0.114	0.21	0.053	0.052	0.048	0.034
821	0.023	0.019	0.025	0.046	0.11	0.204	0.051	0.05	0.047	0.034
822	0.023	0.018	0.024	0.045	0.107	0.198	0.049	0.048	0.045	0.033
823	0.023	0.017	0.023	0.043	0.103	0.192	0.048	0.047	0.044	0.032
824	0.022	0.016	0.022	0.042	0.1	0.186	0.046	0.045	0.042	0.032
825	0.022	0.015	0.021	0.04	0.096	0.181	0.044	0.044	0.041	0.031
826	0.021	0.015	0.02	0.039	0.093	0.176	0.043	0.042	0.039	0.031
827	0.021	0.014	0.02	0.037	0.09	0.17	0.041	0.041	0.038	0.03
828	0.021	0.013	0.019	0.036	0.087	0.165	0.04	0.04	0.037	0.03
829	0.02	0.013	0.018	0.035	0.084	0.159	0.038	0.038	0.035	0.028
830	0.019	0.012	0.017	0.033	0.081	0.153	0.037	0.036	0.033	0.027
831	0.018	0.012	0.016	0.032	0.078	0.147	0.035	0.035	0.031	0.026
832	0.017	0.012	0.015	0.031	0.075	0.141	0.034	0.033	0.03	0.025
833	0.015	0.012	0.014	0.03	0.072	0.136	0.032	0.032	0.028	0.024
834	0.015	0.011	0.013	0.029	0.069	0.131	0.031	0.031	0.027	0.024
835	0.015	0.011	0.013	0.028	0.067	0.127	0.03	0.03	0.026	0.023
836	0.014	0.01	0.012	0.027	0.064	0.123	0.029	0.029	0.025	0.023
837	0.014	0.01	0.012	0.026	0.062	0.118	0.028	0.028	0.024	0.022
838	0.014	0.009	0.011	0.025	0.06	0.114	0.027	0.027	0.023	0.022
839	0.014	0.009	0.011	0.024	0.057	0.11	0.026	0.026	0.022	0.021
840	0.013	0.008	0.01	0.023	0.055	0.106	0.025	0.025	0.021	0.021
841	0.013	0.008	0.01	0.022	0.053	0.102	0.024	0.024	0.02	0.02
842	0.013	0.008	0.009	0.021	0.051	0.099	0.023	0.023	0.019	0.02
843	0.012	0.007	0.009	0.02	0.049	0.095	0.022	0.022	0.019	0.019
844	0.012	0.007	0.009	0.019	0.047	0.091	0.021	0.021	0.018	0.019
845	0.012	0.006	0.008	0.019	0.045	0.088	0.02	0.02	0.017	0.018
846	0.011	0.006	0.008	0.018	0.043	0.084	0.02	0.019	0.016	0.018
847	0.011	0.006	0.008	0.017	0.041	0.081	0.019	0.018	0.016	0.017
848	0.011	0.005	0.007	0.016	0.04	0.078	0.018	0.018	0.015	0.017
849	0.011	0.005	0.007	0.016	0.038	0.075	0.017	0.017	0.014	0.016
850	0.01	0.005	0.006	0.015	0.036	0.072	0.017	0.016	0.014	0.016
851	0.01	0.005	0.006	0.014	0.035	0.069	0.016	0.016	0.013	0.016
852	0.01	0.004	0.006	0.014	0.033	0.066	0.015	0.015	0.013	0.015
853	0.009	0.004	0.006	0.013	0.032	0.063	0.015	0.014	0.012	0.015
854	0.009	0.004	0.005	0.013	0.031	0.061	0.014	0.014	0.011	0.014
855	0.009	0.004	0.005	0.012	0.029	0.058	0.013	0.013	0.011	0.014
856	0.009	0.003	0.005	0.011	0.028	0.056	0.013	0.012	0.01	0.013
857	0.008	0.003	0.005	0.011	0.027	0.053	0.012	0.012	0.01	0.013
858	0.008	0.003	0.004	0.01	0.025	0.051	0.012	0.011	0.009	0.013
859	0.008	0.003	0.004	0.01	0.024	0.048	0.011	0.011	0.009	0.012
860	0.008	0.003	0.004	0.009	0.023	0.046	0.011	0.01	0.008	0.012
861	0.007	0.002	0.004	0.009	0.022	0.044	0.01	0.01	0.008	0.011
862	0.007	0.002	0.003	0.009	0.021	0.042	0.01	0.009	0.008	0.011
863	0.007	0.002	0.003	0.008	0.02	0.04	0.009	0.009	0.007	0.011
864	0.007	0.002	0.003	0.008	0.019	0.038	0.009	0.008	0.007	0.01
865	0.006	0.002	0.003	0.007	0.018	0.036	0.008	0.008	0.007	0.01
866	0.006	0.001	0.003	0.007	0.017	0.035	0.008	0.008	0.006	0.01
867	0.006	0.001	0.003	0.007	0.016	0.033	0.008	0.007	0.006	0.009
868	0.006	0.001	0.002	0.006	0.015	0.031	0.007	0.007	0.006	0.009
869	0.006	0.001	0.002	0.006	0.014	0.03	0.007	0.006	0.005	0.009
870	0.005	0.001	0.002	0.006	0.014	0.028	0.007	0.006	0.005	0.008
871	0.005	0.001	0.002	0.005	0.013	0.026	0.006	0.006	0.005	0.008
872	0.005	0.001	0.002	0.005	0.012	0.025	0.006	0.005	0.004	0.007
873	0.005	0	0.002	0.005	0.011	0.024	0.006	0.005	0.004	0.007
874	0.005	0	0.001	0.005	0.011	0.022	0.005	0.005	0.004	0.007
875	0.004	0	0.001	0.004	0.01	0.021	0.005	0.004	0.004	0.007
876	0.004	0	0.001	0.004	0.009	0.02	0.005	0.004	0.003	0.006
877	0.004	0	0.001	0.004	0.009	0.018	0.004	0.004	0.003	0.006
878	0.004	0	0.001	0.004	0.008	0.017	0.004	0.004	0.003	0.006
879	0.004	0	0.001	0.003	0.008	0.016	0.004	0.003	0.003	0.005
880	0.003	0	0.001	0.003	0.007	0.015	0.004	0.003	0.002	0.005
881	0.003	0	0.001	0.003	0.007	0.014	0.003	0.003	0.002	0.005
882	0.003	0	0.001	0.003	0.006	0.013	0.003	0.003	0.002	0.004
883	0.003	0	0	0.002	0.006	0.012	0.003	0.002	0.002	0.004
884	0.003	0	0	0.002	0.005	0.011	0.003	0.002	0.002	0.004
885	0.002	0	0	0.002	0.005	0.01	0.002	0.002	0.002	0.003
886	0.002	0	0	0.002	0.004	0.009	0.002	0.002	0.001	0.003
887	0.002	0	0	0.002	0.004	0.008	0.002	0.002	0.001	0.003
888	0.002	0	0	0.002	0.003	0.007	0.002	0.002	0.001	0.003
889	0.002	0	0	0.001	0.003	0.007	0.001	0.001	0.001	0.002
890	0.002	0	0	0.001	0.003	0.006	0.001	0.001	0.001	0.002
891	0.001	0	0	0.001	0.002	0.005	0.001	0.001	0.001	0.002
892	0.001	0	0	0.001	0.002	0.005	0.001	0.001	0.001	0.002
893	0.001	0	0	0.001	0.002	0.004	0.001	0.001	0	0.001
894	0.001	0	0	0.001	0.002	0.003	0.001	0.001	0	0.001
895	0.001	0	0	0.001	0.001	0.003	0.001	0	0	0.001
896	0.001	0	0	0	0.001	0.002	0.001	0	0	0.001
897	0	0	0	0	0.001	0.002	0	0	0	0
898	0	0	0	0	0	0.001	0	0	0	0
899	0	0	0	0	0	0.001	0	0	0	0
900	0	0	0	0	0	0	0	0	0	0

## Sheet: Figure 3b
Wavelength	n-hexane	toluene	1,4 dioxane	THF	CHCl3	CH2Cl3	MeCN	DMSO	MeOH	H2O
420	6.642	37.14	13.89	24.46	25.88	41.44	5.143	4.806	5.015	2.647
420.2	6.675	36.99	13.85	24.2	25.76	40.96	5.271	4.813	5.173	2.754
420.4	6.782	37.07	13.8	24.71	25.86	41.31	5.236	4.882	5.22	2.662
420.6	6.761	37.09	14.2	25.05	25.54	41.27	5.1	4.806	5.198	2.699
420.8	6.909	37.31	14.07	25.31	25.48	41.23	5.245	4.789	5.349	2.552
421	6.843	37.23	14.35	24.99	25.88	40.97	5.303	4.697	5.5	2.553
421.2	6.922	37.21	14.7	25.07	25.43	41.27	5.197	4.837	5.447	2.484
421.4	6.837	37.37	14.61	25.38	25.61	40.73	5.39	4.53	5.533	2.508
421.6	6.941	37.88	14.61	25.46	25.63	40.79	5.242	5.03	5.452	2.596
421.8	6.993	38.1	14.89	25.5	25.22	40.6	5.266	4.72	5.745	2.383
422	7.164	37.97	14.62	25.75	25.26	41.15	5.412	4.592	5.922	2.332
422.2	7.166	37.94	14.96	25.78	24.91	40.38	5.377	4.752	6.009	2.292
422.4	7.23	38.13	15.26	25.99	25.28	40.57	5.444	4.581	6.216	2.349
422.6	7.024	39	15.11	26.36	25.11	41.16	5.329	4.77	6.186	2.279
422.8	7.363	38.35	15.27	26.16	25.47	40.72	5.415	4.586	6.136	2.15
423	7.296	38.7	15.33	26.61	25.45	40.56	5.401	4.806	6.329	2.236
423.2	7.32	38.99	15.6	26.93	25.41	40.58	5.43	4.519	6.505	2.019
423.4	7.555	39.57	15.74	27.29	25.45	40.44	5.782	4.761	6.399	2.257
423.6	7.575	39.21	15.82	27.47	25.21	40.66	5.464	4.578	6.705	2.101
423.8	7.61	39.69	16.33	27.58	25.44	41.22	5.674	4.716	6.535	2.255
424	7.726	40.24	16.15	27.18	25.27	40.13	5.61	4.69	6.728	2.245
424.2	7.771	40.88	16.5	27.99	25.25	40.85	5.429	4.629	6.81	2.03
424.4	7.819	40.53	16.52	27.7	25.42	40.98	5.436	4.655	6.927	1.933
424.6	7.762	40.97	16.51	28.37	25.57	40.9	5.7	4.777	7.017	2.033
424.8	7.911	41.14	16.64	28.55	25.55	40.62	5.647	4.871	7.156	2.032
425	8.099	41.59	16.76	28.59	25.85	40.93	5.661	4.847	7.123	1.997
425.2	8.384	41.96	16.85	28.51	25.84	41.12	5.779	4.657	7.259	1.915
425.4	7.999	41.49	16.93	29	25.96	41.23	5.821	4.709	7.399	1.928
425.6	8.305	42.12	17.09	28.66	25.97	41.82	5.616	4.761	7.33	1.914
425.8	8.398	42.62	17.08	29.36	26.08	41.34	5.94	4.837	7.555	1.77
426	8.261	42.78	17.34	28.86	26.14	41.17	5.673	5.04	7.909	1.824
426.2	8.639	42.8	17.54	29.88	26.15	41.29	5.78	5.049	7.697	1.833
426.4	8.547	43.3	17.64	30.18	26.4	41.24	5.768	5.043	7.945	1.737
426.6	8.84	43.47	17.46	30.21	26.02	41.93	5.865	4.975	8.119	1.682
426.8	9.084	44.26	17.9	29.58	26.91	41.42	5.944	5.071	8.094	1.73
427	9.1	44.11	17.92	30.13	26.57	42.29	5.83	5.047	8.315	1.721
427.2	9.123	44.06	18.3	30.4	26.55	41.76	5.858	5.204	8.499	1.763
427.4	9.478	44.55	18.5	30.55	26.94	42.52	6.002	5.156	8.538	1.711
427.6	9.452	44.72	18.2	30.63	27.39	42.24	6.055	5.25	8.616	1.669
427.8	9.326	45.06	18.69	31.22	27.31	42	6.06	5.386	8.765	1.713
428	9.668	44.76	18.5	30.96	27.62	42.83	6.215	5.419	8.589	1.747
428.2	9.743	45.71	18.45	31.11	28.01	42.2	6.074	5.181	8.822	1.662
428.4	9.99	46.17	19.17	31.26	27.6	43.03	6.053	5.478	8.616	1.577
428.6	9.889	46.28	18.43	31.46	27.81	42.7	6.122	5.29	9.029	1.717
428.8	10.18	45.99	19.21	31.98	27.69	42.98	6.105	5.435	9.036	1.655
429	10.17	46.73	19.32	31.87	27.93	43.29	6.144	5.416	9.452	1.659
429.2	10.36	46.84	19.35	32.04	28.22	43.61	6.393	5.629	9.483	1.721
429.4	10.41	47.16	19.41	32.02	28.42	43.65	6.26	5.679	9.608	1.717
429.6	10.46	47.24	19.17	32.04	28.11	44.47	6.356	5.86	9.577	1.666
429.8	10.99	47.5	19.42	32.49	28.57	43.69	6.232	5.581	9.721	1.607
430	10.81	48.01	19.63	32.57	28.28	44.37	6.395	5.883	9.983	1.598
430.2	11.1	48.42	19.68	32.55	28.64	44.49	6.434	5.812	9.895	1.621
430.4	11.07	48.48	19.62	32.49	28.81	43.81	6.233	5.779	10.22	1.583
430.6	11.27	48.49	19.96	33.13	28.95	44.75	6.362	6.002	10.34	1.615
430.8	11.33	48.36	19.94	32.85	29.05	44.82	6.423	6.09	10.44	1.617
431	11.33	48.92	19.82	33.17	29.7	45.07	6.877	6.173	10.6	1.617
431.2	11.51	49.48	20.05	32.79	29.57	44.72	6.53	6.211	11.14	1.546
431.4	11.62	49.41	19.98	33.23	29.37	44.44	6.467	6.038	10.52	1.57
431.6	11.63	49.71	19.92	33.56	29.33	45.08	6.471	6.338	10.83	1.67
431.8	11.68	49.57	19.89	33.9	29.82	44.98	6.673	6.504	10.93	1.479
432	12.07	49.92	20.33	33.46	29.63	45.38	6.709	6.24	10.99	1.563
432.2	12.14	49.91	20.47	33.36	29.67	45.17	6.634	6.43	11.36	1.514
432.4	12.28	49.6	20.25	33.22	29.89	44.73	6.529	6.413	11.63	1.611
432.6	12.3	50.2	20.73	33.83	30	45.61	6.624	6.367	11.66	1.511
432.8	12.28	50.22	20.2	33.78	30.47	45.85	6.701	6.637	11.56	1.672
433	12.55	50.3	20.38	33.96	30.02	45.58	6.654	6.563	11.81	1.627
433.2	12.44	50.2	20.65	33.96	30.21	45.5	6.627	6.723	11.86	1.643
433.4	12.66	50.52	20.68	34.34	30.01	45.33	6.597	6.754	11.86	1.628
433.6	12.97	50.06	20.94	33.52	30.74	45.51	6.504	6.664	12.42	1.545
433.8	12.84	50.52	20.81	34.52	30.82	45.74	6.705	6.688	12.62	1.565
434	12.62	50.86	20.59	34.21	30.42	45.72	6.689	6.877	12.62	1.518
434.2	12.86	51.15	20.57	34.2	30.8	45.8	6.671	6.892	12.73	1.641
434.4	12.75	51.24	20.42	34.4	30.49	45.7	6.668	7.019	12.78	1.583
434.6	13.04	50.63	20.95	34.64	30.67	45.68	6.521	6.937	13.38	1.724
434.8	13.15	51.26	21.17	34.23	30.82	46.2	6.654	7.23	13.11	1.548
435	13.46	51.1	20.82	34	30.92	45.37	6.775	6.991	13.57	1.511
435.2	13.16	50.74	20.46	34.42	30.96	46.2	6.658	7.194	13.28	1.529
435.4	12.95	51.34	21.04	34.22	30.5	45.59	6.803	7.067	13.73	1.523
435.6	13.24	51.42	20.72	34.3	30.53	45.59	6.493	7.351	13.84	1.588
435.8	13.46	51.29	20.69	33.98	30.86	45.01	6.623	7.189	13.89	1.497
436	13.31	50.62	21.06	33.96	30.39	45.42	6.743	7.453	13.94	1.469
436.2	13.33	51.16	20.59	34.03	30.46	45.71	6.595	7.295	14.31	1.622
436.4	13.09	50.73	20.72	33.91	30.69	45.41	6.62	7.545	14.33	1.51
436.6	13.61	50.87	20.91	33.9	30.88	45.32	6.664	7.608	14.31	1.556
436.8	13.23	50.35	20.86	33.73	30.5	45.55	6.624	7.385	14.21	1.611
437	13.37	50.7	20.98	33.65	30.6	45.09	6.728	7.587	14.56	1.483
437.2	13.63	50.7	20.79	33.64	30.36	45.12	6.596	7.595	14.68	1.576
437.4	13.28	50.23	21.12	33.4	30.6	44.61	6.677	7.83	14.89	1.439
437.6	13.26	50.37	20.69	33.26	30.59	45.04	6.522	7.743	14.87	1.479
437.8	13.46	50.39	20.84	33.8	30.44	45.01	6.588	7.924	15.06	1.5
438	13.7	50.21	20.9	33.39	29.91	44.5	6.506	7.894	15.3	1.468
438.2	13.55	49.82	20.74	33.38	30.73	44.88	6.612	7.606	15.3	1.403
438.4	13.3	49.98	21.02	33.43	30.3	44.73	6.441	7.713	15.23	1.531
438.6	13.54	49.89	20.95	33.31	30.37	44.29	6.604	7.824	15.71	1.5
438.8	13.43	49.43	20.92	33.25	30.22	43.94	6.676	7.945	15.72	1.477
439	13.48	49.48	20.88	33.91	30.33	44.29	6.521	7.845	15.97	1.539
439.2	13.63	49.26	20.88	33.53	29.89	43.87	6.565	8.078	16.11	1.478
439.4	13.4	49.07	20.7	33.41	29.32	43.96	6.594	7.932	16.19	1.473
439.6	13.68	48.5	21.1	33.29	29.66	43.86	6.459	8.093	16.13	1.508
439.8	13.54	48.85	20.79	32.97	29.91	43.48	6.644	7.944	16.49	1.554
440	13.48	48.53	20.78	32.84	29.5	43.47	6.485	8.16	16.61	1.411
440.2	13.57	48.06	20.97	32.78	29.1	43.12	6.587	8.199	16.98	1.454
440.4	13.58	48.08	21.08	32.65	29.68	42.73	6.453	8.218	16.5	1.454
440.6	13.62	48.06	20.83	32.73	29.58	43.13	6.804	8.338	16.86	1.422
440.8	13.41	48	20.52	32.53	29.58	43.21	6.586	8.412	17.33	1.411
441	13.46	47.65	20.86	32.63	29.17	42.45	6.427	8.138	17.27	1.548
441.2	13.34	47.28	21.08	32.88	28.68	43.04	6.569	8.285	17.83	1.609
441.4	13.7	46.73	20.82	32.64	29.05	43.12	6.435	8.588	17.81	1.534
441.6	13.26	47.19	20.9	32.12	28.42	42.35	6.657	8.333	17.93	1.456
441.8	13.28	46.63	20.75	32.01	28.38	42.31	6.223	8.519	18	1.464
442	13.4	46.92	20.83	32.54	28.68	41.99	6.672	8.69	18.17	1.44
442.2	13.6	46.65	21.1	32.45	28.47	41.79	6.56	8.617	17.79	1.468
442.4	13.67	46.59	20.95	32.42	29.07	41.37	6.617	8.601	17.91	1.43
442.6	13.52	45.65	20.95	31.95	28.36	41.65	6.606	8.841	18.41	1.488
442.8	13.33	46.04	20.89	32.01	28.14	41.34	6.558	8.742	18.54	1.416
443	13.36	45.71	20.88	31.76	27.98	41.02	6.675	8.808	18.88	1.556
443.2	13.23	45.89	21.03	31.68	27.86	41.26	6.557	8.739	19.17	1.483
443.4	13.38	45.25	21.22	31.81	27.98	40.82	6.552	8.719	19.28	1.404
443.6	13.25	44.87	21.28	31.96	27.92	40.76	6.767	8.934	19.1	1.395
443.8	13.23	44.75	21.23	31.85	27.65	40.59	6.727	9.041	19.52	1.456
444	13.43	44.63	21.14	31.79	27.8	39.94	6.695	9.177	19.53	1.457
444.2	13.25	45.17	21.54	31.25	27.75	39.82	6.635	9.024	19.41	1.415
444.4	13.13	44.46	21.41	31.34	27.28	40.17	6.802	8.993	19.86	1.481
444.6	13.2	44.23	21.05	31.69	27.5	40.11	6.851	9.135	20.19	1.424
444.8	12.98	44.11	21.26	31.97	27.34	39.86	6.882	9.058	20.02	1.432
445	13.18	43.98	21.24	31.82	26.74	39.09	6.795	9.111	20.67	1.48
445.2	13.02	43.93	21.41	32.25	26.62	39	6.823	9.451	20.67	1.48
445.4	12.93	43.79	21.57	31.19	27	39.14	6.838	9.365	20.74	1.483
445.6	13.17	43.24	21.58	31.56	27.07	39.11	7.087	9.243	20.69	1.372
445.8	13.02	44.11	21.07	31.83	26.68	38.53	7.191	9.779	21.2	1.467
446	13.07	43.71	21.38	31.5	26.77	38.72	7.069	9.523	21.17	1.286
446.2	12.99	43.08	21.37	31.49	26.36	38.94	7.074	9.574	21.19	1.364
446.4	13.03	42.88	21.39	31.09	26.19	38.68	7.016	9.512	21.32	1.405
446.6	12.88	42.86	21.51	31.72	26.1	38.39	7.198	9.525	21.69	1.345
446.8	13.06	43.11	22.02	31.28	26.07	38.31	7.459	9.499	21.96	1.413
447	12.66	42.88	21.8	31.46	26.09	38.29	7.321	9.848	21.82	1.466
447.2	13.14	42.62	21.81	31.27	26.02	38.18	7.336	9.879	22.11	1.395
447.4	12.83	42.22	21.65	31.19	25.99	37.97	7.073	9.908	22.41	1.535
447.6	13.27	42.73	21.97	31.33	25.55	37.9	7.482	9.931	21.98	1.441
447.8	12.93	42.58	21.8	31.48	25.32	37.81	7.212	10.04	22.4	1.475
448	13	42.51	21.84	31.25	25.65	37.9	7.372	9.704	22.8	1.344
448.2	12.99	42.01	21.93	31.12	25.4	37.38	7.454	9.937	22.93	1.476
448.4	12.94	41.75	21.98	31.19	25.06	37.39	7.671	9.924	23.13	1.483
448.6	12.7	42.02	21.98	31.66	25.53	37.15	7.501	10.38	23.41	1.457
448.8	12.63	42.04	22.25	31.42	25.37	37.21	7.576	10.23	23.51	1.441
449	12.75	42.15	22.23	31.61	25.12	36.46	7.325	9.978	23.82	1.394
449.2	13.14	41.99	22.11	31.3	24.99	36.28	7.314	10.19	23.83	1.331
449.4	12.97	41.68	22.31	31.5	24.95	36.45	7.491	10.11	23.89	1.478
449.6	12.92	41.89	22.47	31.82	25.17	36.18	7.642	10.15	23.97	1.353
449.8	12.87	42.3	22.55	31.66	24.98	36.73	7.642	10.34	24.08	1.469
450	12.82	41.97	22.92	31.31	24.85	36.45	7.557	10.38	24.1	1.362
450.2	12.8	42.09	22.48	31.15	24.92	36.23	7.624	10.38	24.25	1.48
450.4	12.76	41.87	22.93	31.89	24.71	36.12	7.686	10.17	24.59	1.484
450.6	12.86	41.71	22.49	31.43	24.61	36.34	7.809	10.3	24.4	1.41
450.8	12.86	42.1	22.74	31.67	24.73	36.25	7.299	10.66	25.29	1.311
451	12.6	42.17	22.59	31.94	24.85	35.85	7.604	10.78	25.22	1.377
451.2	12.67	41.95	22.69	31.78	24.9	35.75	7.818	10.8	25.74	1.394
451.4	12.68	41.86	22.91	31.41	24.66	35.46	7.599	10.75	25.59	1.27
451.6	12.76	42.11	22.92	32.3	24.87	35.71	7.63	10.72	25.9	1.447
451.8	12.97	42.55	22.89	31.83	24.62	35.67	7.561	11.06	26.1	1.403
452	12.87	42.26	23.01	32.09	24.62	35.72	7.416	11.02	25.85	1.331
452.2	12.58	41.74	22.97	31.69	24.59	35.46	7.318	10.95	26.07	1.384
452.4	12.85	41.93	23.29	32.11	24.7	34.97	7.547	10.86	26.53	1.345
452.6	12.75	41.5	23.19	31.98	24.76	35.33	7.569	10.99	26.83	1.409
452.8	12.87	42.17	23.38	32.34	24.58	35.58	7.492	11.12	26.7	1.441
453	12.96	42.37	23.56	32.15	24.67	35.44	7.536	11.23	27.19	1.368
453.2	12.91	42.48	23.2	31.85	24.93	34.82	7.553	11.22	27.37	1.425
453.4	13.01	42.22	23.53	32.18	24.49	35.31	7.617	11.26	27.26	1.285
453.6	12.83	42.12	23.61	32.57	24.78	35.32	7.433	11.09	27.4	1.361
453.8	12.99	42.09	23.53	32.4	24.44	34.87	7.62	11.34	27.55	1.261
454	12.92	42.19	23.64	32.59	24.46	35.25	7.473	11.39	27.51	1.373
454.2	13.07	41.97	23.78	32.21	24.84	35.14	7.448	11.22	27.56	1.287
454.4	12.96	42.27	23.89	32.84	24.72	35.28	7.476	11.45	28.28	1.38
454.6	12.93	42.24	24.24	32.25	24.82	35.3	7.577	11.46	27.86	1.192
454.8	12.99	42.75	23.9	32.48	24.58	34.8	7.592	11.46	28.6	1.306
455	13.04	42.88	23.98	33.04	25.12	34.95	7.361	11.71	28.99	1.306
455.2	12.97	42.89	24.25	32.51	24.98	34.46	7.585	11.82	29.03	1.288
455.4	13.03	42.76	24.46	32.5	24.78	34.82	7.556	11.83	29.39	1.359
455.6	13.2	42.77	24.27	33.22	24.36	34.92	7.72	11.82	29.74	1.382
455.8	13.15	42.7	24.47	33.08	25.24	35.11	7.498	11.83	29.82	1.304
456	13.29	43	24.26	33.24	25.18	34.94	7.357	11.87	30.14	1.375
456.2	13.8	42.56	24.25	33.7	24.94	34.66	7.807	12.13	30.06	1.338
456.4	13.65	43.16	24.57	33.51	24.94	35.12	7.603	12.29	30.08	1.282
456.6	13.91	43.12	24.59	33.58	25.04	34.75	7.904	12.2	30.54	1.389
456.8	13.78	42.84	24.76	33.48	25.09	34.9	8.008	12.42	31	1.387
457	13.6	43.07	24.56	33.5	24.76	34.39	7.714	12.24	30.73	1.362
457.2	13.88	43.18	24.96	33.74	25.28	34.89	8.054	12.42	31.34	1.295
457.4	14.24	43.24	25.31	33.75	25.35	35.06	7.979	12.6	31.21	1.274
457.6	14.16	43.03	25.53	34.17	25.13	34.45	7.818	12.61	31.78	1.4
457.8	14.22	43.44	25.41	34.15	25.01	34.54	7.783	12.81	31.69	1.342
458	14.41	43.51	25.26	34.45	24.84	34.86	7.933	12.89	32.08	1.273
458.2	14.34	43.82	25.54	34.42	24.8	34.98	8.17	12.86	32.83	1.475
458.4	14.69	43.23	25.31	34.48	25.4	34.66	7.863	13.09	32.84	1.276
458.6	14.86	43.14	25.47	34.63	24.58	35.34	7.994	13.3	32.8	1.214
458.8	14.78	44.12	25.75	34.67	25.56	35.16	8.166	13.35	33.12	1.283
459	14.92	43.92	25.44	34.65	25.38	34.76	8.064	13.58	33.14	1.343
459.2	14.79	43.72	25.79	34.48	25.34	34.99	8.211	13.73	33.33	1.327
459.4	15.26	43.77	26.05	34.97	25.18	34.91	8.345	13.57	33.63	1.369
459.6	15.66	44.03	25.76	35.29	25.83	34.92	8.427	13.67	34.14	1.373
459.8	15.72	44.64	26.12	36	25.32	34.8	8.315	13.92	34.55	1.337
460	15.69	44.46	26.7	35.43	25.38	35.09	8.445	14.03	34.31	1.364
460.2	15.73	44.54	26.34	35.8	25.05	35.25	8.557	14.34	34.72	1.378
460.4	15.95	43.97	26.34	36.04	25.52	34.48	8.353	13.94	34.44	1.433
460.6	16.27	44.31	26.68	36	25.91	35.22	8.86	14.73	35.17	1.299
460.8	15.97	43.95	26.74	36.97	25.6	35.01	8.512	14.55	35.36	1.423
461	15.87	43.82	26.15	36.72	25.67	34.63	9.018	14.84	35.21	1.418
461.2	16.08	44.49	26.57	36.53	25.66	35.15	8.704	14.68	35.92	1.399
461.4	16.33	44.6	26.6	36.5	25.69	35.3	9.093	15.24	36.08	1.38
461.6	15.96	45.09	26.6	36.42	25.91	34.81	9.02	14.98	36.36	1.466
461.8	16.49	44.43	26.37	36.97	25.78	34.97	8.985	15.53	36	1.311
462	16.26	44.41	26.95	37.29	25.91	34.4	9.251	15.3	36.67	1.399
462.2	16.48	44.64	26.22	37.21	25.47	35.14	8.722	15.45	36.79	1.402
462.4	16.36	45.01	26.46	37.27	26.07	35.06	9.129	15.93	37.16	1.536
462.6	16.32	45	26.89	37.59	25.72	34.87	9.172	15.95	37.71	1.594
462.8	16.34	44.71	26.54	37.23	25.94	34.92	9.214	15.81	37.72	1.54
463	16.04	45.3	26.59	37.43	25.63	34.84	9.323	15.89	37.83	1.54
463.2	16.2	44.95	26.73	37.75	25.69	34.65	9.403	16.03	38.2	1.53
463.4	16.34	44.79	26.47	37.7	26.17	34.64	9.145	16.08	38.14	1.601
463.6	16.39	44.9	26.58	37.53	25.92	34.99	9.404	16.28	38.68	1.51
463.8	16.32	45.37	26.45	37.7	25.94	34.78	9.557	16.38	38.45	1.599
464	16.02	44.63	26.39	37.18	25.99	35.21	9.598	16.32	38.41	1.618
464.2	16.11	44.46	26.48	37.89	26.08	34.96	9.235	16.47	39.04	1.775
464.4	15.66	44.18	26.01	37.22	26.04	34.78	9.257	16	38.87	1.603
464.6	15.77	45.11	26.42	36.98	25.9	34.57	9.371	16.35	39.55	1.761
464.8	15.88	44.07	26.03	37.04	26.25	35.13	9.392	16.31	39.56	1.792
465	15.57	44.85	26.29	37.27	26.2	34.6	9.476	16.36	39.73	1.758
465.2	15.35	44.75	25.97	36.74	25.78	34.91	9.223	16.29	40.04	1.752
465.4	15.2	44.57	26.07	37.17	26.31	34.53	9.374	16.41	39.98	1.843
465.6	15.34	44.5	25.99	37.5	26.58	34.37	9.369	16.35	39.93	1.91
465.8	15.2	44.14	25.8	36.94	26.41	34.66	9.312	16.19	40.25	1.973
466	14.77	44.43	25.72	36.93	26.32	34.46	9.34	15.99	40.23	2.169
466.2	14.96	43.66	25.64	36.75	25.92	34.45	9.247	15.88	39.88	1.949
466.4	14.81	44.06	25.12	36.35	25.92	34.03	9.012	16.12	40.49	2.084
466.6	14.92	43.45	25.18	36.65	26.08	34.26	9.154	16.06	40.32	2.108
466.8	14.73	43.15	25.32	36.35	25.65	33.73	9.398	16.05	40.15	2.101
467	14.53	43.33	25.24	36.34	25.98	33.43	9.121	16.03	40.89	2.112
467.2	14.3	43.76	25.16	35.67	26.22	34.07	9.106	16.18	40.88	2.204
467.4	14.32	43.13	25.07	35.96	25.78	33.96	8.9	16.19	40.59	2.317
467.6	13.98	42.53	24.91	35.67	25.81	33.65	8.664	16.2	40.9	2.36
467.8	14.13	42.71	24.84	35.7	25.58	33.59	8.857	15.51	40.1	2.468
468	13.92	42.59	25.05	35.68	25.72	33.42	8.578	15.64	41.25	2.39
468.2	13.99	42.5	24.59	35.27	25.66	33.63	8.742	15.86	41.12	2.51
468.4	14.07	41.6	24.75	35.51	25.57	33.31	8.612	15.5	41.16	2.482
468.6	13.72	41.57	24.58	35.71	25.38	33.27	8.676	15.75	41.22	2.604
468.8	13.48	41.41	24.84	34.98	25.66	33.03	8.836	15.64	41.6	2.628
469	13.51	41.74	24.27	35.56	25.52	32.63	8.737	15.6	40.87	2.665
469.2	13.39	40.75	24.3	34.74	25.48	32.75	8.553	15.43	41.4	2.741
469.4	13.48	40.91	24.28	34.25	25.23	32.61	8.725	15.56	41.82	2.811
469.6	13.25	40.59	24.36	34.31	25.26	32.15	8.415	15.48	41.49	2.965
469.8	13.02	40.75	24.43	34.82	25.47	32.2	8.5	15.3	41.61	2.724
470	13.28	40.48	24.13	34.49	24.83	32.19	8.32	15.37	41.72	2.955
470.2	13.35	40.42	24.25	34.34	25.15	32.49	8.254	15.51	41.52	3.026
470.4	12.99	40.4	24.34	34.15	24.99	31.78	8.278	15.81	41.62	3.054
470.6	12.79	39.09	24.52	34.33	24.84	32.13	8.175	15.02	41.92	3.089
470.8	12.66	39.28	24.13	33.73	24.52	32.09	8.411	15.29	42.46	3.158
471	13.12	39.14	24.01	34	25.04	32.11	8.326	15.42	41.82	3.074
471.2	12.94	39.18	23.85	34.01	24.59	31.5	8.376	15.52	42.06	3.035
471.4	12.85	39.08	24.18	33.44	24.69	31.85	8.089	15.31	42.84	3.249
471.6	12.83	38.61	24.07	34.09	24.26	31.12	8.141	15.38	42.71	3.174
471.8	12.68	38.24	23.81	33.9	24.6	31.45	8.181	15.28	41.78	3.28
472	12.57	38.16	23.96	33.48	24.43	31.49	8.205	15.42	42.67	3.254
472.2	12.43	38.25	23.83	33.73	24.44	30.97	8.129	15.34	42.85	3.331
472.4	12.76	38.05	23.85	34.09	24.21	30.74	8.049	15.4	43.02	3.443
472.6	12.44	37.78	24.01	33.36	24.04	30.79	8.058	15.25	42.43	3.582
472.8	12.39	37.68	24.16	33.89	24.22	30.47	8.082	15.31	43.96	3.357
473	12.47	37.2	23.66	33.24	23.86	30.34	8.127	15.51	43.33	3.347
473.2	12.37	37.53	23.71	33.28	24.17	30.67	8.114	15.45	43.48	3.384
473.4	12.64	37.27	23.79	33.51	23.93	30.68	8.157	15.23	43.33	3.463
473.6	12.2	36.99	23.45	33.81	23.96	30.25	7.912	15.45	43.24	3.404
473.8	12.31	37.24	23.69	33.27	23.73	30.28	8.293	15.4	43.27	3.432
474	12.16	36.74	23.5	33.91	24.27	29.92	8.11	15.46	43.23	3.417
474.2	12.41	36.77	23.64	33.71	24.29	29.93	8.228	15.56	43.4	3.465
474.4	12.14	36.83	23.75	33.41	23.92	29.4	8.185	15.74	43.92	3.164
474.6	11.89	36.31	23.65	33.7	23.79	30.1	8.149	15.6	43.45	3.4
474.8	12.22	37.27	23.66	33.54	23.75	29.29	8.14	15.66	44.02	3.241
475	11.73	36.49	23.47	33.55	23.55	29.34	8.06	15.38	43.64	3.259
475.2	12.04	35.8	23.26	33.34	23.71	29.67	8.145	15.4	43.92	3.195
475.4	12.06	35.84	23.61	33.76	23.55	29.33	8.013	15.96	44.35	3.209
475.6	11.98	35.51	23.65	34.17	23.06	29.22	8.156	15.8	43.87	3.018
475.8	11.7	35.89	23.41	33.82	23.39	29.08	8.161	15.57	44.02	3.148
476	11.93	35.71	23.39	33.31	23.4	28.76	8.186	15.85	44.04	3.029
476.2	11.61	35.32	23.58	32.86	23.4	29.32	8.165	15.83	44.37	2.958
476.4	11.78	35.34	23.39	33.34	23.33	28.51	8.233	15.71	44.46	3.1
476.6	11.6	35.39	23.26	33.14	23.38	28.68	8.186	15.88	44	2.917
476.8	11.56	35.23	23.62	33.43	23.04	28.43	7.978	15.81	43.95	2.872
477	11.24	35	23.26	33.8	22.99	28.66	8.132	15.68	44.52	2.784
477.2	11.55	34.38	23.22	33.17	23.04	28.72	8.083	15.7	44.05	2.784
477.4	11.4	34.9	23.34	33	22.8	28.44	8.115	15.91	44.55	2.754
477.6	11.34	34.85	23.35	33.5	22.98	28.06	8.029	16.05	44.59	2.666
477.8	11.49	34.6	23.5	33.54	22.82	28.61	8.037	16.01	44.57	2.637
478	11.47	34.45	23.39	33.47	23.12	28.22	7.965	16.1	44.81	2.629
478.2	11.27	34.67	23.11	33.24	22.95	27.92	7.997	15.99	44.64	2.473
478.4	11.46	33.97	23.2	33.64	22.95	27.92	8.192	16.09	45.09	2.515
478.6	11.23	34.47	23.44	33.24	22.59	27.61	8.124	16.09	44.77	2.349
478.8	11.36	34.83	23.37	33.31	22.87	27.47	8.098	15.7	45.52	2.333
479	11.2	34.3	23	33.45	22.96	27.59	8.137	16.1	45.22	2.282
479.2	11.2	34.28	23.28	32.98	22.44	27.4	8.294	16.2	45.5	2.236
479.4	11.29	34.22	23.22	33.27	22.3	27.21	8.034	15.74	44.97	2.194
479.6	11.14	33.92	23.35	33.47	22.83	27.34	8.11	16.06	45.15	2.126
479.8	10.72	33.79	23.21	33.46	22.43	27.2	8.04	16.42	45.32	2.191
480	11.05	34.03	23.18	33.03	22.29	27.26	7.922	16.03	45.16	2.087
480.2	10.74	33.79	23.2	33.21	22.41	27.19	8.158	16.2	45.63	1.992
480.4	10.95	33.67	23.38	33.03	22.45	26.92	8.147	16.11	45.24	1.935
480.6	10.84	33.69	23.35	33.21	22.53	26.8	8.236	16.27	45.76	1.852
480.8	10.78	33.76	22.92	33.42	22.13	26.63	8.202	16.33	45.52	1.759
481	11.03	33.56	23.06	33.38	22.18	26.85	8.037	16.12	45.26	1.802
481.2	10.74	33.79	23.11	33.23	22.28	26.43	8.172	16.18	45.25	1.802
481.4	10.92	33.55	22.96	33	22.16	26.65	8.121	16.22	45.47	1.586
481.6	10.84	33.66	23.29	33.48	21.86	26.63	8.091	16.11	46.26	1.706
481.8	11.07	33.07	23.09	33.42	21.85	26.48	8.011	16.5	45.79	1.533
482	10.78	33.03	22.82	33.87	22.32	26.69	8.31	16.49	46.3	1.559
482.2	10.68	33.23	23.23	33.31	22.21	26.49	8.051	16.49	46.15	1.572
482.4	10.78	32.8	23.25	33.28	21.88	26.4	8.069	16.43	46.57	1.409
482.6	10.56	33.02	23.26	33.25	21.96	26.5	8.246	16.45	46.54	1.351
482.8	10.68	32.8	23.16	33.62	22.17	26.07	8.221	16.57	45.82	1.37
483	10.69	33.04	23.01	33.92	21.81	26.5	8.046	16.62	46.16	1.389
483.2	10.59	32.74	23.23	33.24	21.86	25.94	8.292	16.28	46.35	1.373
483.4	10.29	32.81	22.87	33.32	21.8	25.77	8.021	16.36	45.8	1.401
483.6	10.44	32.55	23.25	33.2	22	25.76	8.353	16.61	46.22	1.373
483.8	10.27	32.27	22.9	33.64	21.93	25.82	8.026	16.53	46.64	1.157
484	10.55	32.33	23.18	33.3	21.65	25.85	8.053	16.8	46.9	1.232
484.2	10.51	32.05	23.02	33.55	21.92	25.52	8.089	16.83	46.06	1.195
484.4	10.35	32.52	23.14	33.55	21.61	25.9	8.164	16.56	46.68	1.24
484.6	10.4	32.21	22.92	33.75	21.48	25.6	8.078	16.76	46.72	1.201
484.8	10.25	32.16	23.06	33.86	21.8	25.33	8.308	16.27	46.79	1.139
485	10.06	32.3	22.91	33.26	21.85	25.84	8.123	16.56	47.15	1.047
485.2	10.17	32.14	22.98	33.73	21.7	25.38	8.191	16.84	46.7	1.134
485.4	10.19	32.38	22.8	33.23	21.5	25.31	8.322	16.95	46.75	1.215
485.6	10.18	32.03	23.13	33.33	21.41	25.3	8.225	16.88	46.2	1.095
485.8	10.16	32.07	23.04	33.8	21.44	25.28	8.305	16.87	46.85	0.978
486	10.24	32.17	23.2	33.55	21.61	25.2	8.071	16.7	46.45	1.124
486.2	10.03	32.09	22.72	33.76	21.98	25.08	8.277	16.85	46.52	1.1
486.4	10.31	31.87	22.81	33.77	21.73	24.96	8.094	16.77	46.3	1.123
486.6	9.94	32.36	22.67	33.12	21.75	25.22	8.144	16.7	46.9	1.081
486.8	9.799	31.86	22.91	33.35	21.34	25.33	8.072	16.61	46.95	1.122
487	9.868	31.73	22.75	33.53	21.69	24.82	8.204	16.6	46.46	1.083
487.2	9.73	31.43	22.72	33.15	21.53	24.79	8.066	16.96	47.18	1.002
487.4	9.898	31.99	22.91	33.51	21.47	25.1	8.212	16.81	46.93	1.007
487.6	9.765	31.29	22.84	33.01	21.48	24.56	8.187	16.86	46.77	1.043
487.8	9.722	31.28	22.91	33.93	21.17	25.07	8.295	16.87	47.08	1.049
488	10.04	31.61	22.74	33.89	21.09	24.51	8.145	17.14	46.95	1.085
488.2	9.653	31.6	22.68	33.61	21.45	24.13	8.233	16.96	47.01	0.936
488.4	9.651	31.47	23.11	33.21	21.46	24.42	8.111	16.88	46.72	1.049
488.6	9.606	31.36	22.97	33.71	20.97	24.59	8.087	17.23	47.06	1.032
488.8	9.658	31.1	22.85	33.53	21.11	24.59	8.24	16.95	46.97	0.998
489	9.769	31.29	22.88	33.68	21.21	24.46	8.244	16.79	47.26	0.969
489.2	9.794	31.25	22.67	34.23	21.21	24.48	8.13	17.09	46.95	1.09
489.4	9.772	31.07	22.75	33.64	20.91	24.26	8.204	16.8	47.14	0.979
489.6	9.707	30.91	22.8	33.94	20.88	24.44	8.179	17.03	46.8	0.998
489.8	9.521	30.96	22.84	33.5	20.97	24.43	8.295	17.48	47.13	1.001
490	9.444	30.92	23.04	33.57	21.34	24.48	8.243	16.8	47.43	1.034
490.2	9.573	31.41	22.73	33.99	21.46	24.02	8.324	16.99	47.23	1.033
490.4	9.577	30.73	22.9	33.7	21.12	24.16	8.211	17.22	47.38	0.964
490.6	9.593	30.77	22.72	34.14	21.38	23.93	8.363	16.89	47.58	1.061
490.8	9.579	30.47	22.77	33.72	21.36	24.07	8.136	17.27	47.03	0.948
491	9.449	30.82	22.77	33.89	21.03	24.02	8.214	17.13	46.97	1.009
491.2	9.486	30.93	22.54	33.4	21.15	23.9	8.203	17.2	47.2	0.991
491.4	9.201	30.89	22.44	33.78	21.2	23.78	8.261	17.04	47.71	0.96
491.6	9.414	30.51	22.65	33.74	21.32	23.64	8.113	16.93	47.32	0.972
491.8	9.176	30.84	22.68	33.75	20.97	23.98	8.394	17.37	47.56	0.952
492	9.079	30.49	22.96	33.83	20.69	23.77	8.29	17.09	46.94	0.922
492.2	9.375	29.97	22.56	33.13	20.8	23.75	8.31	17.14	47.62	0.876
492.4	9.305	30.56	22.35	33.89	21.14	23.91	8.38	17.06	47.16	0.987
492.6	9.115	30.38	22.73	33.79	20.93	23.46	8.189	17.09	47.63	0.921
492.8	9.356	30.01	22.41	34.13	20.85	23.33	8.008	17.27	48.15	0.913
493	9.295	30.05	22.37	33.93	21.02	23.57	8.046	16.95	47.63	0.943
493.2	9.215	29.79	22.5	33.87	20.63	23.55	8.12	17.57	47.99	0.985
493.4	8.886	29.77	22.91	34.15	21.05	23.18	8.185	16.83	47.32	0.946
493.6	8.967	30.19	22.74	33.86	21.07	23.66	7.982	17.33	47.81	0.892
493.8	9.023	29.78	22.3	33.95	20.73	23.4	7.979	17.05	47.71	1.018
494	9.096	30.17	22.53	33.86	20.76	23.16	8.028	17.14	47.53	0.902
494.2	8.988	30.15	22.21	34.02	20.86	23.19	7.883	17.15	47.81	0.975
494.4	8.956	29.88	22.32	33.71	20.96	23.53	8.063	16.92	47.71	0.942
494.6	8.912	29.7	22.32	33.91	20.66	23.33	8.162	17.39	47.65	0.894
494.8	8.898	29.95	22.61	33.66	20.56	23.05	8.227	17.29	47.81	0.959
495	9.02	29.9	22.57	33.72	21.14	23.38	7.853	16.99	47.74	0.954
495.2	9.049	29.7	22.55	34.33	20.68	23.04	7.869	17.06	47.42	0.913
495.4	8.743	29.57	22.16	34.01	20.79	22.78	8.179	16.93	47.91	0.907
495.6	8.786	29.65	22.38	33.7	20.72	22.94	8.084	16.86	47.72	0.896
495.8	8.697	29.46	22.09	33.83	20.83	22.83	8.055	17.23	47.42	0.829
496	8.792	29.57	21.81	33.76	20.66	22.81	7.958	17.14	48.09	0.869
496.2	8.738	29.05	22.41	33.73	20.27	22.8	8.01	17.08	47.78	0.87
496.4	8.67	29.03	21.97	33.63	20.76	22.9	8.063	17.12	47.6	0.86
496.6	8.513	29.83	22.14	33.41	20.6	22.57	8.089	17.11	47.8	0.881
496.8	8.778	28.97	22.22	33.81	20.89	22.98	7.74	17.11	47.64	0.942
497	8.573	29.13	22.01	33.25	20.39	22.68	7.83	16.8	47.39	0.966
497.2	8.523	28.95	22.18	33.81	20.38	22.77	8.037	16.88	47.71	0.889
497.4	8.485	29.08	22.45	33.31	20.48	22.43	7.979	17.22	47.7	0.895
497.6	8.295	28.84	21.85	33.41	20.75	22.48	8.088	17.06	47.81	0.887
497.8	8.421	28.56	21.91	33.87	20.91	22.55	7.733	16.95	47.47	0.878
498	8.517	28.81	21.89	33.37	20.45	22.45	7.844	17.06	47.26	0.841
498.2	8.582	28.99	22.09	33.52	20.75	22.66	7.905	17.45	47.79	0.879
498.4	8.523	28.98	21.72	33.67	20.72	22.14	7.825	17.28	47.39	0.751
498.6	8.333	28.43	22.25	33.49	20.81	22.49	7.954	17.3	47.46	0.855
498.8	8.212	28.41	22.11	33.52	20.39	22.07	7.805	17.4	47.62	0.786
499	8.312	28.52	21.88	33.51	20.32	22.57	8.054	17.25	47.02	0.884
499.2	8.572	28.13	21.99	33.72	20.06	22.06	8.085	17.03	47.68	0.783
499.4	8.249	28.47	21.93	33.46	20.34	22.04	7.911	17.25	47.31	0.836
499.6	8.236	27.72	21.36	33.62	20.1	21.99	7.993	17.46	47.21	0.869
499.8	8.131	27.98	21.85	33.55	20.17	21.9	7.966	17.07	47.07	0.854
500	8.116	28.22	21.48	33.75	20.51	22.35	7.967	16.93	47.17	0.856
500.2	8.341	27.91	21.9	33.45	19.89	22.04	7.999	17.17	47.41	0.795
500.4	8.184	27.76	21.85	33.66	20.04	21.68	7.816	17.02	47.17	0.833
500.6	8.095	27.86	21.55	33.19	20.06	21.95	7.809	17.01	46.63	0.785
500.8	7.955	28.25	21.81	33.41	20.04	22.08	7.833	17.36	47.36	0.848
501	7.927	28.18	21.54	33.72	20.31	22.09	7.858	17.07	47.43	0.867
501.2	7.845	27.28	21.87	33.07	20.52	21.82	8.101	16.84	46.94	0.83
501.4	7.839	27.37	21.6	33.61	19.93	21.91	7.734	16.82	47.44	0.847
501.6	7.873	27.47	21.57	33.3	20.24	21.55	7.668	17.24	47.14	0.847
501.8	7.906	27.54	21.51	33.52	20.06	21.64	7.938	16.89	47.38	0.821
502	7.921	27.41	21.54	33.32	20.3	21.57	7.946	17.14	47.15	0.854
502.2	7.91	26.98	21.51	33.16	19.92	21.52	7.846	17.11	47.46	0.848
502.4	7.693	26.88	21.44	33.16	19.98	21.46	7.609	17.2	47.56	0.82
502.6	7.601	26.97	21.56	33.35	19.98	21.33	7.727	17.09	46.69	0.868
502.8	7.773	26.87	21.7	33.78	20.05	21.71	7.913	17.22	47.15	0.788
503	7.717	26.95	21.56	33.44	20.11	21.87	7.643	17.13	47.28	0.805
503.2	7.611	27.18	21.08	33.66	19.86	21.48	7.747	17.15	46.94	0.842
503.4	7.666	27.13	21.36	33.56	19.94	21.46	7.697	17.27	47.07	0.833
503.6	7.739	26.94	21.35	33.59	20.06	21.07	7.732	16.81	46.81	0.844
503.8	7.843	26.8	21.38	33.28	19.88	21.21	7.55	16.65	46.62	0.81
504	7.609	26.77	21.42	33.36	19.69	20.93	7.717	17.23	46.66	0.847
504.2	7.53	26.47	21.27	33.54	19.46	21.22	7.545	16.95	46.84	0.865
504.4	7.42	26.73	21.28	33.09	19.94	20.93	7.704	17.19	46.08	0.826
504.6	7.45	26.02	21.33	33.37	19.76	21	7.75	17.07	47.27	0.826
504.8	7.32	26.78	21.36	33.41	19.74	21.19	7.965	16.67	46.92	0.827
505	7.647	26.58	20.95	33.05	19.64	20.96	7.599	16.95	46.38	0.865
505.2	7.478	26.02	20.9	33.45	19.4	21	7.648	16.9	46.45	0.794
505.4	7.261	25.94	21.16	33.48	19.79	20.95	7.565	16.95	46.7	0.815
505.6	7.341	26.42	20.87	33.15	19.4	20.52	7.5	17.07	46.47	0.842
505.8	7.294	26.12	21.18	33.58	19.59	20.64	7.609	17.31	46.77	0.853
506	7.278	25.97	20.95	32.64	19.23	20.46	7.642	17.13	46.7	0.789
506.2	7.26	25.97	21.29	33.33	19.6	20.19	7.448	17	46.67	0.882
506.4	7.132	25.98	20.66	33.03	19.43	20.78	7.369	17.2	45.86	0.75
506.6	7.11	25.76	21.1	32.94	19.51	20.66	7.54	17.23	46.14	0.834
506.8	7.192	25.36	21.05	32.84	19.25	20.36	7.408	16.5	46.3	0.784
507	7.051	25.83	20.98	32.91	19.45	20.27	7.322	17.13	45.79	0.836
507.2	7.076	26.02	20.65	33.83	19.64	20.46	7.608	16.85	45.66	0.721
507.4	7.124	25.3	20.71	33.26	19.39	19.94	7.533	16.69	46.26	0.779
507.6	6.927	25.27	20.69	33.25	19.08	20.46	7.516	16.86	45.79	0.78
507.8	7.19	25.52	20.98	33.38	19.22	20.11	7.183	17.13	46.02	0.83
508	6.993	25.27	21.04	32.52	19.31	20.23	7.289	16.75	46.58	0.75
508.2	7.045	25.46	20.95	32.92	19.32	20.23	7.472	16.66	45.65	0.784
508.4	6.995	25.1	20.82	32.91	19.16	20.48	7.512	16.92	45.86	0.749
508.6	6.988	25.4	20.56	32.83	19.25	20.12	7.423	17.11	45.78	0.755
508.8	6.866	24.95	20.61	33	18.92	20.01	7.332	16.75	45.41	0.785
509	6.943	25.2	20.84	32.88	18.9	20.16	7.081	16.7	45.55	0.715
509.2	6.8	25.26	20.81	32.93	18.91	19.99	7.543	16.9	44.87	0.812
509.4	6.861	25.1	20.37	32.88	19.01	19.84	7.488	16.84	45.19	0.712
509.6	6.789	24.36	20.45	32.85	18.86	19.66	7.283	16.82	45.46	0.692
509.8	6.731	24.52	20.35	33.2	18.74	19.74	7.463	16.66	44.88	0.702
510	6.517	24.41	20.41	33.14	18.66	19.85	7.357	16.52	45.04	0.719
510.2	6.691	24.77	20.5	32.93	18.82	19.98	7.317	17.07	45.05	0.723
510.4	6.638	24.24	20.48	32.47	18.61	19.53	7.234	16.74	44.82	0.772
510.6	6.623	24.37	20.41	33.27	18.89	19.65	7.234	16.32	44.53	0.653
510.8	6.481	24.43	20.74	32.58	18.68	19.47	7.33	16.37	44.85	0.709
511	6.623	23.92	20.67	32.85	18.88	20.09	7.307	16.66	44.79	0.724
511.2	6.52	24.28	20.15	32.72	18.32	19.28	7.157	16.77	45.32	0.772
511.4	6.442	23.78	20.36	33	18.76	19.48	7.166	16.47	45.19	0.764
511.6	6.606	24.18	20.25	32.77	18.51	19.36	7.095	16.64	45.06	0.756
511.8	6.408	23.63	20.22	32.49	18.74	19.3	6.949	16.13	44.61	0.788
512	6.193	24.04	20.17	32.25	18.39	19.21	7.307	16.62	44.42	0.736
512.2	6.439	23.78	20.32	32.58	18.58	19.28	7.061	16.29	44.62	0.746
512.4	6.194	23.67	20.44	32.51	18.44	18.98	7.076	16.31	44.54	0.687
512.6	6.294	23.68	20.42	32.34	18.79	19.05	7.097	16.69	44.75	0.742
512.8	6.369	23.26	20.24	32.64	18.1	18.73	7.176	16.35	44.51	0.747
513	6.446	23.26	19.97	32.34	18.16	19.04	7.1	16.31	44.12	0.678
513.2	6.143	23.41	20.02	32.92	18.54	18.93	7.19	16.14	44.24	0.752
513.4	6.094	23.77	20.09	32.18	18.54	19.24	7.072	16.47	44.09	0.651
513.6	6.169	23.59	20.18	32.41	18.3	19.21	7.1	16.38	43.75	0.724
513.8	6.193	23.06	19.89	32.6	18.69	19.11	6.916	16.14	44.39	0.723
514	6.095	23.07	19.95	32.05	18.2	19.23	6.951	15.88	43.79	0.713
514.2	6.285	22.76	19.82	32.18	17.92	18.81	7.131	16.3	43.63	0.696
514.4	5.968	22.9	19.82	32.81	18.14	19.07	7.019	16.33	44.24	0.699
514.6	5.979	22.91	19.98	32.44	18.28	18.6	6.932	16.27	43.5	0.68
514.8	6.055	22.74	19.78	32.47	18.17	18.75	6.939	16.52	43.6	0.725
515	5.993	22.55	20.12	32.33	17.84	18.67	6.934	16.34	43.66	0.714
515.2	6.077	22.79	20.02	32.44	18.14	18.4	6.931	16.35	42.94	0.69
515.4	5.952	22.44	19.87	32.14	18.48	18.7	6.931	16.13	43.51	0.756
515.6	5.763	22.68	20.12	32.07	17.97	18.61	6.884	16.05	43.05	0.725
515.8	5.823	22.59	19.76	32.73	18.46	18.51	6.807	15.82	43.11	0.638
516	5.836	22.61	19.59	32.69	18.15	18.21	6.96	16.06	42.78	0.718
516.2	5.974	22.44	20.07	32.28	18.22	18.52	6.819	16.11	42.58	0.705
516.4	5.876	22.15	19.63	32.1	17.95	18.78	7.09	15.62	43.22	0.693
516.6	5.788	21.85	19.88	32.28	17.68	18.19	6.821	15.62	43.02	0.748
516.8	5.738	22.41	19.71	32.12	17.91	18.63	6.656	16.05	42.77	0.7
517	5.732	21.96	19.87	32.31	17.81	18.33	6.681	15.97	42.81	0.696
517.2	5.684	21.88	19.85	31.99	17.69	18.54	6.927	15.94	43.13	0.627
517.4	5.566	21.85	19.67	32	18.15	18.34	6.783	16.14	42.56	0.714
517.6	5.721	22.05	19.67	32.32	17.64	18.05	6.971	16.2	42.07	0.721
517.8	5.657	22	19.37	32.1	17.83	18.03	6.678	15.49	41.89	0.671
518	5.726	21.89	19.53	31.57	17.66	18.2	6.69	15.64	42.43	0.671
518.2	5.57	21.91	19.36	32.27	17.66	18.02	6.74	16.15	42.19	0.671
518.4	5.556	21.63	19.42	31.69	17.65	17.91	6.649	15.7	42.1	0.653
518.6	5.457	21.47	19.55	31.73	17.6	18.03	6.68	15.87	41.76	0.604
518.8	5.668	21.82	19.24	31.85	17.7	17.87	6.762	15.4	41.18	0.674
519	5.442	21.67	19.54	32.01	17.49	18.18	6.74	15.66	41.14	0.638
519.2	5.424	21.39	19.27	31.83	17.48	17.84	6.718	15.39	41.57	0.715
519.4	5.336	21.22	19.17	31.41	17.48	17.66	6.48	15.79	40.97	0.636
519.6	5.377	21.29	19.19	31.63	17.42	18.04	6.662	15.72	41.27	0.636
519.8	5.346	21.29	19.31	31.73	17.31	17.6	6.611	15.78	40.53	0.671
520	5.305	21.4	19.02	31.44	17.15	17.57	6.447	15.78	41.32	0.797
520.2	5.288	20.91	19.03	31.19	17.7	17.63	6.423	15.46	40.87	0.639
520.4	5.347	20.79	19.16	31.18	17.16	17.81	6.633	15.55	41.46	0.711
520.6	5.283	20.84	18.98	31.43	16.87	17.61	6.233	15.31	41.13	0.608
520.8	5.284	21.05	19.22	31.12	17.14	17.6	6.305	15.62	40.86	0.626
521	5.269	20.94	19.15	31.77	17.38	17.45	6.516	15.1	40.28	0.698
521.2	5.118	20.65	19.35	31.84	17.02	17.89	6.435	15.19	40.64	0.636
521.4	5.202	20.56	19.04	31.79	17.19	17.3	6.438	15.47	40.36	0.64
521.6	5.174	21.05	18.9	31.76	17.18	17.82	6.625	15.32	40.35	0.697
521.8	4.942	20.62	18.85	31.42	16.92	17.42	6.457	15.18	40.61	0.644
522	5.12	20.59	19.18	31.3	16.8	17.48	6.364	15.37	39.93	0.585
522.2	5.045	20.51	18.77	31.85	16.9	17.2	6.413	15.24	40.59	0.629
522.4	5.22	20.61	18.9	31.71	16.91	17.39	6.394	15.23	40.27	0.644
522.6	5.083	20.19	18.95	31	17.01	17.24	6.511	15.2	40.05	0.717
522.8	5.017	20.36	18.76	31.24	16.97	17.22	6.307	15.22	40.05	0.611
523	4.843	20.34	19.15	31.27	17.03	17.24	6.408	15.19	40.06	0.684
523.2	4.901	20.04	18.81	31.09	16.77	17.36	6.384	15.1	39.6	0.714
523.4	4.901	20.17	18.68	30.93	16.91	17.3	6.269	15.05	39.01	0.675
523.6	5.012	19.76	18.67	30.96	16.95	16.93	6.166	15.06	39.35	0.63
523.8	4.812	20.13	18.75	31.23	16.9	17.24	6.326	15.26	38.86	0.694
524	4.877	19.96	18.75	31.28	16.8	17.07	6.349	15.08	38.81	0.648
524.2	4.751	19.73	18.88	30.8	16.6	17.35	6.415	15.07	39.08	0.683
524.4	4.813	19.61	18.47	31.1	16.82	16.96	6.24	14.97	38.69	0.601
524.6	4.727	19.57	18.62	30.82	16.56	16.89	6.171	14.64	38.87	0.573
524.8	4.705	19.73	18.71	31.2	16.69	16.71	6.334	14.85	38.71	0.616
525	4.708	19.41	18.54	30.76	16.38	16.96	6.312	15.05	38.95	0.554
525.2	4.815	19.3	18.58	30.97	16.29	17.04	6.24	14.88	38.52	0.618
525.4	4.635	19.4	18.28	30.71	16.37	16.77	6.161	14.69	38.51	0.619
525.6	4.671	19.62	18.43	30.65	16.38	16.88	6.118	14.6	38.5	0.584
525.8	4.549	19.52	18.55	31.12	16.52	17.07	6.349	14.77	38.65	0.515
526	4.626	19.5	18.43	30.32	16.49	16.7	6.225	15	38.68	0.582
526.2	4.47	19	18.59	30.86	16.54	16.66	6.137	14.7	37.72	0.625
526.4	4.472	19.02	18.5	30.51	16.4	16.7	5.92	14.66	37.71	0.647
526.6	4.578	19.2	18.25	30.35	16.49	16.58	6.102	14.79	37.32	0.629
526.8	4.485	19.19	18.13	30.79	16.26	16.22	6.097	14.9	38.25	0.598
527	4.499	18.69	18.15	30.32	16.5	16.38	6.16	14.75	37.67	0.58
527.2	4.538	18.89	18.23	30.41	16.2	16.58	6.146	14.69	37.24	0.576
527.4	4.411	18.98	18.09	30.52	16.21	16.4	5.811	14.42	37.72	0.635
527.6	4.275	19.09	18.1	30.66	16.38	16.49	6.24	14.95	37.16	0.575
527.8	4.456	18.5	17.98	30.48	16.1	16.14	6.102	14.35	37.11	0.513
528	4.15	18.59	18.24	30.39	15.92	16.31	5.822	14.61	36.67	0.6
528.2	4.326	18.89	18.15	30.23	16.31	16.47	5.92	14.44	37.11	0.572
528.4	4.433	18.47	18.06	30.45	16.12	16.16	5.852	14.24	36.99	0.587
528.6	4.293	18.28	17.55	29.73	15.91	16.1	6.161	14.35	36.5	0.551
528.8	4.351	18.37	18.05	30.2	15.97	16.15	5.782	14.43	36.34	0.57
529	4.224	18.3	17.9	29.94	16.14	16.33	6.032	14.2	36.66	0.592
529.2	4.447	18.19	17.97	30	16.06	16.64	5.771	14.09	36.46	0.627
529.4	4.298	18.12	17.65	30.01	15.87	16.4	5.822	14.45	36.22	0.479
529.6	4.189	18.14	17.98	29.83	16.31	16.14	5.742	14.49	36.49	0.556
529.8	4.128	18.01	17.87	30.44	16.17	16.06	5.872	14.11	35.9	0.547
530	4.343	17.71	17.51	29.62	15.71	16.58	5.815	14.03	36.59	0.588
530.2	4.167	17.63	17.57	29.85	15.89	16.45	5.918	14.33	36.26	0.503
530.4	4.313	17.83	17.52	29.62	15.4	15.99	5.727	13.85	35.76	0.599
530.6	4.026	17.49	17.47	30.06	15.53	16.03	5.851	14.17	35.95	0.516
530.8	4.154	17.57	17.45	29.57	15.69	15.78	5.91	14.37	35.93	0.565
531	4.087	17.79	17.34	29.39	15.68	15.75	5.735	14.1	35.86	0.534
531.2	4.11	17.85	17.71	29.66	15.75	15.91	5.684	14.01	35.17	0.632
531.4	4.108	17.44	17.81	29.62	15.56	16.07	5.612	14.01	35.16	0.527
531.6	4.11	17.8	17.3	29.56	15.49	16.03	5.831	13.95	35.16	0.487
531.8	4.142	17.46	17.3	29.26	15.88	15.97	5.885	13.84	35.19	0.541
532	3.963	17.22	17.2	29.45	15.33	15.81	5.78	13.98	35.45	0.508
532.2	3.933	17.21	17.4	29.64	15.67	16.17	5.738	13.92	35.39	0.529
532.4	3.948	17.38	17.45	29.36	15.82	15.8	5.662	13.8	35.12	0.615
532.6	3.972	17.09	17.34	29.28	15.55	15.85	5.604	13.78	34.58	0.554
532.8	3.898	17.27	17.3	28.73	15.67	15.54	5.732	13.85	34.66	0.544
533	3.888	17.27	17.43	29.37	15.52	15.88	5.831	13.74	34.83	0.469
533.2	3.69	17.03	16.85	29.13	15.44	15.54	5.632	13.69	34.11	0.584
533.4	3.903	16.93	17.57	29.73	15.51	15.77	5.462	13.72	34.31	0.493
533.6	3.95	16.84	17.35	29.11	15.35	15.7	5.721	13.63	34.34	0.527
533.8	4.08	16.58	16.89	29.29	15.36	15.6	5.363	13.65	34.01	0.553
534	3.723	16.75	16.76	28.9	15.51	15.27	5.574	13.67	33.77	0.549
534.2	3.885	16.89	16.75	28.85	15.38	15.61	5.358	13.64	34.24	0.596
534.4	3.827	16.61	16.62	29.14	15.18	15.69	5.528	13.37	34.02	0.492
534.6	3.793	16.56	16.87	28.78	15.43	15.57	5.435	13.44	34.21	0.57
534.8	3.793	16.26	16.87	28.83	15.01	15.56	5.529	13.23	33.57	0.578
535	3.64	16.43	16.6	28.62	15.09	15.49	5.566	13.41	33.62	0.538
535.2	3.802	16.37	16.66	29.01	15.43	15.12	5.513	13.55	33.27	0.519
535.4	3.703	16.52	16.56	28.77	15.05	15.35	5.417	13.12	33.07	0.526
535.6	3.674	16.12	16.64	28.76	15.11	15.21	5.489	13.25	33.2	0.537
535.8	3.582	16.32	16.82	28.7	15.12	15.31	5.458	13.21	33.21	0.473
536	3.664	16.18	16.25	28.64	14.92	15.14	5.259	13.08	32.73	0.507
536.2	3.705	16.18	16.54	28.45	14.92	15.21	5.316	13.02	33.19	0.542
536.4	3.729	15.75	16.63	28.83	14.9	15.11	5.285	13.09	32.54	0.49
536.6	3.556	15.98	16.58	28.28	14.71	15.32	5.341	13.16	32.67	0.52
536.8	3.575	16.01	16.86	28.33	14.89	15.56	5.305	13.16	32.4	0.51
537	3.546	15.91	16.41	28.22	14.9	15.06	5.193	13.07	32.39	0.503
537.2	3.489	15.83	16.39	28.08	14.94	14.93	5.292	12.91	32.13	0.487
537.4	3.481	15.59	16.23	28.41	14.91	15.02	5.321	12.89	32.5	0.539
537.6	3.512	15.81	16.18	27.73	14.8	15.24	5.246	12.67	32.29	0.529
537.8	3.462	15.63	16.35	27.95	14.68	14.91	5.215	12.84	32.36	0.51
538	3.614	15.71	16.25	28.16	14.84	14.97	5.332	12.82	32.27	0.506
538.2	3.379	15.35	16.48	28.12	14.7	14.98	5.166	12.6	31.9	0.431
538.4	3.465	15.36	16.37	28.15	14.61	14.93	5.283	12.82	31.91	0.543
538.6	3.27	15.35	16.17	28.03	14.71	14.85	5.24	12.52	31.63	0.459
538.8	3.276	15.22	16.21	28.3	14.41	14.86	5.145	13.01	31.19	0.435
539	3.46	15.01	16.36	27.59	14.72	14.91	5.238	12.73	31.16	0.465
539.2	3.419	15.26	16.24	28	14.42	14.92	5.203	12.62	31.84	0.491
539.4	3.596	14.99	16.07	28.19	14.42	14.62	5.047	12.56	31.3	0.495
539.6	3.231	15.19	15.93	27.47	14.28	14.97	5.126	12.53	31.09	0.475
539.8	3.309	15.14	15.84	27.82	14.29	14.6	4.984	12.43	31.16	0.42
540	3.224	14.87	16.18	27.71	14.38	14.49	5.124	12.74	31	0.495
540.2	3.146	15.06	16.17	27.85	14.32	14.61	4.959	12.59	31.11	0.491
540.4	3.212	14.83	15.66	27.78	14.33	14.54	5.002	12.51	30.5	0.483
540.6	3.184	14.63	16.07	27.61	14.41	14.59	5.038	12.68	30.73	0.479
540.8	3.224	14.98	15.71	27.23	14.16	14.66	4.807	12.06	30.44	0.447
541	3.233	14.77	15.8	27.6	14.5	14.49	4.83	12.56	29.92	0.484
541.2	3.18	14.66	15.47	27.18	14.25	14.6	4.98	12.19	30.17	0.468
541.4	3.214	14.71	15.83	27.27	14.28	14.66	4.916	12.03	30.22	0.501
541.6	3.184	14.5	15.31	27.65	14.13	14.29	4.864	12.35	30	0.499
541.8	3.138	14.32	15.64	27.28	14.23	14.4	4.854	12.2	30.17	0.449
542	3.241	14.36	15.61	27.11	14.05	14.18	4.769	12.36	29.68	0.463
542.2	3.151	14.42	15.31	27.22	13.97	14.49	4.863	12.08	29.67	0.417
542.4	3.156	14.24	15.2	27.35	14.18	14.21	4.992	12.15	29.32	0.457
542.6	3.029	14.27	15.11	27.21	13.99	14.47	4.7	12.09	29.82	0.477
542.8	2.962	14.26	15.37	26.86	13.96	14.16	4.893	12.19	29.56	0.495
543	3.045	14.02	15.35	26.84	13.95	14.6	4.799	12.19	29.64	0.442
543.2	3.042	13.66	15.26	26.93	13.85	14.24	4.828	11.97	29.19	0.482
543.4	2.898	13.95	15.44	26.93	13.96	14.33	4.765	11.6	28.96	0.458
543.6	2.958	13.94	14.83	26.81	13.57	14.02	4.844	12.02	29.1	0.478
543.8	2.958	13.69	15.26	26.5	13.93	14.25	4.703	12.01	29.05	0.46
544	2.977	13.59	14.74	26.66	13.7	14.43	4.694	11.84	28.73	0.469
544.2	2.985	13.81	14.74	26.97	13.63	13.99	4.461	11.8	28.74	0.467
544.4	3.076	13.66	15.06	26.62	13.77	14.29	4.642	11.91	28.6	0.45
544.6	3.045	13.46	14.86	26.78	13.64	13.85	4.741	11.56	28.22	0.48
544.8	2.899	13.63	14.86	26.8	13.42	14.3	4.625	11.51	28.09	0.437
545	2.877	13.66	14.83	26.13	13.38	13.9	4.669	11.63	28.61	0.462
545.2	2.877	13.61	14.8	26.32	13.57	13.86	4.633	11.42	27.92	0.502
545.4	2.916	13.31	14.54	26.93	13.56	14.03	4.64	11.83	28.24	0.498
545.6	2.891	13.3	14.27	26.44	13.31	13.79	4.894	11.5	27.76	0.436
545.8	2.93	13.28	14.56	26.78	13.48	14.05	4.72	11.45	27.33	0.528
546	2.83	13.11	14.64	26.22	13.33	13.75	4.604	11.33	27.62	0.44
546.2	2.755	13.16	14.52	26.54	13.36	13.75	4.568	11.41	27.48	0.462
546.4	2.875	12.9	14.38	26.16	13.37	13.62	4.376	11.21	27.88	0.534
546.6	2.788	13.03	14.35	26.25	13.38	13.8	4.682	11.35	27.48	0.434
546.8	2.808	12.82	14.48	25.67	13.64	13.86	4.345	11.51	27.27	0.524
547	2.799	12.78	14.22	26.02	13.14	13.49	4.652	11.41	27.08	0.447
547.2	2.79	12.76	14.26	25.46	13.2	13.7	4.525	11.24	27.11	0.432
547.4	2.783	12.82	14.22	26.02	13.33	13.71	4.505	11.18	27.09	0.467
547.6	2.831	12.82	14.1	26	13.2	13.39	4.534	11.3	26.84	0.476
547.8	2.683	12.44	14.14	25.87	13.22	13.67	4.393	11.2	26.76	0.442
548	2.83	12.61	14.01	25.74	13.1	13.18	4.348	10.93	26.85	0.484
548.2	2.709	12.7	14.05	25.64	13.16	13.75	4.531	11.32	26.64	0.464
548.4	2.73	12.48	14.01	25.44	12.92	13.8	4.427	11.13	26.86	0.45
548.6	2.642	12.38	14	25.69	13.14	13.59	4.332	11.31	26.3	0.492
548.8	2.606	12.37	13.96	25.43	12.97	13.61	4.376	10.88	26.39	0.439
549	2.566	12.32	13.88	25.36	13.16	13.14	4.406	11.08	26.27	0.441
549.2	2.663	12.24	13.84	25.53	13.06	13.45	4.227	10.85	25.78	0.468
549.4	2.619	12.46	13.77	25.37	13	13.58	4.224	11.12	26.3	0.399
549.6	2.525	12.24	13.69	25.6	12.95	13.36	4.346	11.07	25.98	0.422
549.8	2.56	12.09	13.9	24.78	12.56	13.26	4.291	11.3	25.79	0.4
550	2.469	12.13	13.67	25.1	12.92	13.42	4.264	11	25.55	0.42
550.2	2.587	12.03	13.81	25.48	12.91	13.34	4.167	11.04	25.65	0.448
550.4	2.57	12.07	13.57	24.74	12.95	13.28	4.154	10.78	25.06	0.447
550.6	2.514	11.98	13.99	25.51	12.64	13.31	4.417	10.82	25.59	0.436
550.8	2.448	11.72	13.53	24.83	12.84	13.28	4.207	10.67	25.12	0.433
551	2.62	11.92	13.41	24.62	12.39	12.99	4.263	10.6	25.32	0.42
551.2	2.474	11.54	13.44	24.9	12.61	13.19	4.241	10.43	25.22	0.481
551.4	2.557	11.6	13.59	25.06	12.62	13.23	4.007	10.55	25.13	0.441
551.6	2.584	11.65	13.19	24.76	12.75	13.45	4.253	10.37	25.01	0.431
551.8	2.483	11.57	13.18	24.06	12.52	13.32	3.93	10.37	24.6	0.41
552	2.475	11.52	13.05	24.8	12.7	13.09	4.056	10.58	24.28	0.401
552.2	2.415	11.4	13.34	25.06	12.6	13.19	4.068	10.33	24.74	0.408
552.4	2.401	11.29	13.32	24.47	12.71	13.23	3.991	10.41	24.37	0.389
552.6	2.402	11.42	12.99	24.64	12.5	12.89	4.046	10.36	24.18	0.424
552.8	2.344	11.35	13.14	24.25	12.41	13.2	4.019	10.25	24.15	0.472
553	2.404	11.06	13.13	24.69	12.31	13.05	4.035	10.44	23.95	0.47
553.2	2.402	11.03	13.06	24.08	12.31	12.99	4.006	10.22	23.84	0.399
553.4	2.335	11.32	12.79	24.26	12.14	13.1	3.957	10.32	24.08	0.426
553.6	2.364	11.14	12.6	24.26	12.13	12.78	4.106	10.31	23.96	0.426
553.8	2.489	10.96	12.82	24.13	12.13	12.95	4.028	10.45	23.72	0.343
554	2.263	10.82	12.63	24.11	12.45	12.79	4.063	10.23	23.83	0.388
554.2	2.399	10.73	12.67	24.02	11.98	12.85	4.055	10.24	23.54	0.456
554.4	2.367	10.87	12.52	24.08	12.28	12.8	3.968	10.15	23.5	0.373
554.6	2.295	10.68	12.46	23.79	12.17	12.91	4.023	10.16	23.65	0.434
554.8	2.355	10.78	12.71	23.86	12.04	12.79	3.972	9.716	23.37	0.417
555	2.343	10.89	12.78	23.65	12.38	12.88	3.948	9.708	23.42	0.421
555.2	2.321	10.43	12.59	23.65	12.07	12.86	3.87	9.884	22.91	0.422
555.4	2.204	10.55	12.35	23.56	12.08	12.66	4.019	9.857	23.06	0.415
555.6	2.265	10.54	12.54	23.72	11.99	12.48	3.894	9.815	22.76	0.389
555.8	2.188	10.56	12.43	23.81	12.05	12.69	3.844	9.833	22.96	0.372
556	2.359	10.53	12.45	23.91	12	12.68	3.762	9.854	21.98	0.4
556.2	2.171	10.4	12.17	23.51	11.72	12.67	3.759	9.754	22.46	0.403
556.4	2.28	10.48	12.31	23.27	11.92	12.95	3.786	9.735	22.54	0.414
556.6	2.183	10.43	12.03	23.44	11.81	12.82	3.89	9.658	22.5	0.39
556.8	2.13	10.35	12.32	23.25	11.68	12.59	3.902	9.794	22.71	0.471
557	2.164	10.34	12.15	23.29	11.68	12.24	3.87	9.888	22.19	0.364
557.2	2.162	10.16	11.99	23.34	11.56	12.52	3.679	9.71	22.19	0.444
557.4	2.164	10.01	11.93	23.03	11.56	12.62	3.648	9.694	21.87	0.41
557.6	2.033	10.02	11.97	23.12	11.63	12.5	3.745	9.57	21.51	0.372
557.8	2.176	9.964	12.1	22.92	11.33	12.38	3.816	9.427	21.24	0.45
558	2.079	9.884	11.82	23.27	11.86	12.51	3.789	9.283	21.72	0.386
558.2	2.147	9.734	11.85	22.82	11.71	12.4	3.664	9.28	21.26	0.355
558.4	2.219	9.891	11.71	22.86	11.42	12.39	3.672	9.291	21.46	0.415
558.6	2.079	10.11	11.6	22.87	11.7	12.27	3.656	9.106	21.14	0.405
558.8	2.134	9.719	11.37	22.74	11.72	12.31	3.536	9.319	21.26	0.434
559	2.186	9.796	11.68	22.61	11.48	12.35	3.594	9.616	21.3	0.362
559.2	2.123	9.647	11.72	22.92	11.61	12.13	3.543	9.32	20.85	0.413
559.4	2.209	9.754	11.51	22.81	11.34	12.01	3.705	9.237	20.67	0.438
559.6	2.002	9.654	11.37	22.74	11.29	12.21	3.666	9.151	20.73	0.345
559.8	1.992	9.754	11.51	23.03	11.3	12.18	3.423	9.186	20.79	0.394
560	2.053	9.511	11.33	22.44	11.51	12.18	3.464	9.079	20.74	0.344
560.2	2.112	9.415	11.51	21.91	11.16	12.21	3.532	9.103	20.66	0.44
560.4	2.091	9.351	11.23	22.58	11.38	12.02	3.473	9.046	20.78	0.386
560.6	1.989	9.566	11.06	22.12	11.1	12.03	3.563	9.129	20.21	0.358
560.8	2.084	9.329	11.32	22.07	11.05	12.08	3.551	8.823	20.55	0.398
561	2.085	9.255	11.29	21.62	11.18	12.09	3.509	9.034	20.1	0.376
561.2	2.008	9.191	11.38	22.33	11.31	12.12	3.543	8.939	20.05	0.351
561.4	1.979	9.313	11.1	21.98	10.99	12.2	3.463	9.108	20.13	0.378
561.6	2.007	9.013	11.33	21.86	11.18	12	3.512	8.706	20.08	0.397
561.8	1.929	8.815	10.83	21.72	11.13	11.71	3.33	8.72	19.84	0.426
562	1.911	9.256	10.92	21.87	11.03	11.69	3.315	9.082	19.74	0.357
562.2	2.004	9.005	11.13	21.86	10.9	11.71	3.411	8.887	19.77	0.388
562.4	1.9	8.901	10.78	21.77	10.75	12.05	3.47	8.641	19.93	0.367
562.6	1.939	8.798	10.72	21.56	10.88	11.97	3.427	8.687	19.72	0.37
562.8	1.888	8.861	10.68	21.53	10.63	11.75	3.427	8.841	19.11	0.376
563	1.929	8.733	10.7	22.05	10.86	11.97	3.232	8.619	19.58	0.398
563.2	1.951	8.592	10.73	21.33	10.67	11.85	3.311	8.744	19.42	0.401
563.4	1.902	8.516	10.81	21.59	10.81	11.88	3.348	8.689	19.31	0.389
563.6	1.887	8.634	10.57	21.41	10.88	11.68	3.432	8.556	19.11	0.351
563.8	1.835	8.731	10.58	21	10.56	11.8	3.308	8.295	18.83	0.391
564	1.774	8.405	10.65	21.49	10.64	11.58	3.359	8.583	19.25	0.346
564.2	1.932	8.54	10.32	21.05	10.74	11.71	3.305	8.558	18.93	0.339
564.4	1.819	8.467	10.42	21.26	10.57	11.58	3.166	8.559	18.82	0.411
564.6	1.925	8.33	10.3	20.93	10.64	11.4	3.312	8.465	19.02	0.399
564.8	1.87	8.322	10.19	21.07	10.62	11.64	3.366	8.262	18.24	0.358
565	1.767	8.257	10.42	20.84	10.57	11.55	3.103	8.227	18.25	0.412
565.2	1.871	8.357	10.23	20.86	10.63	11.76	3.249	8.295	18.15	0.4
565.4	1.698	8.113	10.08	20.74	10.52	11.54	3.144	8.066	18.08	0.35
565.6	1.788	8.139	9.854	20.68	10.34	11.64	3.204	7.942	18.37	0.362
565.8	1.727	8.023	10.04	21.21	10.35	11.59	3.235	8.418	17.92	0.347
566	1.814	7.865	9.814	20.61	10.42	11.52	3.139	8.318	17.63	0.364
566.2	1.748	7.984	9.827	20.57	10.53	11.35	3.241	8.149	18.02	0.404
566.4	1.766	7.951	9.951	20.58	10.23	11.23	3.141	8.314	17.69	0.342
566.6	1.751	8.022	10.08	20.47	10.26	11.44	3.306	8.036	17.84	0.396
566.8	1.706	7.942	9.87	20.13	10.32	11.3	3.138	8.083	17.81	0.339
567	1.773	8.067	9.766	20.21	10.4	11.64	3.274	8.082	17.38	0.354
567.2	1.667	7.787	9.546	20.6	10.35	11.3	3.163	7.811	17.42	0.378
567.4	1.613	7.643	9.689	20.12	9.953	11.37	3.115	7.942	17.37	0.333
567.6	1.659	7.699	9.678	19.74	10.13	11.3	3.097	7.874	17.51	0.411
567.8	1.644	7.894	9.697	19.88	10.13	11.34	3.103	8.145	17.36	0.352
568	1.618	7.683	9.541	20.45	10.31	11.19	3.162	8.005	17.2	0.353
568.2	1.766	7.614	9.54	19.71	10.19	11.12	2.951	7.777	16.96	0.359
568.4	1.665	7.62	9.487	19.88	9.959	11.19	2.997	7.923	16.83	0.359
568.6	1.701	7.689	9.408	19.74	9.924	11.36	3.007	7.659	16.74	0.393
568.8	1.643	7.444	9.356	19.98	9.837	11.2	2.865	7.562	16.73	0.348
569	1.744	7.512	9.371	19.85	9.974	10.97	2.925	7.579	17.03	0.314
569.2	1.578	7.387	9.402	19.78	9.812	11.05	2.949	7.635	16.54	0.415
569.4	1.648	7.278	9.419	19.49	9.93	11.07	3.03	7.861	16.9	0.341
569.6	1.688	7.512	9.309	19.5	9.816	11.15	2.855	7.626	16.25	0.321
569.8	1.641	7.195	9.084	19.48	9.801	11.16	2.926	7.614	16.19	0.356
570	1.671	7.141	9.084	19.56	9.862	11.26	2.82	7.399	16.32	0.359
570.2	1.609	7.447	9.148	19.48	9.753	11.1	2.87	7.512	16.46	0.329
570.4	1.626	7.307	8.998	19.42	9.951	11.16	2.915	7.59	15.79	0.339
570.6	1.601	6.948	8.908	19.13	9.842	10.96	2.921	7.282	16.11	0.367
570.8	1.632	6.909	9	19.29	9.942	11.06	2.705	7.711	15.92	0.381
571	1.542	7.033	8.957	18.92	9.646	10.83	2.915	7.442	15.87	0.348
571.2	1.504	6.875	8.888	19.02	9.864	10.49	2.778	7.506	15.72	0.357
571.4	1.536	7.191	8.665	19.26	9.741	10.75	2.939	7.375	15.51	0.374
571.6	1.537	7.031	8.734	18.92	9.719	10.67	2.795	7.19	15.55	0.293
571.8	1.645	7.134	8.859	18.91	9.568	11.05	2.854	7.308	15.78	0.383
572	1.602	6.723	8.832	19.13	9.455	10.64	2.893	7.3	15.48	0.371
572.2	1.475	6.895	8.535	18.63	9.454	11.01	2.794	7.272	15.33	0.311
572.4	1.489	6.769	8.464	18.99	9.193	11.04	2.729	7.046	15.44	0.323
572.6	1.579	6.844	8.585	18.82	9.508	10.91	2.771	7.292	14.97	0.353
572.8	1.519	6.537	8.208	18.9	9.499	10.83	2.741	7.122	15.02	0.335
573	1.478	6.529	8.548	18.34	9.349	10.76	2.781	6.979	14.97	0.352
573.2	1.576	6.428	8.552	18.55	9.385	10.6	2.645	7.024	14.93	0.342
573.4	1.585	6.477	8.421	18.37	9.188	10.71	2.594	7.429	14.86	0.363
573.6	1.434	6.421	8.159	18.04	9.289	10.79	2.831	7.219	14.85	0.318
573.8	1.484	6.506	8.32	18.24	9.382	10.71	2.619	7.084	15.02	0.329
574	1.481	6.419	8.282	18.5	9.178	10.69	2.585	7.082	14.64	0.317
574.2	1.368	6.682	8.219	18.5	9.308	10.66	2.795	7.108	14.49	0.345
574.4	1.487	6.33	8.118	18.11	9.133	10.4	2.697	7.038	14.42	0.358
574.6	1.453	6.308	8.299	17.99	9.175	10.51	2.655	6.84	14.47	0.276
574.8	1.446	6.249	8.022	17.87	8.903	10.36	2.538	6.878	14.03	0.376
575	1.403	6.07	7.887	17.88	9.069	10.42	2.655	6.637	14.25	0.358
575.2	1.459	6.308	7.989	17.78	8.957	10.7	2.615	6.739	14.29	0.402
575.4	1.433	6.301	8.037	17.99	8.927	10.34	2.703	6.668	13.97	0.401
575.6	1.471	6.286	7.939	17.65	8.977	10.38	2.562	6.824	14.05	0.325
575.8	1.37	5.974	7.962	17.69	8.845	10.53	2.651	6.646	13.85	0.358
576	1.408	5.902	7.997	17.4	8.857	10.51	2.557	6.683	13.84	0.312
576.2	1.369	6.13	7.915	17.42	8.869	10.57	2.588	6.699	13.87	0.348
576.4	1.449	6.112	7.835	17.45	8.738	10.69	2.607	6.554	13.7	0.297
576.6	1.34	5.865	7.792	17.14	8.822	10.37	2.479	6.415	13.71	0.387
576.8	1.402	6.021	7.479	17.33	8.799	10.18	2.393	6.486	13.42	0.325
577	1.394	6.123	7.596	17.73	8.857	10.11	2.51	6.799	13.67	0.341
577.2	1.375	6.04	7.642	17.31	8.903	10.22	2.491	6.54	13.27	0.273
577.4	1.407	5.879	7.373	17.4	8.866	10.51	2.567	6.358	13.39	0.328
577.6	1.381	5.674	7.549	16.9	8.575	10.24	2.558	6.631	13.08	0.315
577.8	1.375	5.869	7.503	17.02	8.459	10.1	2.466	6.296	13.34	0.287
578	1.298	5.769	7.43	16.64	8.764	10.3	2.412	6.028	13.08	0.307
578.2	1.3	5.626	7.402	16.92	8.61	9.925	2.524	6.435	13.51	0.33
578.4	1.32	5.552	7.362	17.01	8.371	10.02	2.366	6.136	13.03	0.33
578.6	1.277	5.744	7.379	17.11	8.456	10.26	2.422	6.391	12.82	0.356
578.8	1.367	5.718	7.22	16.67	8.553	10.26	2.491	6.394	13	0.357
579	1.29	5.572	7.243	16.76	8.477	10.26	2.457	6.36	13.15	0.365
579.2	1.252	5.502	7.002	16.71	8.486	9.943	2.492	6.258	12.72	0.37
579.4	1.316	5.505	7.168	16.92	8.47	10.07	2.386	6.485	12.73	0.288
579.6	1.261	5.361	7.089	16.61	8.348	9.887	2.389	6.144	12.51	0.321
579.8	1.246	5.416	7.272	16.3	8.421	10.15	2.393	6.236	12.55	0.33
580	1.264	5.42	6.947	16.18	8.309	9.946	2.25	6.148	12.22	0.335
580.2	1.239	5.43	6.785	16.23	8.146	10.09	2.447	6.108	12.36	0.32
580.4	1.261	5.406	7.019	16.2	8.281	9.899	2.349	6.025	12.36	0.346
580.6	1.277	5.167	6.792	16.17	8.22	10.04	2.26	6.409	12.27	0.301
580.8	1.253	5.32	6.828	16.42	7.893	9.921	2.408	6.071	12.11	0.319
581	1.229	5.004	6.847	16.12	8.177	9.925	2.414	5.949	12.21	0.377
581.2	1.199	5.272	6.788	16.03	8.219	9.761	2.227	6.029	11.94	0.347
581.4	1.296	5.237	6.826	15.83	8.175	9.71	2.248	6.003	12.21	0.31
581.6	1.186	5.009	6.781	15.83	8.187	9.795	2.262	5.845	11.94	0.329
581.8	1.226	5.021	6.807	15.61	7.936	9.712	2.299	5.822	11.85	0.321
582	1.151	5.045	6.686	15.81	8.06	9.692	2.374	5.835	11.78	0.345
582.2	1.186	5.027	6.662	15.76	7.995	9.803	2.122	5.871	11.35	0.305
582.4	1.229	5.09	6.811	16.04	7.82	9.656	2.141	5.88	11.68	0.324
582.6	1.188	5.025	6.513	15.53	7.746	9.553	2.264	5.651	11.66	0.345
582.8	1.182	4.992	6.478	15.45	8.085	9.886	2.166	5.807	11.41	0.32
583	1.124	4.88	6.437	15.65	7.719	9.706	2.283	5.818	11.43	0.281
583.2	1.199	4.965	6.367	15.36	7.929	9.659	2.19	5.75	11.6	0.364
583.4	1.203	4.873	6.402	15.27	7.893	9.707	2.244	5.714	11.39	0.335
583.6	1.214	4.838	6.347	15.01	7.676	9.809	2.202	5.543	11.34	0.358
583.8	1.216	4.819	6.45	15.27	7.709	9.633	2.284	5.762	11.22	0.312
584	1.172	4.936	6.324	15.32	7.823	9.674	2.289	5.697	11.16	0.346
584.2	1.151	4.861	6.238	15.28	7.745	9.661	2.042	5.42	11.31	0.301
584.4	1.166	4.835	6.153	15.52	7.518	9.202	2.149	5.533	11.15	0.271
584.6	1.179	4.833	6.265	15.03	7.611	9.464	2.127	5.581	11.12	0.282
584.8	1.093	4.824	6.335	15.13	7.566	9.257	2.137	5.504	10.9	0.343
585	1.055	4.545	6.179	14.76	7.544	9.283	2.009	5.61	10.86	0.342
585.2	1.229	4.689	6.222	14.66	7.601	9.61	2.012	5.41	10.87	0.344
585.4	1.153	4.469	6.139	14.71	7.602	9.697	2.215	5.608	10.65	0.285
585.6	1.102	4.552	5.974	14.59	7.358	9.459	2.014	5.531	10.75	0.353
585.8	1.137	4.487	6.136	14.7	7.481	9.536	2.039	5.583	10.74	0.334
586	1.172	4.567	6.103	14.6	7.668	9.053	2.104	5.289	10.63	0.252
586.2	1.142	4.303	5.817	14.35	7.576	9.54	1.989	5.319	10.36	0.29
586.4	1.115	4.441	5.907	14.35	7.397	9.184	2.144	5.704	10.4	0.281
586.6	1.189	4.458	5.737	14.35	7.369	9.309	2.014	5.445	10.44	0.304
586.8	1.095	4.298	5.811	14.31	7.176	9.265	2.094	5.429	10.28	0.376
587	1.097	4.429	5.762	14.42	7.384	9.368	1.97	5.279	10.32	0.285
587.2	1.124	4.354	5.718	14.22	7.312	9.282	1.982	5.523	10.14	0.267
587.4	1.092	4.581	5.736	14.1	7.253	9.167	2.053	5.185	10.04	0.327
587.6	1.078	4.444	5.615	14.2	7.161	9.201	1.978	5.225	10.03	0.332
587.8	1.131	4.298	5.605	14.34	7.314	9.243	1.982	5.096	9.95	0.306
588	1.142	4.226	5.708	14.1	7.515	9.114	1.898	5.073	9.845	0.323
588.2	1.025	4.234	5.485	14.3	7.2	9.23	1.991	5.215	10	0.315
588.4	1.032	4.294	5.606	14.02	7.069	9.084	1.978	5.248	9.798	0.333
588.6	1.053	4.25	5.549	13.91	6.984	9.126	1.839	5.078	9.735	0.326
588.8	1.12	4.122	5.398	13.79	7.205	8.964	1.981	4.899	9.604	0.308
589	1.182	4.012	5.555	13.73	7.103	9.063	2.003	4.955	9.569	0.271
589.2	1.129	4.115	5.461	13.56	6.855	8.991	1.877	5.147	9.637	0.294
589.4	1.103	4.041	5.456	13.49	7.085	8.97	2.006	4.905	9.426	0.335
589.6	1.035	4.001	5.376	13.48	6.987	8.998	1.914	5.066	9.585	0.365
589.8	1.028	4.045	5.536	13.44	7.005	8.904	1.897	5.026	9.592	0.304
590	1.073	4.037	5.369	13.39	6.972	8.885	1.972	4.952	9.367	0.309
590.2	1.001	3.956	5.304	13.74	6.738	9.075	1.843	4.897	9.434	0.224
590.4	1.057	3.855	5.251	13.53	6.695	8.833	1.767	4.887	9.315	0.299
590.6	1.025	3.963	5.136	13.12	6.911	8.876	1.863	4.836	9.469	0.322
590.8	1.106	3.839	5.142	13.03	6.69	8.842	1.784	4.932	9.418	0.361
591	0.927	3.862	5.181	13.37	6.665	8.897	1.758	4.762	9.213	0.319
591.2	0.973	3.767	5.147	13.44	6.676	8.785	1.896	4.887	8.942	0.318
591.4	1.016	3.879	4.991	13.22	6.95	8.927	1.83	4.834	9.015	0.281
591.6	1.053	3.649	5.007	12.95	6.554	8.974	1.747	4.785	9.088	0.321
591.8	1.002	3.809	5.139	12.95	6.597	9.005	1.776	4.887	8.984	0.308
592	1.058	3.555	4.914	12.88	6.682	8.693	1.861	4.814	8.887	0.283
592.2	0.953	3.681	4.95	12.84	6.708	8.821	1.797	4.809	8.753	0.314
592.4	1.046	3.57	5.033	12.63	6.531	8.829	1.843	4.619	8.716	0.268
592.6	0.977	3.475	4.965	12.89	6.317	8.518	1.689	4.725	8.454	0.347
592.8	0.991	3.499	4.861	12.63	6.677	8.634	1.742	4.692	8.827	0.328
593	1.012	3.628	4.88	12.56	6.567	8.626	1.831	4.68	8.705	0.294
593.2	0.995	3.567	4.859	12.52	6.287	8.683	1.821	4.534	8.557	0.382
593.4	0.984	3.69	4.831	12.62	6.447	8.663	1.785	4.571	8.612	0.317
593.6	1.022	3.473	4.77	12.4	6.452	8.61	1.792	4.62	8.523	0.352
593.8	0.953	3.512	4.945	12.65	6.572	8.361	1.749	4.458	8.368	0.269
594	0.936	3.634	4.684	12.38	6.487	8.496	1.819	4.469	8.302	0.31
594.2	0.987	3.432	4.762	12.45	6.33	8.362	1.735	4.437	8.478	0.367
594.4	0.989	3.46	4.742	12.27	6.318	8.669	1.745	4.43	8.202	0.254
594.6	0.962	3.39	4.686	12.36	6.488	8.492	1.738	4.494	8.13	0.291
594.8	1.02	3.27	4.581	12.18	6.148	8.502	1.751	4.535	8.241	0.333
595	0.873	3.523	4.683	12.22	6.205	8.387	1.741	4.404	8.372	0.292
595.2	0.918	3.482	4.565	12.05	6.037	8.283	1.779	4.493	8.349	0.271
595.4	0.948	3.366	4.415	12.05	6.344	8.295	1.661	4.557	7.986	0.314
595.6	0.962	3.254	4.517	11.91	6.354	8.196	1.686	4.378	8.03	0.306
595.8	0.956	3.211	4.364	12.02	6.267	8.476	1.754	4.436	7.995	0.37
596	0.943	3.405	4.302	12	6.056	8.499	1.708	4.374	7.952	0.325
596.2	0.955	3.202	4.411	11.96	6.079	8.381	1.677	4.295	7.827	0.302
596.4	0.97	3.291	4.329	11.67	6.169	8.428	1.652	4.242	7.926	0.307
596.6	0.965	3.208	4.404	11.79	6.053	8.032	1.649	4.207	7.724	0.291
596.8	0.877	3.251	4.257	11.61	5.932	8.203	1.65	4.238	7.517	0.332
597	0.842	3.213	4.39	11.45	6.004	8.353	1.635	4.436	7.655	0.301
597.2	0.911	3.01	4.22	11.41	6.073	8.051	1.585	4.266	7.591	0.341
597.4	0.905	3.232	4.251	11.64	5.832	8.123	1.517	4.292	7.704	0.314
597.6	0.865	3.269	4.237	11.29	5.867	8.156	1.575	4.288	7.978	0.264
597.8	0.87	3.165	4.213	11.41	5.848	7.904	1.58	4.159	7.46	0.284
598	0.87	3.167	4.169	11.4	5.883	8.077	1.524	4.115	7.389	0.311
598.2	0.862	3.011	4.307	11.29	5.764	8.101	1.527	3.895	7.371	0.308
598.4	0.803	3.018	4.123	11.57	5.96	7.926	1.615	4.18	7.231	0.302
598.6	0.987	3.027	4.165	11.38	5.699	8.116	1.476	4.023	7.277	0.304
598.8	0.917	2.973	4.114	11.29	5.821	8.038	1.495	4.296	7.239	0.332
599	0.894	2.928	4.132	11.14	5.755	7.875	1.694	4.012	7.287	0.312
599.2	0.876	2.98	4.155	10.95	5.697	8.096	1.541	4.025	6.998	0.255
599.4	0.942	2.875	3.961	11.24	5.722	7.99	1.468	4.107	7.432	0.251
599.6	0.853	3.111	3.861	11.15	5.573	8.039	1.432	3.925	7.199	0.299
599.8	0.889	2.959	3.937	10.84	5.635	8.005	1.535	4.053	7.361	0.322
600	0.884	2.865	4.028	10.6	5.55	7.887	1.503	3.875	6.976	0.329
600.2	0.81	2.933	3.986	11.07	5.565	7.729	1.562	4.094	6.944	0.331
600.4	0.869	2.777	3.97	10.64	5.472	7.852	1.572	3.823	6.889	0.284
600.6	0.909	2.779	3.889	10.65	5.688	7.846	1.537	3.971	6.956	0.318
600.8	0.785	2.798	3.896	10.78	5.555	7.861	1.562	4.008	6.794	0.32
601	0.896	2.719	3.748	10.8	5.345	7.625	1.411	3.95	6.84	0.357
601.2	0.843	2.837	3.826	10.47	5.401	7.693	1.515	3.854	6.783	0.285
601.4	0.761	2.79	3.802	10.63	5.451	7.667	1.489	3.763	6.748	0.296
601.6	0.862	2.664	3.882	10.59	5.484	7.64	1.521	3.883	6.728	0.251
601.8	0.891	2.803	3.765	10.4	5.59	7.742	1.443	3.611	6.569	0.281
602	0.898	2.594	3.731	10.31	5.388	7.462	1.487	3.829	6.541	0.268
602.2	0.831	2.722	3.763	10.19	5.414	7.54	1.422	3.639	6.668	0.283
602.4	0.771	2.714	3.72	10.55	5.339	7.74	1.481	3.639	6.79	0.294
602.6	0.8	2.674	3.761	9.968	5.181	7.618	1.377	3.736	6.551	0.281
602.8	0.802	2.645	3.679	10.16	5.263	7.398	1.411	3.684	6.446	0.28
603	0.87	2.592	3.651	10.3	5.289	7.565	1.481	3.697	6.422	0.335
603.2	0.824	2.652	3.699	10.04	5.317	7.559	1.421	3.855	6.456	0.305
603.4	0.811	2.648	3.428	9.649	5.251	7.349	1.351	3.656	6.313	0.288
603.6	0.758	2.53	3.585	9.967	5.174	7.477	1.331	3.503	6.405	0.283
603.8	0.82	2.639	3.657	10.01	5.093	7.394	1.398	3.588	6.296	0.262
604	0.815	2.553	3.478	10.15	4.906	7.373	1.362	3.666	6.384	0.264
604.2	0.787	2.593	3.419	9.94	5.035	7.549	1.383	3.641	6.318	0.325
604.4	0.839	2.568	3.559	9.894	5.182	7.342	1.385	3.601	6.159	0.322
604.6	0.836	2.38	3.509	9.619	5.035	7.29	1.365	3.484	6.107	0.316
604.8	0.794	2.519	3.453	9.741	4.997	7.288	1.42	3.587	5.989	0.313
605	0.86	2.542	3.477	9.419	4.829	7.355	1.463	3.603	6.342	0.263
605.2	0.81	2.427	3.437	9.74	4.91	7.242	1.416	3.488	6.125	0.317
605.4	0.826	2.464	3.289	9.73	4.941	7.294	1.285	3.375	6.155	0.316
605.6	0.741	2.479	3.19	9.607	4.995	7.242	1.383	3.492	6.138	0.269
605.8	0.792	2.461	3.302	9.55	4.827	7.183	1.357	3.503	5.834	0.368
606	0.721	2.316	3.305	9.585	5.065	7.157	1.265	3.545	5.871	0.265
606.2	0.835	2.475	3.247	9.18	4.816	7.026	1.328	3.432	6.065	0.305
606.4	0.779	2.403	3.184	9.499	4.898	7.106	1.351	3.342	5.675	0.305
606.6	0.733	2.334	3.23	9.23	4.656	6.953	1.314	3.383	5.763	0.295
606.8	0.709	2.309	3.186	8.973	4.947	7.187	1.359	3.453	5.688	0.295
607	0.741	2.51	3.052	9.124	4.591	7.2	1.318	3.381	5.824	0.298
607.2	0.733	2.324	3.137	9.154	4.702	7.041	1.275	3.415	5.554	0.283
607.4	0.761	2.292	3.078	9.219	4.709	6.945	1.253	3.358	5.695	0.355
607.6	0.74	2.273	3.11	8.842	4.719	6.923	1.354	3.253	5.892	0.295
607.8	0.752	2.346	3.122	9.104	4.69	7.02	1.371	3.382	5.638	0.333
608	0.758	2.144	2.936	8.937	4.531	7.098	1.279	3.257	5.506	0.334
608.2	0.684	2.258	2.99	8.89	4.782	6.837	1.254	3.191	5.432	0.302
608.4	0.709	2.231	2.932	8.914	4.628	6.76	1.257	3.15	5.621	0.296
608.6	0.79	2.196	3.08	9.074	4.635	7.049	1.27	3.218	5.463	0.3
608.8	0.726	2.177	3.162	8.693	4.589	6.794	1.278	3.175	5.331	0.312
609	0.684	2.244	2.991	8.792	4.541	6.721	1.333	3.367	5.498	0.272
609.2	0.747	2.104	2.966	8.728	4.538	6.969	1.239	3.177	5.316	0.239
609.4	0.715	2.119	3.022	8.719	4.329	6.595	1.237	3.218	5.509	0.246
609.6	0.692	2.086	2.98	8.632	4.513	6.675	1.17	3.052	5.339	0.316
609.8	0.721	2.11	2.951	8.491	4.43	6.774	1.236	3.116	5.378	0.267
610	0.695	2.068	2.937	8.597	4.42	6.661	1.159	3.13	5.189	0.312
610.2	0.748	2.085	3.014	8.398	4.431	6.643	1.213	3.167	5.111	0.283
610.4	0.656	2.125	2.79	8.431	4.388	6.559	1.269	3.156	5.105	0.239
610.6	0.694	1.997	2.911	8.313	4.348	6.649	1.175	3.159	5.274	0.331
610.8	0.738	2.144	2.875	8.269	4.275	6.655	1.152	3.2	5.071	0.308
611	0.78	2.081	2.743	8.368	4.48	6.499	1.302	3.111	4.982	0.359
611.2	0.644	2.074	2.816	8.195	4.232	6.38	1.15	2.99	5.061	0.253
611.4	0.709	2.06	2.797	8.558	4.201	6.516	1.176	3.084	4.967	0.28
611.6	0.62	2.045	2.737	8.184	4.149	6.574	1.215	2.948	4.828	0.315
611.8	0.716	2.027	2.601	8.306	4.206	6.524	1.13	3.016	4.753	0.311
612	0.787	1.922	2.656	8.118	4.225	6.38	1.176	2.912	4.811	0.323
612.2	0.646	1.979	2.733	7.986	4.324	6.612	1.171	3.046	4.897	0.329
612.4	0.586	1.94	2.667	8.018	4.307	6.461	1.231	2.963	4.975	0.272
612.6	0.649	2.029	2.647	7.908	4.183	6.209	1.126	2.982	4.77	0.335
612.8	0.66	1.892	2.715	8.055	3.984	6.408	1.078	2.977	4.728	0.355
613	0.7	1.961	2.716	7.927	4.156	6.482	1.036	2.992	4.771	0.33
613.2	0.718	2.044	2.673	7.702	4.08	6.318	1.125	2.905	4.782	0.345
613.4	0.729	1.897	2.662	7.642	4.198	6.314	1.183	2.925	4.89	0.341
613.6	0.723	1.834	2.51	7.755	3.95	6.243	1.178	2.899	4.635	0.295
613.8	0.667	1.877	2.615	7.793	4.013	5.997	1.148	2.964	4.57	0.279
614	0.643	1.905	2.546	7.626	4.253	6.149	1.151	2.965	4.615	0.324
614.2	0.64	1.867	2.615	7.638	3.933	6.101	1.149	2.89	4.66	0.33
614.4	0.697	1.947	2.369	7.633	3.947	6.006	1.052	2.859	4.445	0.279
614.6	0.646	1.859	2.585	7.56	4.046	6.21	1.052	2.952	4.327	0.31
614.8	0.663	1.939	2.432	7.555	3.958	6.094	1.139	2.823	4.588	0.3
615	0.718	1.864	2.53	7.65	3.928	5.985	1.137	2.923	4.399	0.269
615.2	0.657	1.841	2.49	7.683	3.855	6.207	1.038	2.884	4.545	0.287
615.4	0.634	1.734	2.358	7.419	3.903	5.893	1.109	2.769	4.309	0.27
615.6	0.62	1.768	2.522	7.392	3.858	6.09	1.134	2.811	4.39	0.259
615.8	0.661	1.81	2.415	7.403	3.883	6.027	0.998	2.654	4.35	0.303
616	0.65	1.796	2.372	7.226	3.578	5.954	1.007	2.668	4.32	0.244
616.2	0.606	1.731	2.385	7.133	3.781	5.826	1.155	2.527	4.267	0.268
616.4	0.668	1.694	2.331	7.331	3.735	5.998	1.118	2.781	4.226	0.27
616.6	0.585	1.729	2.421	7.214	3.702	5.796	0.974	2.644	4.328	0.326
616.8	0.626	1.59	2.352	7.065	3.661	5.954	1.09	2.644	4.112	0.244
617	0.711	1.71	2.331	6.979	3.698	5.711	0.995	2.641	4.172	0.287
617.2	0.647	1.762	2.327	7.006	3.765	5.817	1.005	2.676	4.138	0.312
617.4	0.634	1.686	2.343	6.842	3.604	5.829	1.062	2.758	4.049	0.256
617.6	0.654	1.772	2.309	7.018	3.472	5.751	1.07	2.644	4.198	0.291
617.8	0.61	1.699	2.137	6.806	3.7	5.79	1.086	2.706	4.238	0.253
618	0.618	1.603	2.276	6.804	3.576	5.586	0.992	2.545	4.008	0.28
618.2	0.588	1.731	2.205	6.897	3.552	5.753	0.985	2.659	4.018	0.317
618.4	0.633	1.725	2.283	7.014	3.572	5.838	1.089	2.572	4.077	0.266
618.6	0.618	1.588	2.175	6.646	3.556	5.688	1.021	2.501	4.059	0.296
618.8	0.652	1.591	2.214	6.668	3.528	5.553	1.036	2.51	4.111	0.247
619	0.668	1.681	2.197	6.68	3.462	5.531	0.992	2.498	3.9	0.286
619.2	0.574	1.656	2.282	6.65	3.387	5.61	1.028	2.529	3.923	0.257
619.4	0.637	1.655	2.154	6.811	3.435	5.573	1.064	2.488	3.784	0.297
619.6	0.552	1.666	2.171	6.536	3.398	5.613	0.996	2.493	4.04	0.302
619.8	0.602	1.604	2.209	6.537	3.433	5.459	0.993	2.529	3.676	0.249
620	0.642	1.6	2.011	6.56	3.375	5.434	1.023	2.436	3.745	0.308
620.2	0.628	1.509	2.076	6.443	3.331	5.5	0.964	2.345	3.833	0.289
620.4	0.651	1.636	2.189	6.497	3.382	5.62	0.932	2.604	3.756	0.31
620.6	0.616	1.603	2.037	6.415	3.288	5.379	1.011	2.485	3.594	0.332
620.8	0.579	1.438	2.119	6.298	3.254	5.361	0.993	2.449	3.657	0.269
621	0.633	1.499	2.004	6.14	3.322	5.267	0.92	2.433	3.768	0.265
621.2	0.598	1.556	2.118	6.304	3.204	5.373	0.946	2.453	3.664	0.248
621.4	0.603	1.509	2.1	6.017	3.234	5.287	1.096	2.393	3.746	0.285
621.6	0.559	1.542	2.027	6.229	3.225	5.3	0.919	2.474	3.581	0.296
621.8	0.605	1.524	1.978	6.334	3.275	5.231	0.94	2.382	3.618	0.285
622	0.591	1.446	1.904	6.321	3.239	4.951	0.906	2.48	3.527	0.292
622.2	0.582	1.443	1.977	6.039	3.083	5.156	0.933	2.363	3.638	0.267
622.4	0.594	1.46	1.905	6.067	3.259	5.157	0.929	2.255	3.442	0.244
622.6	0.555	1.453	1.866	6.088	3.249	5.231	0.898	2.212	3.493	0.288
622.8	0.595	1.524	1.992	6.061	3.145	5.083	0.838	2.302	3.615	0.29
623	0.567	1.426	1.864	6.11	3.036	5.141	0.935	2.318	3.519	0.251
623.2	0.622	1.407	1.952	6.049	3.085	5.063	0.886	2.334	3.58	0.246
623.4	0.572	1.364	1.892	5.793	3.169	5.189	0.951	2.333	3.392	0.328
623.6	0.546	1.46	1.953	5.922	3.026	5.031	0.897	2.188	3.332	0.257
623.8	0.57	1.385	1.833	5.687	3.095	4.941	0.883	2.409	3.433	0.275
624	0.58	1.333	1.823	5.847	2.954	4.955	0.862	2.243	3.275	0.24
624.2	0.582	1.277	1.83	5.746	3.169	4.986	0.901	2.342	3.293	0.239
624.4	0.504	1.352	1.84	5.779	3.051	4.93	0.906	2.239	3.277	0.254
624.6	0.552	1.331	1.868	5.799	2.929	4.988	0.85	2.22	3.269	0.257
624.8	0.52	1.4	1.887	5.769	2.797	4.731	0.884	2.131	3.395	0.262
625	0.501	1.305	1.747	5.52	2.984	4.821	0.838	2.184	3.181	0.251
625.2	0.53	1.331	1.793	5.735	2.955	5.024	0.905	2.166	3.235	0.345
625.4	0.52	1.289	1.766	5.63	2.804	4.799	0.932	2.224	3.228	0.314
625.6	0.536	1.256	1.827	5.455	2.994	4.965	0.844	2.11	3.116	0.281
625.8	0.536	1.342	1.738	5.706	3.024	4.796	0.834	2.245	3.103	0.243
626	0.539	1.292	1.757	5.543	2.842	4.634	0.791	2.174	3.028	0.314
626.2	0.561	1.334	1.777	5.552	2.904	4.713	0.781	2.045	3.151	0.266
626.4	0.551	1.339	1.692	5.404	2.884	4.679	0.788	2.084	3.124	0.237
626.6	0.556	1.213	1.758	5.496	2.824	4.86	0.877	2.139	3.114	0.294
626.8	0.524	1.248	1.694	5.359	2.868	4.605	0.822	2.063	2.997	0.26
627	0.517	1.158	1.766	5.322	2.871	4.725	0.78	2.031	3.076	0.274
627.2	0.549	1.314	1.663	5.241	2.723	4.593	0.803	1.991	2.96	0.309
627.4	0.505	1.185	1.67	5.178	2.822	4.745	0.83	2.014	2.975	0.292
627.6	0.523	1.237	1.744	5.287	2.763	4.522	0.798	2.171	2.889	0.277
627.8	0.552	1.26	1.645	5.23	2.632	4.593	0.818	2.148	2.986	0.232
628	0.521	1.313	1.601	5.023	2.736	4.623	0.808	2.006	2.9	0.241
628.2	0.528	1.319	1.624	5.317	2.637	4.563	0.804	2.098	2.951	0.29
628.4	0.501	1.378	1.638	5.298	2.663	4.738	0.741	1.996	2.85	0.238
628.6	0.529	1.238	1.606	5.31	2.63	4.574	0.86	2.001	2.905	0.268
628.8	0.477	1.196	1.658	5.002	2.625	4.522	0.825	2.045	2.962	0.28
629	0.525	1.183	1.605	4.933	2.514	4.463	0.765	2.008	2.808	0.23
629.2	0.511	1.262	1.661	4.975	2.569	4.391	0.826	1.985	2.622	0.263
629.4	0.527	1.199	1.646	4.818	2.66	4.455	0.819	2.001	2.904	0.239
629.6	0.489	1.256	1.569	4.896	2.519	4.294	0.761	1.968	2.731	0.265
629.8	0.442	1.177	1.553	4.915	2.581	4.377	0.905	2.009	2.695	0.244
630	0.553	1.27	1.591	4.809	2.493	4.246	0.77	1.94	2.781	0.299
630.2	0.541	1.131	1.592	4.849	2.474	4.545	0.791	2.026	2.738	0.213
630.4	0.475	1.224	1.604	4.701	2.467	4.191	0.749	1.994	2.694	0.256
630.6	0.499	1.219	1.515	4.898	2.392	4.269	0.763	1.931	2.744	0.281
630.8	0.486	1.044	1.521	4.66	2.402	4.235	0.782	1.788	2.681	0.295
631	0.502	1.19	1.594	4.715	2.412	4.201	0.845	1.913	2.632	0.282
631.2	0.493	1.088	1.603	4.799	2.519	4.08	0.736	1.997	2.715	0.235
631.4	0.451	1.219	1.467	4.827	2.464	4.212	0.707	1.884	2.613	0.284
631.6	0.5	1.142	1.403	4.697	2.483	4.173	0.732	1.85	2.671	0.296
631.8	0.519	1.158	1.32	4.402	2.297	4.004	0.734	1.891	2.65	0.278
632	0.472	1.074	1.535	4.578	2.474	4.267	0.778	1.874	2.533	0.274
632.2	0.516	1.085	1.411	4.597	2.373	4.053	0.713	1.874	2.712	0.295
632.4	0.455	1.121	1.425	4.69	2.32	4.107	0.78	1.887	2.604	0.235
632.6	0.482	1.133	1.394	4.47	2.369	3.956	0.777	1.756	2.537	0.267
632.8	0.515	1.078	1.503	4.456	2.231	4.055	0.712	1.882	2.47	0.259
633	0.478	1.127	1.357	4.365	2.281	3.955	0.65	1.857	2.451	0.299
633.2	0.447	1.062	1.438	4.686	2.372	4.1	0.813	1.787	2.408	0.255
633.4	0.453	1.069	1.494	4.413	2.407	3.997	0.732	1.733	2.619	0.283
633.6	0.492	1.073	1.34	4.352	2.188	3.907	0.788	1.727	2.354	0.293
633.8	0.495	1.1	1.335	4.386	2.227	3.871	0.746	1.796	2.442	0.31
634	0.501	1.08	1.382	4.292	2.211	3.851	0.661	1.723	2.328	0.287
634.2	0.501	1.003	1.387	4.376	2.226	3.978	0.728	1.653	2.315	0.262
634.4	0.481	1.05	1.324	4.206	2.121	3.804	0.673	1.795	2.335	0.283
634.6	0.469	1.048	1.389	4.228	2.228	3.81	0.757	1.826	2.336	0.326
634.8	0.486	1.093	1.341	4.292	2.12	3.896	0.726	1.713	2.41	0.289
635	0.473	1.017	1.292	4.166	2.122	3.789	0.695	1.698	2.386	0.273
635.2	0.489	1.067	1.293	4.262	2.237	3.741	0.749	1.744	2.318	0.284
635.4	0.461	1.089	1.377	4.278	2.071	3.786	0.688	1.704	2.247	0.264
635.6	0.468	1.044	1.327	3.949	2.162	3.735	0.774	1.719	2.513	0.311
635.8	0.464	0.959	1.334	4.113	2.066	3.747	0.796	1.63	2.271	0.239
636	0.467	0.976	1.319	4.118	2.02	3.711	0.707	1.72	2.336	0.236
636.2	0.459	1.002	1.256	4.158	2.159	3.578	0.695	1.681	2.21	0.216
636.4	0.506	0.931	1.282	4.122	2.16	3.646	0.715	1.63	2.167	0.216
636.6	0.486	1.018	1.246	4.039	2.053	3.687	0.675	1.706	2.248	0.309
636.8	0.462	0.998	1.261	4.021	2.107	3.686	0.694	1.741	2.259	0.25
637	0.486	0.919	1.257	4.095	2.144	3.637	0.637	1.66	2.198	0.235
637.2	0.465	0.998	1.241	3.966	1.971	3.699	0.708	1.552	2.257	0.322
637.4	0.4	0.971	1.269	3.948	1.947	3.517	0.669	1.687	2.166	0.315
637.6	0.451	1.018	1.219	3.88	1.984	3.447	0.653	1.632	2.022	0.262
637.8	0.438	0.962	1.287	3.75	2.126	3.362	0.728	1.626	2.119	0.279
638	0.452	1.02	1.223	3.901	1.98	3.367	0.645	1.606	2.311	0.277
638.2	0.462	0.927	1.205	3.875	2.051	3.594	0.697	1.649	2.094	0.24
638.4	0.477	0.933	1.227	3.824	1.987	3.407	0.638	1.71	2.066	0.234
638.6	0.482	0.934	1.256	3.938	1.843	3.514	0.675	1.582	2.066	0.248
638.8	0.428	0.973	1.197	3.597	1.95	3.535	0.654	1.53	2.111	0.324
639	0.476	0.921	1.208	3.662	1.796	3.426	0.6	1.688	2.107	0.208
639.2	0.403	0.891	1.129	3.788	1.827	3.392	0.727	1.648	2.151	0.259
639.4	0.416	0.95	1.246	3.729	1.772	3.404	0.683	1.653	2.044	0.28
639.6	0.466	0.918	1.022	3.62	1.86	3.466	0.662	1.616	1.997	0.287
639.8	0.518	0.907	1.204	3.543	1.792	3.368	0.652	1.496	1.992	0.267
640	0.463	0.894	1.133	3.653	1.908	3.338	0.661	1.582	1.934	0.288
640.2	0.469	0.883	1.171	3.662	1.857	3.306	0.639	1.384	2.027	0.25
640.4	0.451	0.936	1.199	3.642	1.844	3.25	0.629	1.431	2.019	0.272
640.6	0.423	0.91	1.151	3.491	1.865	3.016	0.621	1.504	1.948	0.321
640.8	0.397	0.946	1.175	3.784	1.819	3.136	0.58	1.418	1.983	0.249
641	0.459	0.915	1.046	3.634	1.735	3.238	0.643	1.597	1.904	0.269
641.2	0.438	0.876	1.118	3.418	1.721	3.136	0.73	1.467	1.991	0.285
641.4	0.474	0.873	1.106	3.522	1.769	3.188	0.639	1.454	1.849	0.249
641.6	0.466	0.937	1.062	3.517	1.695	3.153	0.685	1.48	1.945	0.279
641.8	0.399	0.878	1.067	3.424	1.804	3.178	0.591	1.379	1.939	0.247
642	0.432	0.946	1.044	3.43	1.71	2.995	0.479	1.372	2.006	0.248
642.2	0.416	0.885	1.061	3.445	1.642	3.169	0.64	1.447	1.956	0.293
642.4	0.514	0.888	1.164	3.309	1.623	3.068	0.591	1.539	1.823	0.228
642.6	0.394	0.839	1.11	3.43	1.68	3.195	0.58	1.399	1.802	0.288
642.8	0.431	0.853	1.058	3.29	1.641	3.08	0.565	1.48	1.898	0.253
643	0.458	0.857	1.075	3.37	1.685	3.016	0.629	1.291	1.962	0.265
643.2	0.417	0.824	1.136	3.305	1.591	3.013	0.659	1.445	1.714	0.257
643.4	0.454	0.867	1.03	3.337	1.646	3.001	0.619	1.365	1.874	0.299
643.6	0.409	0.849	1.001	3.292	1.646	2.942	0.638	1.366	1.815	0.256
643.8	0.409	0.822	1.032	3.226	1.572	3.058	0.596	1.331	1.79	0.203
644	0.413	0.86	0.975	3.268	1.556	3.063	0.647	1.414	1.762	0.221
644.2	0.371	0.803	1.075	3.165	1.603	2.942	0.485	1.375	1.849	0.286
644.4	0.407	0.842	1.049	3.245	1.653	2.952	0.602	1.349	1.775	0.234
644.6	0.426	0.832	0.996	3.154	1.591	2.942	0.595	1.408	1.714	0.246
644.8	0.436	0.869	0.951	3.211	1.592	2.822	0.603	1.383	1.732	0.235
645	0.433	0.87	1.09	3.226	1.538	2.88	0.602	1.394	1.724	0.215
645.2	0.414	0.787	1.013	3.073	1.516	2.759	0.564	1.289	1.744	0.293
645.4	0.436	0.809	1.037	3.038	1.622	2.909	0.585	1.394	1.689	0.26
645.6	0.359	0.802	0.974	3.115	1.565	3.08	0.606	1.38	1.662	0.266
645.8	0.452	0.823	1.029	3.074	1.493	2.922	0.581	1.235	1.757	0.263
646	0.43	0.738	1.008	2.908	1.533	2.709	0.604	1.155	1.759	0.238
646.2	0.403	0.821	1.068	2.984	1.528	2.854	0.559	1.301	1.677	0.231
646.4	0.374	0.72	0.989	2.986	1.474	2.736	0.58	1.396	1.718	0.252
646.6	0.393	0.75	0.992	2.913	1.44	2.877	0.517	1.314	1.642	0.27
646.8	0.397	0.724	0.996	2.965	1.444	2.801	0.549	1.286	1.493	0.262
647	0.423	0.696	0.983	2.856	1.552	2.745	0.542	1.32	1.637	0.252
647.2	0.388	0.783	0.953	2.96	1.428	2.653	0.579	1.273	1.611	0.245
647.4	0.404	0.721	0.955	2.923	1.471	2.749	0.534	1.32	1.64	0.257
647.6	0.427	0.707	0.91	2.931	1.438	2.707	0.537	1.213	1.564	0.288
647.8	0.444	0.75	0.942	2.868	1.546	2.758	0.547	1.207	1.503	0.264
648	0.377	0.722	0.866	2.83	1.486	2.528	0.511	1.201	1.659	0.282
648.2	0.379	0.728	0.917	2.827	1.379	2.551	0.525	1.216	1.578	0.216
648.4	0.339	0.754	0.936	2.822	1.335	2.507	0.582	1.251	1.59	0.244
648.6	0.453	0.773	0.955	2.73	1.434	2.582	0.526	1.178	1.711	0.31
648.8	0.424	0.729	0.909	2.762	1.302	2.498	0.507	1.219	1.451	0.251
649	0.394	0.809	0.852	2.96	1.311	2.598	0.515	1.274	1.543	0.296
649.2	0.405	0.777	0.947	2.865	1.408	2.624	0.503	1.283	1.572	0.261
649.4	0.372	0.674	0.875	2.763	1.444	2.612	0.477	1.242	1.508	0.278
649.6	0.404	0.774	0.875	2.756	1.401	2.604	0.515	1.214	1.576	0.242
649.8	0.411	0.716	0.948	2.719	1.444	2.451	0.463	1.205	1.415	0.244
650	0.442	0.698	0.864	2.808	1.401	2.489	0.517	1.22	1.496	0.232
650.2	0.347	0.738	0.862	2.578	1.352	2.478	0.48	1.279	1.529	0.251
650.4	0.405	0.717	0.909	2.651	1.324	2.376	0.549	1.119	1.535	0.243
650.6	0.439	0.714	0.844	2.628	1.313	2.464	0.468	1.173	1.385	0.258
650.8	0.347	0.681	0.862	2.542	1.281	2.394	0.445	1.273	1.472	0.306
651	0.347	0.673	0.811	2.544	1.331	2.435	0.481	1.161	1.404	0.235
651.2	0.402	0.752	0.798	2.617	1.296	2.399	0.545	1.241	1.463	0.318
651.4	0.406	0.676	0.871	2.479	1.223	2.405	0.478	1.169	1.496	0.24
651.6	0.39	0.727	0.907	2.481	1.279	2.481	0.476	1.133	1.34	0.274
651.8	0.373	0.715	0.851	2.492	1.213	2.348	0.523	1.172	1.381	0.278
652	0.376	0.725	0.81	2.509	1.226	2.511	0.491	1.206	1.378	0.25
652.2	0.364	0.708	0.872	2.571	1.325	2.413	0.537	1.073	1.396	0.248
652.4	0.338	0.732	0.798	2.522	1.227	2.422	0.512	1.229	1.41	0.244
652.6	0.37	0.694	0.759	2.638	1.158	2.38	0.493	1.118	1.365	0.274
652.8	0.381	0.733	0.796	2.405	1.23	2.253	0.478	1.165	1.39	0.295
653	0.379	0.732	0.729	2.379	1.25	2.22	0.524	1.095	1.406	0.258
653.2	0.351	0.677	0.844	2.443	1.223	2.236	0.457	1.097	1.312	0.268
653.4	0.369	0.676	0.815	2.483	1.258	2.212	0.461	1.115	1.352	0.25
653.6	0.385	0.66	0.741	2.595	1.271	2.24	0.512	1.136	1.317	0.283
653.8	0.367	0.674	0.793	2.29	1.138	2.262	0.468	1.124	1.315	0.251
654	0.383	0.688	0.764	2.371	1.16	2.274	0.444	1.072	1.252	0.257
654.2	0.339	0.717	0.727	2.486	1.179	2.21	0.503	1.112	1.42	0.218
654.4	0.313	0.635	0.748	2.338	1.141	2.13	0.422	1.06	1.234	0.282
654.6	0.316	0.724	0.777	2.401	1.2	2.166	0.527	1.022	1.32	0.3
654.8	0.385	0.643	0.775	2.363	1.175	2.066	0.487	1.1	1.407	0.258
655	0.374	0.659	0.812	2.325	1.181	2.136	0.487	1.064	1.284	0.237
655.2	0.353	0.642	0.728	2.33	1.165	2.214	0.478	1.011	1.255	0.258
655.4	0.397	0.611	0.759	2.35	1.051	2.014	0.521	1.033	1.325	0.287
655.6	0.389	0.604	0.714	2.179	1.105	2.055	0.472	1.094	1.26	0.265
655.8	0.354	0.666	0.727	2.102	1.116	2.12	0.444	1.05	1.175	0.224
656	0.325	0.684	0.771	2.16	1.092	1.924	0.456	1.164	1.219	0.289
656.2	0.394	0.675	0.737	2.27	1.081	2.167	0.451	1.008	1.224	0.267
656.4	0.378	0.676	0.76	2.279	1.133	2.028	0.488	1.054	1.193	0.269
656.6	0.358	0.67	0.662	2.249	1.147	2.028	0.495	1.081	1.271	0.263
656.8	0.372	0.566	0.717	2.318	1.074	1.965	0.461	1.108	1.257	0.238
657	0.385	0.66	0.708	2.109	1.041	1.979	0.471	1.056	1.284	0.241
657.2	0.378	0.623	0.718	2.291	1.043	1.959	0.502	0.993	1.195	0.276
657.4	0.362	0.586	0.701	2.14	1.028	1.965	0.469	1.02	1.217	0.264
657.6	0.388	0.621	0.735	2.058	1.048	2.145	0.442	1.02	1.116	0.31
657.8	0.348	0.532	0.706	2.142	1.009	1.976	0.411	1.022	1.203	0.256
658	0.33	0.594	0.671	2.144	0.981	1.853	0.453	1.009	1.187	0.324
658.2	0.352	0.657	0.687	2.138	1.065	1.974	0.499	1	1.125	0.222
658.4	0.333	0.568	0.663	2.111	0.991	1.935	0.421	0.973	1.098	0.26
658.6	0.314	0.58	0.696	2.008	0.995	1.969	0.484	0.991	1.154	0.271
658.8	0.278	0.546	0.701	2.064	1.066	1.909	0.487	0.996	1.128	0.236
659	0.363	0.541	0.708	2.097	0.983	1.792	0.429	0.9	1.158	0.29
659.2	0.363	0.586	0.726	2.078	1.006	1.743	0.444	1.022	1.15	0.268
659.4	0.333	0.494	0.724	1.953	1.078	1.839	0.479	0.899	1.096	0.264
659.6	0.355	0.6	0.714	2.105	0.869	1.834	0.495	0.993	1.092	0.235
659.8	0.325	0.636	0.709	1.974	0.951	1.871	0.433	0.984	1.107	0.305
660	0.327	0.587	0.677	1.985	1.059	1.814	0.43	0.994	1.133	0.238
660.2	0.315	0.491	0.689	2.021	0.979	1.832	0.408	0.919	1.158	0.288
660.4	0.354	0.575	0.625	2.036	0.965	1.832	0.424	0.935	1.159	0.287
660.6	0.352	0.576	0.665	1.905	0.914	1.759	0.469	0.87	1.053	0.276
660.8	0.384	0.571	0.678	2.044	0.924	1.74	0.45	0.915	1.115	0.287
661	0.354	0.594	0.664	1.918	0.881	1.844	0.459	0.926	1.11	0.299
661.2	0.329	0.574	0.727	1.953	0.949	1.713	0.419	0.924	1.089	0.284
661.4	0.345	0.593	0.596	1.96	0.921	1.744	0.452	0.899	1.056	0.328
661.6	0.306	0.477	0.624	1.902	0.956	1.738	0.372	0.906	1.069	0.339
661.8	0.341	0.6	0.622	1.98	0.898	1.738	0.447	0.94	1.057	0.262
662	0.322	0.603	0.641	1.807	0.894	1.623	0.431	0.888	0.988	0.29
662.2	0.296	0.537	0.659	1.759	0.892	1.674	0.449	0.896	0.98	0.263
662.4	0.344	0.575	0.639	1.745	0.855	1.689	0.421	0.984	1.08	0.289
662.6	0.359	0.519	0.643	1.835	0.832	1.706	0.473	0.963	0.949	0.248
662.8	0.263	0.501	0.603	1.82	0.878	1.551	0.383	0.894	0.966	0.317
663	0.326	0.524	0.576	1.808	0.87	1.71	0.412	0.89	1.025	0.262
663.2	0.313	0.561	0.604	1.801	0.856	1.62	0.402	0.852	1.036	0.295
663.4	0.337	0.532	0.557	1.86	0.845	1.638	0.394	0.802	0.977	0.331
663.6	0.311	0.621	0.67	1.893	0.869	1.663	0.408	0.904	1.013	0.277
663.8	0.299	0.497	0.639	1.685	0.808	1.594	0.434	0.9	1.014	0.3
664	0.334	0.468	0.591	1.722	0.863	1.53	0.368	0.865	1.008	0.329
664.2	0.357	0.51	0.604	1.683	0.819	1.523	0.42	0.88	1.008	0.332
664.4	0.284	0.535	0.696	1.782	0.858	1.477	0.435	0.957	1.027	0.315
664.6	0.289	0.514	0.655	1.73	0.848	1.588	0.446	0.819	1.071	0.326
664.8	0.39	0.618	0.61	1.79	0.854	1.576	0.39	0.911	0.997	0.294
665	0.346	0.579	0.568	1.712	0.831	1.572	0.38	0.865	0.968	0.26
665.2	0.357	0.471	0.536	1.627	0.824	1.526	0.389	0.865	0.977	0.292
665.4	0.301	0.555	0.603	1.677	0.832	1.519	0.465	0.798	0.976	0.369
665.6	0.323	0.549	0.55	1.645	0.798	1.504	0.454	0.816	0.999	0.308
665.8	0.305	0.524	0.568	1.612	0.759	1.496	0.418	0.843	0.934	0.296
666	0.283	0.518	0.562	1.706	0.812	1.423	0.479	0.857	0.972	0.313
666.2	0.341	0.488	0.513	1.649	0.796	1.496	0.416	0.793	0.966	0.351
666.4	0.32	0.507	0.582	1.628	0.776	1.471	0.363	0.78	0.952	0.317
666.6	0.332	0.567	0.548	1.618	0.804	1.471	0.408	0.882	0.857	0.355
666.8	0.3	0.477	0.518	1.696	0.803	1.444	0.43	0.815	0.938	0.256
667	0.293	0.476	0.579	1.591	0.729	1.452	0.438	0.806	0.965	0.308
667.2	0.319	0.519	0.485	1.644	0.732	1.459	0.444	0.816	0.908	0.297
667.4	0.312	0.507	0.549	1.612	0.779	1.401	0.406	0.795	0.884	0.32
667.6	0.344	0.525	0.572	1.641	0.82	1.452	0.398	0.825	0.957	0.275
667.8	0.325	0.491	0.53	1.627	0.713	1.477	0.363	0.779	0.951	0.343
668	0.315	0.478	0.575	1.553	0.771	1.4	0.4	0.821	0.845	0.376
668.2	0.357	0.481	0.541	1.473	0.775	1.285	0.423	0.703	0.869	0.313
668.4	0.332	0.516	0.519	1.479	0.712	1.446	0.425	0.836	0.964	0.308
668.6	0.301	0.484	0.548	1.653	0.693	1.393	0.373	0.765	1.025	0.344
668.8	0.354	0.512	0.542	1.624	0.711	1.415	0.378	0.769	0.937	0.303
669	0.255	0.508	0.535	1.449	0.71	1.358	0.358	0.734	0.899	0.365
669.2	0.335	0.528	0.506	1.519	0.752	1.323	0.348	0.79	0.886	0.328
669.4	0.308	0.483	0.524	1.514	0.757	1.272	0.373	0.83	0.846	0.359
669.6	0.302	0.513	0.551	1.618	0.729	1.366	0.406	0.756	0.898	0.348
669.8	0.304	0.501	0.527	1.444	0.68	1.292	0.408	0.762	0.923	0.31
670	0.296	0.502	0.506	1.52	0.715	1.286	0.354	0.834	0.857	0.353
670.2	0.297	0.53	0.546	1.415	0.662	1.316	0.393	0.818	0.883	0.367
670.4	0.281	0.468	0.497	1.342	0.661	1.304	0.405	0.775	0.86	0.394
670.6	0.277	0.48	0.547	1.396	0.675	1.34	0.363	0.758	0.824	0.38
670.8	0.324	0.497	0.479	1.496	0.672	1.273	0.401	0.766	0.833	0.272
671	0.269	0.507	0.501	1.466	0.635	1.243	0.356	0.785	0.738	0.379
671.2	0.315	0.544	0.523	1.417	0.712	1.258	0.375	0.729	0.767	0.357
671.4	0.349	0.503	0.51	1.433	0.68	1.276	0.358	0.783	0.788	0.422
671.6	0.297	0.561	0.501	1.519	0.666	1.242	0.349	0.81	0.777	0.368
671.8	0.277	0.507	0.517	1.397	0.632	1.347	0.431	0.747	0.854	0.384
672	0.31	0.385	0.491	1.4	0.635	1.184	0.411	0.692	0.863	0.355
672.2	0.317	0.492	0.491	1.361	0.672	1.089	0.309	0.709	0.781	0.36
672.4	0.282	0.45	0.529	1.459	0.707	1.167	0.359	0.761	0.809	0.379
672.6	0.285	0.446	0.508	1.432	0.665	1.225	0.37	0.689	0.747	0.365
672.8	0.322	0.462	0.465	1.386	0.614	1.151	0.34	0.725	0.814	0.382
673	0.32	0.441	0.521	1.331	0.654	1.144	0.348	0.812	0.831	0.348
673.2	0.307	0.44	0.49	1.36	0.661	1.223	0.363	0.781	0.843	0.396
673.4	0.305	0.49	0.45	1.364	0.659	1.198	0.344	0.797	0.844	0.379
673.6	0.34	0.44	0.461	1.388	0.643	1.118	0.296	0.796	0.808	0.365
673.8	0.297	0.437	0.443	1.304	0.589	1.14	0.434	0.732	0.705	0.393
674	0.276	0.482	0.477	1.284	0.587	1.107	0.37	0.643	0.798	0.386
674.2	0.298	0.447	0.492	1.271	0.62	1.202	0.309	0.702	0.785	0.416
674.4	0.346	0.462	0.463	1.381	0.655	1.166	0.303	0.719	0.777	0.435
674.6	0.316	0.401	0.461	1.329	0.652	1.145	0.335	0.695	0.774	0.396
674.8	0.293	0.404	0.504	1.278	0.618	1.107	0.347	0.673	0.77	0.358
675	0.281	0.465	0.438	1.341	0.633	1.177	0.386	0.677	0.743	0.401
675.2	0.287	0.472	0.478	1.37	0.55	1.181	0.305	0.721	0.676	0.417
675.4	0.316	0.436	0.441	1.343	0.613	1.141	0.304	0.701	0.705	0.419
675.6	0.324	0.502	0.411	1.302	0.652	1.069	0.313	0.722	0.667	0.416
675.8	0.327	0.512	0.48	1.292	0.645	1.188	0.336	0.602	0.762	0.412
676	0.299	0.482	0.499	1.23	0.585	1.082	0.329	0.673	0.711	0.394
676.2	0.338	0.437	0.409	1.365	0.59	1.109	0.306	0.787	0.676	0.441
676.4	0.304	0.42	0.436	1.219	0.687	1.096	0.325	0.705	0.728	0.456
676.6	0.339	0.457	0.452	1.295	0.574	1.053	0.319	0.671	0.691	0.489
676.8	0.351	0.448	0.502	1.228	0.608	1.035	0.427	0.675	0.743	0.415
677	0.302	0.447	0.451	1.212	0.58	1.037	0.318	0.633	0.698	0.417
677.2	0.258	0.485	0.463	1.244	0.572	0.966	0.348	0.65	0.65	0.397
677.4	0.3	0.431	0.443	1.246	0.544	1.01	0.338	0.682	0.644	0.432
677.6	0.347	0.417	0.42	1.253	0.605	1.061	0.367	0.685	0.652	0.408
677.8	0.332	0.422	0.443	1.265	0.571	1.005	0.317	0.633	0.716	0.394
678	0.285	0.461	0.381	1.239	0.493	0.96	0.397	0.69	0.653	0.378
678.2	0.313	0.414	0.472	1.202	0.544	1.036	0.313	0.651	0.685	0.426
678.4	0.29	0.427	0.441	1.196	0.523	1.055	0.293	0.685	0.685	0.442
678.6	0.227	0.418	0.442	1.149	0.506	0.984	0.321	0.622	0.749	0.414
678.8	0.309	0.423	0.437	1.242	0.567	0.984	0.336	0.643	0.696	0.349
679	0.302	0.393	0.447	1.066	0.575	1.031	0.326	0.655	0.693	0.357
679.2	0.333	0.391	0.456	1.17	0.55	0.875	0.334	0.626	0.679	0.451
679.4	0.252	0.43	0.45	1.178	0.496	0.987	0.328	0.635	0.671	0.445
679.6	0.302	0.447	0.388	1.224	0.594	0.934	0.3	0.676	0.715	0.46
679.8	0.298	0.4	0.433	1.203	0.521	1.018	0.37	0.68	0.64	0.444
680	0.333	0.415	0.385	1.193	0.55	0.949	0.361	0.679	0.596	0.398
680.2	0.282	0.45	0.409	1.219	0.543	0.928	0.331	0.588	0.665	0.381
680.4	0.304	0.445	0.411	1.163	0.517	0.971	0.322	0.637	0.635	0.383
680.6	0.315	0.451	0.463	1.186	0.531	0.967	0.317	0.578	0.675	0.433
680.8	0.253	0.474	0.401	1.172	0.536	0.949	0.287	0.668	0.693	0.446
681	0.295	0.404	0.406	1.099	0.554	0.969	0.358	0.622	0.717	0.466
681.2	0.286	0.439	0.412	1.14	0.522	0.931	0.324	0.645	0.661	0.465
681.4	0.274	0.387	0.36	1.053	0.548	0.936	0.312	0.636	0.635	0.405
681.6	0.281	0.433	0.422	1.118	0.532	0.86	0.255	0.632	0.653	0.387
681.8	0.283	0.364	0.379	1.142	0.511	0.909	0.293	0.603	0.573	0.462
682	0.254	0.418	0.365	1.093	0.447	0.91	0.325	0.678	0.689	0.414
682.2	0.322	0.344	0.364	1.062	0.497	0.883	0.305	0.587	0.692	0.418
682.4	0.3	0.403	0.335	0.997	0.46	0.827	0.353	0.561	0.663	0.437
682.6	0.268	0.419	0.46	1.035	0.481	0.868	0.301	0.574	0.63	0.417
682.8	0.32	0.469	0.443	1.007	0.525	0.995	0.284	0.581	0.592	0.428
683	0.296	0.416	0.439	1.158	0.53	0.916	0.302	0.642	0.693	0.409
683.2	0.253	0.437	0.384	1.051	0.436	0.903	0.363	0.552	0.575	0.431
683.4	0.303	0.422	0.371	1.095	0.572	0.824	0.307	0.553	0.618	0.423
683.6	0.258	0.417	0.398	0.996	0.504	0.805	0.317	0.6	0.621	0.45
683.8	0.31	0.424	0.411	1.019	0.476	0.832	0.322	0.534	0.609	0.413
684	0.27	0.414	0.362	1.066	0.459	0.792	0.272	0.583	0.598	0.441
684.2	0.329	0.361	0.373	0.955	0.529	0.828	0.271	0.562	0.546	0.4
684.4	0.31	0.419	0.39	0.979	0.499	0.831	0.296	0.56	0.534	0.406
684.6	0.25	0.377	0.356	1.045	0.463	0.852	0.312	0.549	0.591	0.409
684.8	0.294	0.416	0.364	1.009	0.476	0.816	0.32	0.604	0.604	0.398
685	0.261	0.397	0.37	0.947	0.474	0.849	0.34	0.523	0.63	0.449
685.2	0.311	0.483	0.37	1.053	0.444	0.867	0.309	0.543	0.6	0.411
685.4	0.305	0.382	0.402	0.945	0.411	0.823	0.308	0.527	0.539	0.475
685.6	0.242	0.414	0.361	0.941	0.533	0.794	0.332	0.578	0.549	0.361
685.8	0.296	0.418	0.368	0.961	0.472	0.829	0.344	0.582	0.535	0.347
686	0.306	0.407	0.373	1.02	0.484	0.773	0.319	0.555	0.57	0.377
686.2	0.28	0.399	0.375	1	0.431	0.766	0.316	0.606	0.561	0.372
686.4	0.294	0.433	0.392	0.977	0.431	0.855	0.303	0.558	0.536	0.408
686.6	0.294	0.383	0.37	1.029	0.492	0.816	0.306	0.539	0.623	0.453
686.8	0.298	0.367	0.378	1.07	0.435	0.747	0.341	0.483	0.611	0.381
687	0.293	0.384	0.38	1.024	0.477	0.765	0.329	0.544	0.59	0.365
687.2	0.298	0.38	0.361	0.908	0.532	0.718	0.308	0.529	0.634	0.442
687.4	0.298	0.414	0.343	0.948	0.437	0.81	0.296	0.525	0.508	0.448
687.6	0.288	0.377	0.375	0.903	0.409	0.767	0.281	0.521	0.61	0.441
687.8	0.282	0.342	0.361	0.996	0.435	0.66	0.327	0.577	0.606	0.418
688	0.29	0.387	0.404	0.933	0.455	0.71	0.335	0.501	0.585	0.408
688.2	0.28	0.419	0.358	0.916	0.407	0.75	0.293	0.546	0.556	0.432
688.4	0.289	0.39	0.391	0.903	0.474	0.706	0.335	0.545	0.541	0.357
688.6	0.288	0.389	0.315	0.929	0.453	0.737	0.308	0.484	0.537	0.349
688.8	0.253	0.358	0.352	0.955	0.442	0.688	0.342	0.527	0.59	0.371
689	0.283	0.398	0.338	0.904	0.386	0.716	0.283	0.549	0.587	0.422
689.2	0.254	0.438	0.336	0.889	0.477	0.771	0.261	0.524	0.543	0.444
689.4	0.297	0.39	0.341	0.916	0.387	0.796	0.304	0.534	0.525	0.42
689.6	0.293	0.379	0.369	0.876	0.411	0.665	0.34	0.486	0.568	0.323
689.8	0.281	0.365	0.33	0.928	0.48	0.726	0.28	0.617	0.514	0.339
690	0.298	0.359	0.347	0.834	0.389	0.702	0.243	0.534	0.591	0.367
690.2	0.303	0.331	0.339	0.865	0.376	0.689	0.244	0.54	0.52	0.317
690.4	0.284	0.317	0.369	0.863	0.4	0.685	0.28	0.517	0.518	0.347
690.6	0.296	0.368	0.395	0.908	0.398	0.672	0.289	0.553	0.567	0.365
690.8	0.313	0.431	0.373	0.841	0.421	0.734	0.279	0.481	0.516	0.353
691	0.283	0.392	0.32	0.87	0.381	0.703	0.335	0.491	0.538	0.372
691.2	0.301	0.381	0.385	0.842	0.435	0.635	0.287	0.538	0.495	0.333
691.4	0.263	0.359	0.354	0.825	0.358	0.702	0.285	0.501	0.588	0.394
691.6	0.285	0.433	0.344	0.886	0.413	0.619	0.262	0.515	0.493	0.346
691.8	0.295	0.372	0.298	0.812	0.435	0.64	0.298	0.538	0.49	0.32
692	0.314	0.413	0.313	0.867	0.385	0.669	0.293	0.5	0.552	0.387
692.2	0.304	0.334	0.342	0.854	0.374	0.611	0.317	0.51	0.537	0.373
692.4	0.323	0.405	0.311	0.744	0.386	0.613	0.306	0.554	0.539	0.37
692.6	0.321	0.376	0.324	0.713	0.349	0.624	0.312	0.453	0.542	0.392
692.8	0.238	0.376	0.289	0.818	0.322	0.627	0.296	0.442	0.539	0.301
693	0.295	0.408	0.314	0.838	0.412	0.688	0.359	0.429	0.557	0.33
693.2	0.306	0.385	0.314	0.88	0.347	0.678	0.247	0.489	0.473	0.305
693.4	0.308	0.4	0.337	0.763	0.401	0.651	0.279	0.523	0.552	0.372
693.6	0.28	0.443	0.321	0.861	0.356	0.677	0.238	0.567	0.523	0.344
693.8	0.318	0.373	0.328	0.776	0.398	0.598	0.263	0.476	0.517	0.379
694	0.3	0.367	0.347	0.779	0.375	0.651	0.299	0.5	0.512	0.298
694.2	0.239	0.4	0.342	0.808	0.425	0.549	0.263	0.524	0.493	0.324
694.4	0.311	0.362	0.402	0.812	0.362	0.694	0.288	0.481	0.51	0.346
694.6	0.276	0.405	0.344	0.789	0.41	0.59	0.338	0.511	0.548	0.356
694.8	0.253	0.472	0.38	0.814	0.402	0.611	0.259	0.372	0.51	0.335
695	0.302	0.427	0.35	0.75	0.388	0.603	0.241	0.469	0.459	0.314
695.2	0.321	0.402	0.361	0.733	0.369	0.629	0.288	0.498	0.571	0.29
695.4	0.258	0.351	0.34	0.716	0.363	0.658	0.29	0.42	0.494	0.31
695.6	0.262	0.362	0.352	0.752	0.369	0.618	0.298	0.518	0.451	0.316
695.8	0.253	0.375	0.337	0.796	0.367	0.605	0.253	0.477	0.449	0.363
696	0.288	0.403	0.343	0.757	0.34	0.58	0.3	0.474	0.446	0.289
696.2	0.258	0.413	0.31	0.764	0.345	0.673	0.292	0.472	0.473	0.331
696.4	0.289	0.437	0.312	0.77	0.395	0.545	0.275	0.538	0.413	0.361
696.6	0.276	0.426	0.324	0.726	0.335	0.625	0.246	0.488	0.443	0.29
696.8	0.298	0.4	0.375	0.785	0.378	0.61	0.239	0.476	0.509	0.357
697	0.278	0.415	0.301	0.769	0.299	0.535	0.266	0.466	0.439	0.291
697.2	0.309	0.426	0.339	0.76	0.374	0.56	0.266	0.477	0.523	0.32
697.4	0.244	0.425	0.339	0.823	0.371	0.563	0.28	0.549	0.54	0.353
697.6	0.284	0.417	0.372	0.701	0.4	0.679	0.322	0.483	0.456	0.307
697.8	0.364	0.404	0.336	0.767	0.349	0.62	0.265	0.476	0.487	0.275
698	0.289	0.335	0.325	0.694	0.349	0.581	0.233	0.456	0.463	0.301
698.2	0.267	0.421	0.302	0.749	0.317	0.606	0.231	0.414	0.491	0.295
698.4	0.276	0.376	0.318	0.772	0.347	0.533	0.306	0.471	0.444	0.326
698.6	0.315	0.41	0.326	0.743	0.34	0.601	0.284	0.528	0.463	0.354
698.8	0.289	0.381	0.322	0.706	0.354	0.582	0.283	0.443	0.425	0.292
699	0.289	0.391	0.305	0.756	0.323	0.669	0.243	0.507	0.442	0.346
699.2	0.256	0.429	0.352	0.77	0.328	0.593	0.311	0.453	0.47	0.309
699.4	0.279	0.446	0.321	0.699	0.334	0.542	0.274	0.45	0.506	0.291
699.6	0.287	0.412	0.357	0.679	0.318	0.511	0.235	0.412	0.426	0.309
699.8	0.316	0.38	0.318	0.739	0.294	0.582	0.261	0.475	0.517	0.246
700	0.348	0.37	0.234	0.71	0.346	0.535	0.245	0.426	0.503	0.312
700.2	0.271	0.356	0.367	0.761	0.294	0.539	0.277	0.48	0.517	0.32
700.4	0.294	0.409	0.325	0.729	0.332	0.562	0.273	0.492	0.42	0.329
700.6	0.3	0.38	0.326	0.699	0.285	0.609	0.254	0.453	0.414	0.29
700.8	0.291	0.423	0.277	0.741	0.356	0.52	0.307	0.466	0.475	0.265
701	0.272	0.446	0.352	0.8	0.306	0.468	0.243	0.479	0.421	0.32
701.2	0.298	0.424	0.308	0.685	0.313	0.526	0.228	0.39	0.48	0.308
701.4	0.319	0.371	0.299	0.715	0.349	0.465	0.237	0.456	0.42	0.286
701.6	0.323	0.413	0.291	0.707	0.283	0.596	0.305	0.396	0.432	0.33
701.8	0.3	0.397	0.309	0.648	0.342	0.507	0.259	0.463	0.423	0.284
702	0.27	0.417	0.306	0.667	0.306	0.511	0.247	0.492	0.413	0.289
702.2	0.276	0.396	0.342	0.657	0.299	0.505	0.281	0.44	0.48	0.287
702.4	0.296	0.384	0.339	0.737	0.321	0.526	0.247	0.465	0.483	0.304
702.6	0.274	0.395	0.311	0.697	0.348	0.562	0.259	0.445	0.422	0.271
702.8	0.273	0.387	0.349	0.64	0.346	0.578	0.253	0.393	0.392	0.319
703	0.3	0.378	0.278	0.694	0.317	0.563	0.245	0.435	0.459	0.305
703.2	0.295	0.434	0.338	0.694	0.312	0.527	0.247	0.413	0.368	0.301
703.4	0.288	0.393	0.337	0.719	0.299	0.514	0.272	0.444	0.399	0.313
703.6	0.244	0.387	0.297	0.689	0.328	0.481	0.255	0.445	0.428	0.287
703.8	0.261	0.39	0.313	0.662	0.313	0.519	0.243	0.45	0.388	0.309
704	0.286	0.369	0.307	0.612	0.374	0.495	0.235	0.431	0.448	0.287
704.2	0.287	0.416	0.313	0.616	0.346	0.517	0.256	0.402	0.423	0.233
704.4	0.34	0.441	0.366	0.648	0.306	0.451	0.216	0.421	0.388	0.285
704.6	0.329	0.415	0.322	0.688	0.301	0.478	0.254	0.468	0.476	0.239
704.8	0.276	0.429	0.298	0.663	0.305	0.495	0.272	0.446	0.468	0.333
705	0.297	0.427	0.317	0.622	0.291	0.5	0.207	0.405	0.407	0.306
705.2	0.313	0.438	0.287	0.658	0.298	0.446	0.291	0.43	0.452	0.32
705.4	0.3	0.43	0.281	0.67	0.315	0.498	0.244	0.453	0.41	0.297
705.6	0.32	0.393	0.319	0.662	0.326	0.487	0.261	0.363	0.396	0.279
705.8	0.312	0.449	0.324	0.605	0.298	0.493	0.272	0.498	0.414	0.281
706	0.277	0.428	0.285	0.623	0.347	0.407	0.214	0.398	0.439	0.302
706.2	0.261	0.431	0.307	0.62	0.268	0.516	0.237	0.45	0.42	0.245
706.4	0.273	0.455	0.351	0.59	0.329	0.44	0.233	0.476	0.45	0.22
706.6	0.267	0.351	0.294	0.587	0.32	0.495	0.243	0.438	0.442	0.28
706.8	0.281	0.406	0.311	0.609	0.3	0.525	0.284	0.393	0.44	0.304
707	0.289	0.426	0.345	0.662	0.316	0.471	0.259	0.443	0.386	0.289
707.2	0.316	0.391	0.314	0.648	0.326	0.497	0.264	0.445	0.45	0.236
707.4	0.288	0.466	0.256	0.579	0.296	0.472	0.232	0.407	0.474	0.291
707.6	0.31	0.444	0.29	0.563	0.272	0.485	0.238	0.432	0.394	0.223
707.8	0.271	0.437	0.332	0.628	0.28	0.485	0.233	0.43	0.448	0.264
708	0.248	0.461	0.306	0.647	0.329	0.431	0.25	0.392	0.406	0.301
708.2	0.281	0.457	0.259	0.672	0.307	0.47	0.257	0.451	0.414	0.274
708.4	0.291	0.44	0.326	0.638	0.294	0.471	0.29	0.411	0.422	0.287
708.6	0.312	0.369	0.332	0.604	0.309	0.503	0.255	0.413	0.452	0.274
708.8	0.301	0.37	0.248	0.578	0.289	0.438	0.267	0.42	0.438	0.258
709	0.327	0.42	0.305	0.55	0.311	0.418	0.239	0.386	0.387	0.294
709.2	0.305	0.344	0.308	0.637	0.318	0.448	0.268	0.473	0.377	0.281
709.4	0.293	0.386	0.331	0.641	0.304	0.461	0.289	0.476	0.366	0.325
709.6	0.318	0.448	0.307	0.676	0.33	0.454	0.237	0.37	0.391	0.35
709.8	0.263	0.438	0.316	0.54	0.301	0.424	0.263	0.406	0.321	0.293
710	0.285	0.447	0.283	0.575	0.283	0.42	0.243	0.416	0.427	0.294
710.2	0.292	0.415	0.331	0.642	0.284	0.483	0.259	0.346	0.412	0.28
710.4	0.305	0.394	0.314	0.604	0.289	0.44	0.227	0.396	0.44	0.313
710.6	0.308	0.353	0.303	0.594	0.319	0.423	0.234	0.385	0.37	0.267
710.8	0.264	0.456	0.261	0.624	0.283	0.45	0.24	0.407	0.419	0.288
711	0.261	0.41	0.324	0.61	0.28	0.439	0.252	0.446	0.4	0.282
711.2	0.287	0.448	0.298	0.557	0.32	0.477	0.254	0.41	0.471	0.317
711.4	0.248	0.427	0.314	0.538	0.273	0.42	0.227	0.403	0.404	0.301
711.6	0.298	0.498	0.301	0.554	0.265	0.456	0.217	0.426	0.453	0.279
711.8	0.271	0.468	0.328	0.581	0.299	0.453	0.24	0.323	0.335	0.27
712	0.277	0.486	0.302	0.567	0.306	0.465	0.253	0.375	0.338	0.3
712.2	0.28	0.373	0.33	0.573	0.274	0.414	0.226	0.345	0.417	0.298
712.4	0.315	0.399	0.316	0.589	0.314	0.419	0.228	0.402	0.422	0.283
712.6	0.269	0.431	0.313	0.592	0.294	0.415	0.257	0.362	0.387	0.304
712.8	0.261	0.459	0.248	0.568	0.296	0.455	0.243	0.38	0.361	0.322
713	0.318	0.476	0.313	0.599	0.285	0.463	0.25	0.376	0.416	0.31
713.2	0.291	0.441	0.329	0.557	0.318	0.426	0.208	0.357	0.389	0.287
713.4	0.277	0.445	0.292	0.567	0.265	0.39	0.234	0.364	0.406	0.31
713.6	0.268	0.437	0.293	0.604	0.281	0.394	0.234	0.468	0.374	0.332
713.8	0.311	0.467	0.312	0.607	0.267	0.43	0.259	0.356	0.384	0.314
714	0.271	0.441	0.318	0.543	0.308	0.373	0.21	0.396	0.362	0.298
714.2	0.283	0.398	0.351	0.571	0.292	0.448	0.232	0.383	0.345	0.238
714.4	0.268	0.426	0.323	0.565	0.283	0.407	0.216	0.397	0.393	0.279
714.6	0.261	0.469	0.297	0.555	0.303	0.425	0.223	0.403	0.375	0.32
714.8	0.275	0.447	0.29	0.483	0.269	0.421	0.223	0.342	0.354	0.31
715	0.273	0.492	0.317	0.533	0.288	0.38	0.234	0.332	0.335	0.302
715.2	0.248	0.488	0.33	0.541	0.267	0.423	0.248	0.401	0.365	0.26
715.4	0.324	0.455	0.273	0.562	0.255	0.389	0.193	0.327	0.368	0.246
715.6	0.273	0.478	0.311	0.518	0.308	0.381	0.252	0.313	0.381	0.274
715.8	0.278	0.507	0.319	0.538	0.247	0.411	0.288	0.315	0.335	0.295
716	0.252	0.404	0.291	0.55	0.297	0.358	0.2	0.353	0.334	0.285
716.2	0.245	0.49	0.265	0.545	0.311	0.381	0.227	0.358	0.378	0.246
716.4	0.278	0.485	0.253	0.512	0.315	0.442	0.227	0.375	0.35	0.33
716.6	0.281	0.508	0.348	0.585	0.33	0.441	0.284	0.371	0.368	0.236
716.8	0.259	0.508	0.318	0.507	0.299	0.356	0.249	0.383	0.415	0.331
717	0.257	0.469	0.297	0.501	0.301	0.403	0.301	0.354	0.393	0.343
717.2	0.276	0.531	0.278	0.539	0.22	0.366	0.285	0.345	0.366	0.277
717.4	0.309	0.464	0.299	0.553	0.33	0.323	0.23	0.381	0.345	0.314
717.6	0.275	0.5	0.344	0.579	0.247	0.339	0.187	0.363	0.364	0.296
717.8	0.279	0.515	0.33	0.579	0.304	0.361	0.206	0.326	0.366	0.288
718	0.261	0.516	0.322	0.524	0.281	0.344	0.27	0.317	0.351	0.276
718.2	0.299	0.481	0.335	0.478	0.313	0.326	0.215	0.354	0.415	0.322
718.4	0.254	0.494	0.308	0.556	0.273	0.359	0.209	0.358	0.363	0.285
718.6	0.26	0.468	0.297	0.551	0.293	0.395	0.248	0.328	0.376	0.29
718.8	0.262	0.507	0.321	0.553	0.275	0.421	0.232	0.317	0.284	0.323
719	0.286	0.486	0.329	0.513	0.24	0.375	0.271	0.34	0.356	0.341
719.2	0.271	0.42	0.285	0.498	0.314	0.331	0.255	0.328	0.31	0.346
719.4	0.287	0.457	0.336	0.521	0.294	0.341	0.236	0.345	0.406	0.283
719.6	0.272	0.415	0.316	0.465	0.297	0.305	0.225	0.385	0.402	0.329
719.8	0.285	0.472	0.28	0.494	0.223	0.393	0.226	0.354	0.368	0.261
720	0.29	0.532	0.286	0.459	0.304	0.383	0.208	0.337	0.349	0.307
720.2	0.25	0.524	0.301	0.511	0.313	0.393	0.23	0.377	0.399	0.287
720.4	0.336	0.524	0.319	0.516	0.222	0.375	0.241	0.375	0.37	0.318
720.6	0.266	0.548	0.297	0.441	0.298	0.386	0.23	0.361	0.347	0.288
720.8	0.263	0.541	0.335	0.522	0.241	0.283	0.247	0.336	0.34	0.293
721	0.273	0.538	0.302	0.471	0.291	0.312	0.238	0.36	0.313	0.261
721.2	0.266	0.523	0.273	0.491	0.291	0.358	0.225	0.381	0.363	0.265
721.4	0.285	0.478	0.313	0.502	0.314	0.358	0.22	0.347	0.327	0.282
721.6	0.271	0.509	0.285	0.557	0.288	0.337	0.204	0.346	0.33	0.295
721.8	0.319	0.532	0.296	0.481	0.269	0.372	0.195	0.355	0.351	0.33
722	0.242	0.5	0.322	0.463	0.297	0.357	0.213	0.388	0.354	0.299
722.2	0.29	0.519	0.308	0.432	0.292	0.336	0.269	0.393	0.36	0.288
722.4	0.259	0.567	0.297	0.457	0.329	0.331	0.219	0.366	0.374	0.324
722.6	0.302	0.566	0.31	0.483	0.303	0.33	0.308	0.346	0.334	0.271
722.8	0.289	0.494	0.36	0.476	0.281	0.367	0.218	0.307	0.408	0.247
723	0.249	0.527	0.346	0.503	0.302	0.33	0.227	0.386	0.302	0.296
723.2	0.275	0.534	0.348	0.456	0.294	0.323	0.233	0.295	0.321	0.287
723.4	0.281	0.528	0.328	0.468	0.262	0.379	0.229	0.313	0.361	0.319
723.6	0.298	0.572	0.293	0.413	0.265	0.343	0.2	0.349	0.4	0.274
723.8	0.37	0.487	0.317	0.414	0.251	0.336	0.205	0.348	0.307	0.294
724	0.309	0.51	0.286	0.46	0.302	0.304	0.258	0.333	0.367	0.305
724.2	0.29	0.512	0.287	0.497	0.233	0.38	0.214	0.372	0.303	0.272
724.4	0.295	0.56	0.32	0.396	0.28	0.394	0.213	0.338	0.331	0.318
724.6	0.307	0.546	0.302	0.486	0.228	0.349	0.204	0.328	0.308	0.285
724.8	0.286	0.553	0.262	0.473	0.288	0.333	0.216	0.328	0.328	0.296
725	0.306	0.549	0.332	0.417	0.247	0.304	0.21	0.377	0.278	0.245
725.2	0.286	0.569	0.306	0.427	0.261	0.329	0.239	0.319	0.322	0.268
725.4	0.277	0.571	0.286	0.399	0.26	0.33	0.209	0.349	0.323	0.285
725.6	0.268	0.59	0.276	0.46	0.26	0.323	0.158	0.319	0.324	0.274
725.8	0.273	0.576	0.348	0.484	0.34	0.334	0.251	0.335	0.387	0.284
726	0.269	0.541	0.313	0.525	0.282	0.307	0.198	0.324	0.364	0.268
726.2	0.293	0.524	0.305	0.476	0.279	0.27	0.217	0.339	0.358	0.286
726.4	0.274	0.571	0.318	0.436	0.25	0.322	0.23	0.36	0.328	0.279
726.6	0.287	0.591	0.293	0.5	0.265	0.338	0.245	0.325	0.389	0.271
726.8	0.287	0.537	0.329	0.395	0.278	0.264	0.215	0.305	0.344	0.258
727	0.293	0.564	0.312	0.42	0.238	0.263	0.229	0.32	0.349	0.285
727.2	0.308	0.661	0.327	0.422	0.256	0.278	0.22	0.373	0.337	0.258
727.4	0.272	0.572	0.262	0.468	0.261	0.335	0.213	0.314	0.325	0.293
727.6	0.261	0.579	0.285	0.459	0.275	0.279	0.241	0.276	0.353	0.294
727.8	0.29	0.56	0.321	0.515	0.283	0.292	0.238	0.295	0.345	0.307
728	0.267	0.68	0.352	0.42	0.213	0.302	0.178	0.34	0.317	0.278
728.2	0.293	0.588	0.282	0.46	0.261	0.329	0.23	0.328	0.338	0.236
728.4	0.263	0.649	0.302	0.418	0.209	0.323	0.186	0.304	0.3	0.292
728.6	0.273	0.563	0.311	0.421	0.272	0.307	0.241	0.35	0.293	0.289
728.8	0.243	0.646	0.326	0.394	0.298	0.327	0.203	0.328	0.266	0.332
729	0.278	0.563	0.342	0.435	0.304	0.308	0.216	0.353	0.32	0.243
729.2	0.272	0.571	0.302	0.445	0.298	0.333	0.238	0.349	0.303	0.322
729.4	0.266	0.609	0.306	0.416	0.224	0.353	0.206	0.296	0.336	0.247
729.6	0.242	0.676	0.347	0.455	0.274	0.307	0.235	0.296	0.331	0.215
729.8	0.255	0.591	0.317	0.413	0.298	0.307	0.237	0.248	0.358	0.262
730	0.274	0.622	0.336	0.474	0.292	0.314	0.196	0.317	0.321	0.268
730.2	0.225	0.55	0.316	0.397	0.289	0.323	0.257	0.314	0.347	0.265
730.4	0.263	0.67	0.324	0.403	0.253	0.305	0.218	0.341	0.363	0.313
730.6	0.285	0.676	0.277	0.419	0.252	0.303	0.226	0.343	0.275	0.299
730.8	0.246	0.678	0.311	0.432	0.264	0.243	0.222	0.309	0.264	0.266
731	0.283	0.633	0.374	0.402	0.289	0.286	0.229	0.293	0.289	0.291
731.2	0.288	0.635	0.353	0.407	0.252	0.25	0.268	0.355	0.308	0.235
731.4	0.234	0.603	0.335	0.39	0.217	0.338	0.149	0.318	0.299	0.234
731.6	0.316	0.624	0.295	0.405	0.262	0.251	0.206	0.333	0.31	0.289
731.8	0.235	0.651	0.296	0.403	0.299	0.325	0.228	0.293	0.303	0.306
732	0.309	0.601	0.327	0.387	0.26	0.325	0.2	0.306	0.323	0.22
732.2	0.312	0.606	0.342	0.426	0.254	0.296	0.221	0.297	0.342	0.322
732.4	0.28	0.622	0.347	0.389	0.239	0.277	0.164	0.288	0.258	0.263
732.6	0.25	0.634	0.318	0.327	0.254	0.243	0.205	0.316	0.334	0.266
732.8	0.28	0.591	0.371	0.404	0.278	0.269	0.23	0.272	0.339	0.278
733	0.293	0.628	0.362	0.403	0.254	0.314	0.2	0.294	0.286	0.302
733.2	0.277	0.583	0.339	0.364	0.316	0.29	0.219	0.306	0.29	0.245
733.4	0.254	0.663	0.29	0.441	0.282	0.247	0.212	0.294	0.284	0.268
733.6	0.281	0.648	0.342	0.372	0.256	0.275	0.26	0.236	0.309	0.276
733.8	0.234	0.581	0.345	0.403	0.25	0.312	0.232	0.292	0.288	0.303
734	0.279	0.578	0.317	0.38	0.294	0.286	0.219	0.33	0.284	0.288
734.2	0.259	0.729	0.35	0.368	0.281	0.315	0.186	0.265	0.316	0.313
734.4	0.305	0.643	0.379	0.378	0.275	0.261	0.224	0.319	0.286	0.292
734.6	0.333	0.675	0.335	0.382	0.312	0.275	0.169	0.207	0.314	0.309
734.8	0.288	0.663	0.305	0.45	0.249	0.259	0.205	0.273	0.331	0.24
735	0.299	0.641	0.357	0.369	0.28	0.303	0.232	0.274	0.336	0.308
735.2	0.303	0.631	0.342	0.33	0.312	0.301	0.226	0.34	0.295	0.261
735.4	0.29	0.652	0.31	0.406	0.234	0.246	0.171	0.311	0.297	0.284
735.6	0.28	0.678	0.31	0.392	0.284	0.274	0.204	0.283	0.295	0.258
735.8	0.255	0.665	0.333	0.391	0.285	0.308	0.207	0.316	0.298	0.268
736	0.208	0.635	0.316	0.381	0.308	0.272	0.224	0.293	0.314	0.291
736.2	0.297	0.699	0.39	0.395	0.305	0.297	0.193	0.253	0.274	0.269
736.4	0.326	0.622	0.285	0.395	0.33	0.296	0.191	0.283	0.289	0.307
736.6	0.287	0.714	0.33	0.358	0.304	0.254	0.203	0.333	0.311	0.251
736.8	0.264	0.652	0.384	0.386	0.269	0.228	0.177	0.29	0.297	0.233
737	0.262	0.646	0.358	0.336	0.304	0.227	0.241	0.247	0.259	0.221
737.2	0.245	0.7	0.317	0.365	0.287	0.256	0.214	0.23	0.304	0.278
737.4	0.27	0.741	0.334	0.39	0.249	0.251	0.163	0.239	0.284	0.254
737.6	0.262	0.727	0.342	0.382	0.287	0.252	0.22	0.268	0.329	0.254
737.8	0.308	0.64	0.334	0.414	0.282	0.286	0.167	0.316	0.265	0.288
738	0.25	0.718	0.313	0.382	0.298	0.291	0.158	0.257	0.272	0.257
738.2	0.275	0.69	0.355	0.342	0.226	0.313	0.208	0.31	0.317	0.252
738.4	0.29	0.812	0.332	0.384	0.295	0.263	0.204	0.232	0.283	0.293
738.6	0.292	0.645	0.324	0.369	0.246	0.208	0.193	0.266	0.275	0.247
738.8	0.25	0.706	0.376	0.392	0.283	0.213	0.191	0.285	0.26	0.295
739	0.257	0.696	0.385	0.409	0.277	0.268	0.202	0.229	0.261	0.233
739.2	0.225	0.713	0.348	0.38	0.319	0.311	0.165	0.286	0.301	0.228
739.4	0.249	0.699	0.361	0.356	0.282	0.286	0.213	0.281	0.283	0.25
739.6	0.297	0.668	0.355	0.398	0.246	0.272	0.201	0.296	0.29	0.293
739.8	0.264	0.657	0.332	0.351	0.28	0.278	0.225	0.306	0.23	0.263
740	0.265	0.729	0.345	0.347	0.278	0.232	0.222	0.254	0.284	0.325
740.2	0.277	0.75	0.389	0.349	0.293	0.269	0.218	0.269	0.288	0.278
740.4	0.302	0.759	0.358	0.385	0.282	0.201	0.206	0.245	0.282	0.296
740.6	0.271	0.723	0.396	0.328	0.253	0.285	0.195	0.253	0.326	0.28
740.8	0.28	0.748	0.334	0.328	0.283	0.207	0.162	0.283	0.286	0.324
741	0.307	0.742	0.322	0.367	0.305	0.235	0.231	0.291	0.329	0.259
741.2	0.254	0.756	0.322	0.403	0.289	0.181	0.207	0.305	0.284	0.247
741.4	0.275	0.693	0.346	0.332	0.264	0.264	0.181	0.254	0.283	0.315
741.6	0.234	0.728	0.31	0.359	0.311	0.219	0.218	0.27	0.282	0.321
741.8	0.265	0.631	0.31	0.335	0.281	0.25	0.206	0.261	0.282	0.274
742	0.27	0.74	0.352	0.358	0.297	0.26	0.209	0.228	0.267	0.258
742.2	0.256	0.766	0.366	0.303	0.276	0.288	0.218	0.244	0.252	0.267
742.4	0.294	0.681	0.365	0.341	0.253	0.255	0.205	0.244	0.261	0.246
742.6	0.298	0.719	0.334	0.401	0.299	0.232	0.192	0.259	0.234	0.227
742.8	0.305	0.732	0.31	0.404	0.285	0.226	0.197	0.3	0.253	0.268
743	0.274	0.735	0.33	0.344	0.318	0.287	0.184	0.23	0.233	0.334
743.2	0.29	0.771	0.399	0.36	0.277	0.218	0.175	0.248	0.285	0.275
743.4	0.287	0.694	0.361	0.396	0.28	0.231	0.192	0.26	0.27	0.308
743.6	0.284	0.713	0.312	0.37	0.287	0.258	0.213	0.272	0.288	0.254
743.8	0.252	0.716	0.331	0.391	0.301	0.221	0.199	0.269	0.294	0.237
744	0.315	0.725	0.303	0.371	0.269	0.307	0.18	0.247	0.266	0.253
744.2	0.276	0.731	0.371	0.333	0.28	0.277	0.195	0.276	0.244	0.269
744.4	0.29	0.768	0.323	0.298	0.302	0.273	0.178	0.28	0.264	0.284
744.6	0.31	0.747	0.352	0.289	0.283	0.217	0.158	0.279	0.235	0.262
744.8	0.297	0.722	0.345	0.355	0.315	0.234	0.15	0.26	0.256	0.252
745	0.259	0.756	0.352	0.285	0.345	0.215	0.224	0.231	0.28	0.317
745.2	0.226	0.789	0.39	0.347	0.27	0.251	0.192	0.235	0.271	0.242
745.4	0.263	0.758	0.361	0.332	0.296	0.215	0.224	0.201	0.271	0.271
745.6	0.271	0.768	0.313	0.398	0.286	0.278	0.26	0.271	0.285	0.284
745.8	0.269	0.782	0.35	0.351	0.32	0.278	0.169	0.205	0.3	0.251
746	0.347	0.845	0.34	0.321	0.31	0.267	0.207	0.252	0.279	0.294
746.2	0.24	0.718	0.323	0.307	0.278	0.214	0.174	0.223	0.315	0.348
746.4	0.283	0.785	0.372	0.355	0.312	0.248	0.152	0.286	0.265	0.257
746.6	0.289	0.861	0.351	0.277	0.339	0.237	0.248	0.286	0.287	0.254
746.8	0.302	0.894	0.356	0.372	0.277	0.267	0.189	0.253	0.267	0.256
747	0.267	0.826	0.396	0.329	0.284	0.297	0.187	0.276	0.286	0.29
747.2	0.281	0.84	0.342	0.32	0.278	0.258	0.173	0.25	0.247	0.28
747.4	0.26	0.802	0.366	0.305	0.305	0.21	0.226	0.261	0.242	0.303
747.6	0.232	0.824	0.351	0.384	0.343	0.224	0.201	0.243	0.273	0.288
747.8	0.313	0.74	0.364	0.333	0.354	0.212	0.181	0.272	0.226	0.282
748	0.306	0.817	0.373	0.328	0.277	0.234	0.172	0.277	0.323	0.309
748.2	0.244	0.814	0.357	0.296	0.297	0.243	0.228	0.249	0.241	0.245
748.4	0.272	0.859	0.347	0.328	0.298	0.263	0.223	0.206	0.291	0.244
748.6	0.31	0.827	0.359	0.361	0.298	0.221	0.23	0.234	0.232	0.241
748.8	0.271	0.86	0.418	0.296	0.346	0.249	0.179	0.237	0.23	0.271
749	0.257	0.809	0.38	0.324	0.283	0.252	0.177	0.228	0.264	0.304
749.2	0.251	0.804	0.372	0.317	0.321	0.168	0.16	0.24	0.293	0.28
749.4	0.29	0.832	0.354	0.344	0.307	0.188	0.191	0.276	0.23	0.257
749.6	0.287	0.79	0.418	0.316	0.331	0.27	0.174	0.262	0.259	0.31
749.8	0.306	0.783	0.387	0.291	0.327	0.234	0.172	0.201	0.234	0.279
750	0.271	0.876	0.317	0.331	0.305	0.287	0.168	0.236	0.247	0.234
750.2	0.211	0.815	0.334	0.299	0.344	0.228	0.203	0.258	0.288	0.314
750.4	0.302	0.829	0.358	0.313	0.284	0.227	0.186	0.236	0.249	0.291
750.6	0.323	0.899	0.353	0.258	0.316	0.238	0.125	0.242	0.234	0.293
750.8	0.284	0.829	0.401	0.283	0.338	0.214	0.235	0.208	0.271	0.223
751	0.26	0.888	0.374	0.353	0.334	0.232	0.171	0.262	0.278	0.272
751.2	0.287	0.856	0.358	0.334	0.29	0.233	0.182	0.245	0.261	0.26
751.4	0.288	0.779	0.344	0.283	0.315	0.229	0.215	0.249	0.28	0.268
751.6	0.296	0.849	0.311	0.339	0.37	0.238	0.244	0.263	0.201	0.298
751.8	0.26	0.85	0.358	0.286	0.237	0.229	0.193	0.24	0.26	0.18
752	0.271	0.907	0.335	0.298	0.294	0.191	0.187	0.252	0.265	0.238
752.2	0.275	0.877	0.382	0.338	0.291	0.204	0.175	0.258	0.276	0.275
752.4	0.25	0.852	0.35	0.351	0.303	0.255	0.188	0.231	0.237	0.277
752.6	0.299	0.785	0.364	0.325	0.316	0.212	0.257	0.286	0.204	0.292
752.8	0.281	0.893	0.401	0.358	0.278	0.276	0.199	0.236	0.33	0.26
753	0.28	0.84	0.389	0.348	0.311	0.28	0.167	0.28	0.232	0.264
753.2	0.279	0.891	0.375	0.294	0.331	0.262	0.18	0.247	0.252	0.252
753.4	0.306	0.889	0.36	0.276	0.309	0.233	0.159	0.231	0.205	0.265
753.6	0.295	0.854	0.378	0.332	0.368	0.245	0.148	0.218	0.266	0.232
753.8	0.24	0.898	0.372	0.257	0.296	0.242	0.171	0.302	0.287	0.232
754	0.272	0.877	0.368	0.294	0.285	0.219	0.188	0.234	0.274	0.262
754.2	0.267	0.91	0.416	0.301	0.333	0.213	0.157	0.253	0.248	0.243
754.4	0.219	0.817	0.36	0.29	0.332	0.205	0.18	0.231	0.295	0.223
754.6	0.313	0.892	0.428	0.333	0.312	0.202	0.171	0.215	0.234	0.252
754.8	0.314	0.928	0.315	0.342	0.314	0.204	0.155	0.271	0.285	0.224
755	0.244	0.985	0.337	0.298	0.335	0.233	0.219	0.209	0.267	0.287
755.2	0.276	0.806	0.356	0.332	0.305	0.21	0.164	0.276	0.297	0.303
755.4	0.255	0.96	0.368	0.317	0.321	0.224	0.179	0.277	0.257	0.265
755.6	0.321	0.84	0.367	0.31	0.354	0.226	0.143	0.221	0.271	0.251
755.8	0.229	0.872	0.38	0.33	0.368	0.209	0.192	0.238	0.296	0.292
756	0.257	0.847	0.382	0.302	0.303	0.257	0.223	0.229	0.254	0.312
756.2	0.243	0.888	0.37	0.295	0.335	0.277	0.214	0.254	0.261	0.248
756.4	0.239	0.967	0.433	0.359	0.323	0.197	0.216	0.256	0.264	0.257
756.6	0.28	0.859	0.389	0.241	0.289	0.211	0.116	0.252	0.261	0.296
756.8	0.256	0.977	0.359	0.26	0.312	0.216	0.155	0.198	0.253	0.262
757	0.303	0.916	0.379	0.346	0.334	0.221	0.127	0.227	0.245	0.254
757.2	0.253	0.919	0.403	0.311	0.348	0.272	0.176	0.23	0.2	0.278
757.4	0.287	0.885	0.37	0.242	0.304	0.263	0.172	0.219	0.265	0.266
757.6	0.247	0.93	0.378	0.32	0.357	0.179	0.188	0.267	0.253	0.269
757.8	0.254	0.841	0.382	0.31	0.307	0.233	0.177	0.217	0.265	0.292
758	0.216	0.872	0.358	0.275	0.362	0.253	0.213	0.235	0.23	0.276
758.2	0.248	0.964	0.378	0.267	0.302	0.155	0.168	0.221	0.273	0.325
758.4	0.28	0.962	0.379	0.28	0.351	0.216	0.162	0.227	0.292	0.24
758.6	0.277	0.929	0.417	0.252	0.311	0.216	0.171	0.198	0.258	0.251
758.8	0.296	0.975	0.356	0.242	0.374	0.219	0.168	0.186	0.252	0.294
759	0.285	0.907	0.382	0.293	0.305	0.196	0.183	0.243	0.247	0.291
759.2	0.255	0.971	0.421	0.314	0.32	0.228	0.173	0.231	0.214	0.239
759.4	0.312	0.938	0.357	0.301	0.327	0.233	0.191	0.283	0.21	0.204
759.6	0.258	0.927	0.398	0.241	0.356	0.191	0.214	0.218	0.258	0.238
759.8	0.275	0.966	0.397	0.312	0.362	0.191	0.22	0.171	0.241	0.27
760	0.273	0.932	0.439	0.215	0.328	0.217	0.188	0.244	0.252	0.234
760.2	0.269	0.914	0.389	0.318	0.334	0.227	0.151	0.283	0.226	0.292
760.4	0.287	0.992	0.418	0.294	0.355	0.199	0.174	0.249	0.253	0.257
760.6	0.285	0.896	0.393	0.315	0.295	0.228	0.171	0.21	0.241	0.249
760.8	0.244	0.949	0.39	0.281	0.363	0.261	0.186	0.242	0.254	0.278
761	0.303	0.978	0.38	0.291	0.366	0.238	0.143	0.214	0.271	0.212
761.2	0.247	0.938	0.386	0.275	0.358	0.256	0.13	0.235	0.253	0.247
761.4	0.255	0.872	0.43	0.286	0.325	0.249	0.151	0.183	0.217	0.241
761.6	0.285	0.97	0.429	0.276	0.341	0.218	0.212	0.202	0.226	0.285
761.8	0.25	0.929	0.407	0.265	0.372	0.206	0.16	0.243	0.247	0.276
762	0.263	0.911	0.401	0.247	0.336	0.228	0.157	0.233	0.195	0.249
762.2	0.296	0.889	0.419	0.3	0.345	0.232	0.197	0.232	0.266	0.213
762.4	0.254	0.946	0.409	0.272	0.353	0.246	0.158	0.235	0.227	0.223
762.6	0.296	0.879	0.402	0.274	0.324	0.235	0.151	0.254	0.231	0.27
762.8	0.246	0.933	0.443	0.263	0.399	0.21	0.192	0.192	0.233	0.229
763	0.219	0.953	0.431	0.297	0.352	0.23	0.187	0.239	0.193	0.292
763.2	0.281	0.976	0.415	0.29	0.317	0.246	0.186	0.222	0.229	0.307
763.4	0.257	0.926	0.388	0.249	0.384	0.265	0.143	0.247	0.224	0.286
763.6	0.23	0.959	0.381	0.29	0.408	0.153	0.159	0.228	0.184	0.295
763.8	0.262	0.986	0.426	0.253	0.365	0.263	0.15	0.193	0.266	0.264
764	0.304	0.909	0.424	0.319	0.311	0.247	0.182	0.226	0.248	0.295
764.2	0.314	1.032	0.418	0.287	0.348	0.212	0.175	0.196	0.232	0.255
764.4	0.243	1.118	0.427	0.286	0.392	0.183	0.179	0.241	0.17	0.263
764.6	0.227	0.989	0.378	0.273	0.385	0.216	0.157	0.227	0.219	0.266
764.8	0.254	0.951	0.391	0.317	0.363	0.229	0.227	0.199	0.25	0.301
765	0.229	0.894	0.407	0.267	0.36	0.225	0.181	0.235	0.241	0.247
765.2	0.295	1.026	0.395	0.271	0.401	0.181	0.173	0.202	0.261	0.239
765.4	0.245	0.876	0.465	0.303	0.405	0.214	0.166	0.245	0.264	0.253
765.6	0.286	0.965	0.405	0.266	0.385	0.179	0.169	0.206	0.242	0.229
765.8	0.282	0.987	0.379	0.29	0.351	0.246	0.157	0.203	0.252	0.233
766	0.331	1.061	0.4	0.271	0.337	0.224	0.167	0.229	0.214	0.247
766.2	0.282	1.063	0.388	0.266	0.356	0.197	0.166	0.214	0.216	0.313
766.4	0.282	0.988	0.46	0.268	0.368	0.185	0.174	0.199	0.248	0.244
766.6	0.283	1.03	0.435	0.306	0.353	0.225	0.148	0.275	0.253	0.235
766.8	0.28	1.052	0.399	0.288	0.377	0.206	0.162	0.213	0.239	0.277
767	0.294	0.992	0.412	0.253	0.355	0.267	0.174	0.163	0.25	0.262
767.2	0.236	1.027	0.438	0.312	0.34	0.267	0.144	0.193	0.267	0.265
767.4	0.225	0.985	0.416	0.297	0.398	0.235	0.175	0.204	0.234	0.24
767.6	0.26	0.999	0.435	0.275	0.341	0.235	0.16	0.19	0.297	0.269
767.8	0.274	1.053	0.402	0.27	0.383	0.196	0.127	0.251	0.238	0.277
768	0.228	0.972	0.408	0.321	0.383	0.245	0.211	0.189	0.239	0.246
768.2	0.256	1.066	0.4	0.33	0.357	0.231	0.23	0.22	0.194	0.244
768.4	0.274	1.033	0.423	0.294	0.35	0.267	0.158	0.168	0.165	0.25
768.6	0.281	0.949	0.377	0.276	0.402	0.234	0.176	0.203	0.29	0.262
768.8	0.24	1.04	0.421	0.284	0.426	0.165	0.168	0.166	0.235	0.249
769	0.307	1.037	0.408	0.295	0.395	0.229	0.171	0.177	0.254	0.29
769.2	0.261	0.98	0.499	0.302	0.306	0.195	0.176	0.175	0.218	0.295
769.4	0.246	0.972	0.415	0.276	0.383	0.221	0.221	0.256	0.243	0.259
769.6	0.259	1.035	0.436	0.271	0.392	0.243	0.19	0.214	0.243	0.31
769.8	0.241	0.95	0.418	0.286	0.431	0.198	0.184	0.163	0.229	0.276
770	0.208	1.049	0.439	0.269	0.395	0.22	0.209	0.233	0.239	0.283
770.2	0.248	0.979	0.396	0.251	0.387	0.23	0.187	0.198	0.235	0.299
770.4	0.25	1.018	0.392	0.265	0.366	0.191	0.157	0.173	0.24	0.3
770.6	0.316	1.037	0.432	0.249	0.369	0.23	0.17	0.231	0.248	0.278
770.8	0.253	1.025	0.4	0.325	0.407	0.247	0.182	0.205	0.24	0.293
771	0.245	1.086	0.36	0.249	0.37	0.235	0.149	0.208	0.224	0.27
771.2	0.234	1.077	0.478	0.289	0.384	0.243	0.159	0.198	0.237	0.287
771.4	0.318	1.049	0.429	0.242	0.375	0.193	0.155	0.206	0.248	0.282
771.6	0.248	1.017	0.426	0.338	0.37	0.183	0.16	0.187	0.235	0.246
771.8	0.291	1.012	0.417	0.29	0.427	0.26	0.163	0.25	0.256	0.261
772	0.262	1.093	0.406	0.296	0.368	0.216	0.155	0.203	0.233	0.247
772.2	0.283	1.055	0.418	0.25	0.377	0.233	0.203	0.175	0.193	0.252
772.4	0.307	1.039	0.422	0.24	0.438	0.221	0.154	0.221	0.223	0.253
772.6	0.286	1.109	0.368	0.3	0.383	0.253	0.184	0.184	0.192	0.263
772.8	0.248	1.014	0.42	0.271	0.378	0.192	0.166	0.209	0.245	0.247
773	0.304	1.009	0.453	0.297	0.387	0.239	0.158	0.191	0.244	0.21
773.2	0.271	1.02	0.455	0.331	0.395	0.225	0.189	0.188	0.176	0.23
773.4	0.295	1.051	0.396	0.291	0.426	0.206	0.205	0.251	0.269	0.283
773.6	0.28	1.033	0.413	0.26	0.386	0.233	0.196	0.177	0.24	0.257
773.8	0.269	1.06	0.43	0.287	0.426	0.289	0.195	0.199	0.207	0.273
774	0.257	1.036	0.409	0.233	0.378	0.198	0.196	0.197	0.279	0.235
774.2	0.23	1.13	0.487	0.261	0.379	0.185	0.22	0.26	0.212	0.283
774.4	0.234	1.098	0.447	0.259	0.398	0.233	0.158	0.163	0.238	0.226
774.6	0.253	1.092	0.402	0.295	0.433	0.201	0.194	0.23	0.207	0.248
774.8	0.304	1.097	0.458	0.294	0.388	0.241	0.154	0.204	0.231	0.245
775	0.255	1.016	0.437	0.299	0.433	0.204	0.174	0.175	0.239	0.23
775.2	0.271	1.074	0.407	0.289	0.468	0.227	0.188	0.225	0.205	0.262
775.4	0.286	1.02	0.43	0.243	0.402	0.203	0.208	0.183	0.269	0.3
775.6	0.244	1.051	0.4	0.234	0.42	0.228	0.158	0.159	0.229	0.275
775.8	0.245	1.141	0.407	0.347	0.408	0.202	0.199	0.161	0.255	0.276
776	0.219	1.079	0.394	0.29	0.389	0.208	0.145	0.238	0.225	0.226
776.2	0.251	1.148	0.398	0.31	0.448	0.195	0.167	0.216	0.185	0.282
776.4	0.266	1.088	0.423	0.282	0.45	0.213	0.175	0.203	0.195	0.289
776.6	0.295	1.191	0.448	0.285	0.407	0.226	0.182	0.162	0.246	0.257
776.8	0.252	1.071	0.443	0.227	0.413	0.206	0.16	0.222	0.182	0.282
777	0.248	1.146	0.433	0.226	0.448	0.253	0.167	0.187	0.203	0.329
777.2	0.275	1.12	0.463	0.277	0.402	0.219	0.183	0.173	0.256	0.236
777.4	0.256	1.077	0.409	0.31	0.431	0.248	0.207	0.128	0.257	0.239
777.6	0.264	1.091	0.429	0.312	0.439	0.218	0.184	0.184	0.173	0.25
777.8	0.276	1.055	0.447	0.292	0.411	0.233	0.196	0.241	0.283	0.267
778	0.275	1.06	0.449	0.252	0.399	0.223	0.215	0.244	0.29	0.265
778.2	0.263	1.094	0.435	0.298	0.467	0.244	0.186	0.209	0.233	0.218
778.4	0.188	1.139	0.446	0.269	0.398	0.27	0.226	0.199	0.234	0.256
778.6	0.265	1.053	0.463	0.287	0.34	0.203	0.17	0.166	0.224	0.28
778.8	0.246	1.106	0.457	0.286	0.414	0.2	0.198	0.213	0.239	0.278
779	0.258	1.135	0.444	0.293	0.438	0.221	0.215	0.23	0.2	0.243
779.2	0.319	1.079	0.478	0.291	0.43	0.224	0.201	0.199	0.213	0.212
779.4	0.264	1.128	0.421	0.256	0.472	0.219	0.18	0.195	0.24	0.222
779.6	0.282	1.109	0.471	0.27	0.426	0.244	0.217	0.209	0.259	0.226
779.8	0.223	1.165	0.435	0.252	0.396	0.215	0.158	0.156	0.243	0.27
780	0.269	1.118	0.462	0.266	0.386	0.246	0.145	0.182	0.263	0.254
780.2	0.301	1.077	0.429	0.287	0.391	0.215	0.184	0.142	0.195	0.324
780.4	0.282	1.152	0.405	0.293	0.448	0.236	0.175	0.214	0.225	0.287
780.6	0.285	1.153	0.393	0.33	0.407	0.167	0.175	0.148	0.274	0.277
780.8	0.259	1.186	0.447	0.265	0.432	0.207	0.139	0.19	0.208	0.253
781	0.268	1.083	0.464	0.272	0.424	0.193	0.173	0.196	0.176	0.22
781.2	0.262	1.188	0.406	0.294	0.449	0.274	0.161	0.197	0.191	0.248
781.4	0.24	1.153	0.461	0.29	0.507	0.263	0.176	0.169	0.239	0.24
781.6	0.245	1.077	0.438	0.299	0.414	0.248	0.2	0.21	0.219	0.271
781.8	0.291	1.112	0.43	0.232	0.465	0.262	0.156	0.17	0.195	0.254
782	0.289	1.105	0.48	0.301	0.429	0.244	0.174	0.199	0.225	0.219
782.2	0.271	1.115	0.448	0.273	0.482	0.29	0.156	0.196	0.199	0.292
782.4	0.334	1.125	0.434	0.204	0.469	0.281	0.213	0.162	0.169	0.2
782.6	0.275	1.23	0.437	0.246	0.493	0.232	0.161	0.208	0.24	0.23
782.8	0.285	1.133	0.38	0.259	0.474	0.197	0.186	0.191	0.221	0.229
783	0.279	1.269	0.433	0.252	0.499	0.252	0.185	0.19	0.248	0.285
783.2	0.295	1.24	0.436	0.262	0.42	0.189	0.183	0.201	0.257	0.248
783.4	0.318	1.149	0.44	0.267	0.438	0.292	0.162	0.19	0.222	0.276
783.6	0.283	1.203	0.463	0.34	0.451	0.233	0.209	0.203	0.278	0.309
783.8	0.27	1.103	0.4	0.319	0.485	0.256	0.179	0.188	0.233	0.241
784	0.27	1.214	0.489	0.266	0.452	0.306	0.161	0.18	0.24	0.262
784.2	0.319	1.233	0.469	0.339	0.471	0.18	0.176	0.185	0.207	0.219
784.4	0.298	1.137	0.45	0.333	0.455	0.209	0.147	0.215	0.259	0.183
784.6	0.263	1.166	0.471	0.25	0.433	0.289	0.163	0.184	0.197	0.247
784.8	0.301	1.215	0.497	0.281	0.466	0.306	0.158	0.187	0.223	0.247
785	0.265	1.162	0.461	0.285	0.497	0.266	0.161	0.246	0.251	0.241
785.2	0.276	1.234	0.519	0.287	0.407	0.296	0.204	0.177	0.185	0.264
785.4	0.286	1.222	0.492	0.269	0.445	0.267	0.204	0.191	0.219	0.247
785.6	0.225	1.186	0.479	0.299	0.45	0.267	0.143	0.186	0.199	0.259
785.8	0.276	1.201	0.491	0.322	0.499	0.326	0.187	0.208	0.226	0.227
786	0.278	1.194	0.481	0.307	0.486	0.304	0.174	0.194	0.253	0.286
786.2	0.293	1.121	0.428	0.27	0.446	0.259	0.184	0.189	0.233	0.245
786.4	0.312	1.184	0.44	0.283	0.548	0.246	0.156	0.213	0.246	0.29
786.6	0.242	1.242	0.456	0.266	0.493	0.245	0.165	0.237	0.159	0.242
786.8	0.261	1.199	0.478	0.317	0.478	0.315	0.207	0.167	0.259	0.21
787	0.283	1.197	0.477	0.292	0.504	0.263	0.189	0.206	0.217	0.277
787.2	0.291	1.207	0.498	0.262	0.544	0.283	0.212	0.169	0.197	0.224
787.4	0.249	1.27	0.539	0.241	0.482	0.28	0.169	0.21	0.19	0.216
787.6	0.295	1.217	0.429	0.273	0.489	0.31	0.181	0.168	0.196	0.287
787.8	0.305	1.176	0.457	0.274	0.452	0.313	0.164	0.205	0.225	0.295
788	0.297	1.284	0.482	0.301	0.517	0.315	0.17	0.194	0.183	0.247
788.2	0.26	1.292	0.504	0.328	0.489	0.256	0.152	0.199	0.203	0.243
788.4	0.255	1.151	0.485	0.278	0.518	0.277	0.153	0.183	0.222	0.239
788.6	0.35	1.24	0.487	0.259	0.519	0.277	0.173	0.232	0.254	0.25
788.8	0.233	1.246	0.55	0.318	0.497	0.305	0.155	0.205	0.171	0.222
789	0.291	1.276	0.49	0.302	0.504	0.41	0.224	0.157	0.226	0.257
789.2	0.276	1.259	0.45	0.261	0.469	0.349	0.189	0.155	0.221	0.321
789.4	0.281	1.353	0.496	0.288	0.545	0.245	0.163	0.194	0.188	0.219
789.6	0.308	1.212	0.531	0.31	0.518	0.291	0.128	0.204	0.221	0.27
789.8	0.267	1.27	0.518	0.379	0.472	0.358	0.138	0.21	0.277	0.214
790	0.278	1.318	0.465	0.288	0.597	0.297	0.181	0.181	0.243	0.279
790.2	0.297	1.257	0.479	0.298	0.545	0.306	0.159	0.167	0.241	0.272
790.4	0.249	1.317	0.477	0.337	0.501	0.342	0.159	0.148	0.253	0.294
790.6	0.272	1.207	0.498	0.333	0.536	0.237	0.143	0.169	0.24	0.268
790.8	0.282	1.29	0.559	0.344	0.496	0.35	0.156	0.256	0.205	0.267
791	0.309	1.305	0.532	0.341	0.521	0.318	0.203	0.187	0.173	0.289
791.2	0.289	1.266	0.474	0.316	0.535	0.26	0.184	0.164	0.178	0.316
791.4	0.307	1.266	0.51	0.34	0.552	0.381	0.168	0.162	0.243	0.272
791.6	0.25	1.333	0.486	0.315	0.491	0.385	0.185	0.138	0.193	0.268
791.8	0.299	1.245	0.556	0.315	0.502	0.315	0.159	0.196	0.215	0.299
792	0.318	1.409	0.49	0.354	0.553	0.34	0.163	0.157	0.184	0.272
792.2	0.278	1.331	0.573	0.353	0.535	0.346	0.185	0.144	0.185	0.281
792.4	0.276	1.291	0.546	0.377	0.582	0.338	0.209	0.127	0.189	0.279
792.6	0.299	1.364	0.515	0.322	0.555	0.362	0.179	0.203	0.252	0.261
792.8	0.289	1.349	0.511	0.345	0.606	0.338	0.164	0.209	0.219	0.267
793	0.277	1.315	0.514	0.326	0.527	0.285	0.181	0.178	0.227	0.217
793.2	0.283	1.253	0.56	0.353	0.587	0.343	0.167	0.173	0.183	0.27
793.4	0.328	1.244	0.506	0.29	0.531	0.346	0.209	0.178	0.277	0.236
793.6	0.299	1.366	0.544	0.331	0.645	0.326	0.145	0.192	0.22	0.274
793.8	0.302	1.38	0.526	0.35	0.631	0.348	0.183	0.22	0.191	0.296
794	0.294	1.283	0.574	0.414	0.589	0.371	0.166	0.201	0.208	0.269
794.2	0.309	1.34	0.457	0.334	0.57	0.357	0.18	0.173	0.208	0.292
794.4	0.299	1.376	0.575	0.373	0.618	0.325	0.206	0.18	0.193	0.27
794.6	0.292	1.359	0.595	0.348	0.593	0.361	0.184	0.16	0.191	0.291
794.8	0.3	1.316	0.579	0.329	0.581	0.346	0.214	0.167	0.22	0.246
795	0.295	1.337	0.491	0.363	0.588	0.354	0.189	0.161	0.21	0.309
795.2	0.279	1.34	0.477	0.346	0.558	0.399	0.168	0.162	0.223	0.274
795.4	0.296	1.317	0.569	0.397	0.582	0.402	0.192	0.19	0.218	0.33
795.6	0.301	1.39	0.568	0.385	0.567	0.364	0.148	0.205	0.284	0.349
795.8	0.299	1.368	0.558	0.346	0.557	0.366	0.18	0.184	0.225	0.238
796	0.308	1.414	0.535	0.348	0.664	0.374	0.123	0.201	0.213	0.334
796.2	0.291	1.432	0.547	0.353	0.601	0.369	0.153	0.202	0.261	0.31
796.4	0.296	1.376	0.525	0.436	0.573	0.351	0.155	0.236	0.203	0.319
796.6	0.29	1.372	0.568	0.42	0.637	0.42	0.164	0.163	0.205	0.318
796.8	0.321	1.365	0.558	0.36	0.614	0.359	0.201	0.181	0.242	0.263
797	0.322	1.42	0.568	0.36	0.568	0.401	0.141	0.198	0.211	0.256
797.2	0.302	1.48	0.592	0.375	0.615	0.362	0.174	0.176	0.259	0.257
797.4	0.297	1.479	0.503	0.382	0.583	0.402	0.199	0.217	0.22	0.282
797.6	0.316	1.379	0.554	0.398	0.657	0.386	0.163	0.284	0.223	0.249
797.8	0.297	1.516	0.57	0.375	0.693	0.428	0.183	0.159	0.218	0.269
798	0.253	1.419	0.543	0.391	0.607	0.387	0.163	0.15	0.233	0.28
798.2	0.299	1.417	0.602	0.386	0.696	0.373	0.22	0.123	0.206	0.28
798.4	0.279	1.474	0.562	0.404	0.652	0.394	0.161	0.194	0.216	0.29
798.6	0.278	1.488	0.512	0.387	0.715	0.425	0.155	0.142	0.244	0.291
798.8	0.267	1.418	0.529	0.387	0.623	0.367	0.191	0.189	0.212	0.351
799	0.311	1.494	0.583	0.434	0.73	0.428	0.22	0.198	0.164	0.267
799.2	0.293	1.425	0.6	0.396	0.692	0.434	0.204	0.194	0.244	0.301
799.4	0.306	1.529	0.574	0.382	0.727	0.443	0.184	0.225	0.185	0.266
799.6	0.318	1.513	0.639	0.422	0.693	0.443	0.176	0.178	0.214	0.291
799.8	0.28	1.427	0.634	0.371	0.717	0.5	0.234	0.183	0.217	0.289
800	0.339	1.557	0.614	0.454	0.675	0.47	0.212	0.189	0.262	0.233
800.2	0.328	1.623	0.585	0.394	0.731	0.414	0.187	0.184	0.227	0.295
800.4	0.284	1.59	0.578	0.432	0.694	0.456	0.207	0.187	0.232	0.323
800.6	0.331	1.52	0.592	0.417	0.736	0.427	0.206	0.205	0.244	0.271
800.8	0.376	1.547	0.606	0.459	0.81	0.434	0.187	0.176	0.265	0.275
801	0.36	1.603	0.627	0.406	0.728	0.423	0.184	0.182	0.25	0.313
801.2	0.368	1.54	0.599	0.46	0.759	0.477	0.152	0.168	0.224	0.256
801.4	0.373	1.549	0.69	0.405	0.712	0.516	0.234	0.168	0.213	0.268
801.6	0.46	1.517	0.605	0.432	0.746	0.477	0.22	0.202	0.196	0.344
801.8	0.472	1.539	0.674	0.396	0.722	0.536	0.207	0.188	0.256	0.314
802	0.468	1.532	0.579	0.435	0.755	0.528	0.213	0.207	0.264	0.317
802.2	0.544	1.559	0.617	0.494	0.662	0.515	0.233	0.193	0.275	0.35
802.4	0.558	1.6	0.554	0.379	0.777	0.494	0.218	0.158	0.22	0.353
802.6	0.584	1.571	0.6	0.406	0.738	0.549	0.267	0.215	0.23	0.404
802.8	0.7	1.581	0.684	0.419	0.748	0.433	0.232	0.192	0.254	0.427
803	0.702	1.601	0.691	0.404	0.789	0.485	0.211	0.166	0.289	0.444
803.2	0.794	1.571	0.609	0.504	0.721	0.522	0.198	0.18	0.27	0.387
803.4	0.825	1.68	0.64	0.397	0.772	0.542	0.219	0.204	0.225	0.488
803.6	0.947	1.598	0.671	0.457	0.739	0.527	0.267	0.196	0.307	0.555
803.8	1.055	1.594	0.672	0.436	0.807	0.54	0.25	0.238	0.298	0.51
804	1.151	1.583	0.756	0.454	0.746	0.579	0.17	0.24	0.3	0.535
804.2	1.094	1.622	0.709	0.479	0.78	0.495	0.279	0.213	0.278	0.667
804.4	1.21	1.679	0.719	0.534	0.753	0.572	0.242	0.21	0.31	0.638
804.6	1.446	1.729	0.712	0.462	0.799	0.547	0.282	0.22	0.351	0.674
804.8	1.471	1.709	0.715	0.476	0.815	0.55	0.301	0.216	0.346	0.758
805	1.727	1.765	0.722	0.464	0.858	0.531	0.27	0.216	0.281	0.791
805.2	1.892	1.856	0.757	0.432	0.807	0.606	0.287	0.2	0.414	0.894
805.4	2.076	1.722	0.732	0.448	0.913	0.598	0.272	0.214	0.398	0.972
805.6	2.23	1.777	0.825	0.497	0.864	0.592	0.306	0.2	0.406	1.114
805.8	2.392	1.829	0.835	0.482	0.878	0.587	0.295	0.208	0.443	1.192
806	2.751	1.812	0.877	0.518	0.842	0.672	0.319	0.213	0.428	1.168
806.2	2.91	1.917	0.852	0.537	0.958	0.596	0.285	0.243	0.46	1.361
806.4	3.245	1.917	0.833	0.499	0.894	0.654	0.328	0.255	0.454	1.507
806.6	3.535	1.821	0.959	0.549	0.99	0.678	0.336	0.286	0.514	1.636
806.8	3.756	1.978	0.969	0.531	0.92	0.667	0.339	0.229	0.58	1.693
807	4.338	1.857	1.034	0.629	1.022	0.657	0.371	0.283	0.564	1.834
807.2	4.586	2.011	1.082	0.55	1.06	0.764	0.405	0.286	0.648	2.027
807.4	5.165	2.051	1.127	0.597	1.023	0.726	0.42	0.297	0.627	2.091
807.6	5.697	1.96	1.187	0.574	1.004	0.69	0.435	0.309	0.7	2.493
807.8	6.302	2.055	1.229	0.684	1.037	0.652	0.47	0.338	0.752	2.648
808	6.726	2.032	1.337	0.599	1.105	0.751	0.513	0.357	0.805	2.854
808.2	7.288	2.167	1.377	0.649	1.062	0.728	0.509	0.387	0.837	3.164
808.4	8.124	2.202	1.452	0.657	1.137	0.786	0.518	0.402	0.931	3.348
808.6	8.72	2.3	1.506	0.686	1.185	0.871	0.575	0.367	0.949	3.616
808.8	9.702	2.183	1.507	0.685	1.224	0.842	0.593	0.384	0.994	3.97
809	10.44	2.305	1.827	0.74	1.237	0.832	0.619	0.474	1.106	4.147
809.2	11.55	2.48	1.932	0.73	1.296	0.869	0.687	0.55	1.18	4.523
809.4	12.32	2.385	1.962	0.739	1.298	0.92	0.686	0.491	1.275	4.958
809.6	13.35	2.524	2.183	0.755	1.328	0.965	0.767	0.512	1.364	5.404
809.8	14.77	2.557	2.234	0.716	1.418	0.989	0.864	0.524	1.385	5.791
810	15.88	2.773	2.264	0.906	1.41	1.032	0.868	0.534	1.548	6.448
810.2	17.11	2.729	2.608	0.854	1.516	1.132	0.992	0.6	1.754	6.875
810.4	18.48	2.922	2.726	0.912	1.65	1.122	0.964	0.61	2.006	7.553
810.6	19.53	2.934	2.766	0.954	1.731	1.036	1.081	0.565	1.973	8.339
810.8	21.4	2.998	2.974	0.977	1.689	1.139	1.091	0.699	2.185	8.828
811	23.08	3.13	3.103	1.116	1.75	1.189	1.202	0.797	2.284	9.808
811.2	24.96	3.448	3.443	1.04	1.795	1.285	1.217	0.866	2.516	10.81
811.4	26.94	3.415	3.626	1.009	2.023	1.353	1.446	0.863	2.694	11.5
811.6	28.64	3.631	3.943	1.186	2.106	1.339	1.336	0.974	2.831	12.59
811.8	30.05	3.566	4.064	1.127	2.14	1.485	1.552	1.001	3.31	13.33
812	32.49	3.977	4.238	1.208	2.273	1.444	1.61	0.956	3.534	14.7
812.2	34.26	4.087	4.45	1.304	2.308	1.611	1.75	1.023	3.734	15.25
812.4	36.47	4.198	4.57	1.39	2.415	1.666	1.935	1.109	4.009	16.94
812.6	38.96	4.213	4.982	1.369	2.695	1.7	2.051	1.238	4.206	18.25
812.8	41	4.212	5	1.565	2.721	1.743	2.148	1.246	4.75	19.83
813	43.42	4.632	5.312	1.51	2.675	1.967	2.323	1.343	4.895	21.49
813.2	45.37	4.879	5.458	1.548	2.988	2.005	2.399	1.52	5.602	22.9
813.4	47.33	4.939	5.803	1.656	3.168	2.089	2.468	1.508	5.902	24.32
813.6	49.8	5.237	6.079	1.697	3.12	2.176	2.633	1.548	6.107	26.35
813.8	52.09	5.47	6.309	1.885	3.259	2.189	2.76	1.641	6.57	27.49
814	54.49	5.602	6.581	1.961	3.524	2.341	3.045	1.727	7.082	29.61
814.2	57.05	5.808	6.709	1.993	3.578	2.558	3.017	1.804	7.655	31.78
814.4	59.25	5.869	6.873	1.96	3.844	2.592	3.24	1.934	8.136	33.69
814.6	62.54	6.394	7.16	2.159	4.072	2.666	3.435	2.049	8.727	35.66
814.8	64.36	6.307	7.387	2.236	3.928	2.728	3.534	2.106	9.474	38.6
815	66.66	6.576	7.574	2.398	4.285	2.86	3.722	2.231	9.531	39.72
815.2	68.83	6.782	7.989	2.439	4.276	2.822	3.853	2.18	9.999	42.22
815.4	70.46	6.968	8.012	2.585	4.431	3.001	4.124	2.289	10.85	43.93
815.6	73.64	6.973	8.071	2.588	4.563	3.212	4.422	2.391	11.55	46.17
815.8	75.12	7.28	8.636	2.892	4.645	3.394	4.353	2.545	11.94	48.35
816	76.66	7.393	8.548	2.924	4.862	3.411	4.61	2.617	12.66	50.84
816.2	78.7	7.692	8.473	2.922	5.074	3.439	4.803	2.626	13.28	52.02
816.4	80.04	8.065	8.853	3.141	5.293	3.654	5.067	2.661	13.84	54.88
816.6	81.48	7.981	9.098	3.193	5.417	3.668	5.36	2.79	14.37	56.04
816.8	83.05	8.007	9.113	3.175	5.283	3.741	5.16	2.993	14.88	58.17
817	85.12	8.297	9.021	3.291	5.333	3.839	5.486	2.964	15.29	59.08
817.2	85.92	8.27	9.361	3.354	5.648	3.933	5.476	3.066	15.65	61.77
817.4	87.7	8.403	9.092	3.499	5.603	4.095	5.674	3.023	15.97	62.95
817.6	87.63	8.403	9.335	3.48	5.667	4.134	5.829	3	16.41	64.69
817.8	88.36	8.668	9.508	3.472	5.747	4.131	5.944	3.237	16.88	65.74
818	88.95	8.475	9.506	3.7	5.964	4.204	6.059	3.107	17.51	66.7
818.2	89.66	8.605	9.528	3.677	6.029	4.21	6.134	3.038	17.65	67.74
818.4	89.83	8.613	9.262	3.733	5.917	4.268	6.207	3.265	17.97	68.42
818.6	89.92	8.946	9.412	3.675	5.838	4.273	6.423	3.168	18.07	69.44
818.8	89.55	9.029	9.461	3.866	6.105	4.45	6.504	3.217	18.65	70.51
819	88.68	8.783	9.328	3.833	6.023	4.36	6.635	3.361	18.64	71.8
819.2	88.8	8.681	9.37	3.875	6.157	4.359	6.555	3.293	19.06	72.25
819.4	87.95	8.771	9.253	3.897	6.081	4.421	6.729	3.36	18.99	71.59
819.6	87.76	8.697	9.28	3.922	6.187	4.47	6.935	3.221	19.39	72.42
[truncated: 402 more rows]

## Sheet: Figure 4a
Wavelength	PyTpa	DMAc	1,3-DAP	PUT	CAD	1,6-DAH	2-PEA	Caffiene	DIPEA	Ethylamine	guanidine	histamine	serotonine	spermidine	spermine	Ammonia	nicotine	tryptamine
200	0.646	2.255	3.08	2.716	1.189	2.538	2.423	2.484	3.232	1.584	1.693	1.103	1.799	2.982	2.064	3.127	3.279	1.508
201	0.656	2.291	3.061	2.702	1.168	2.521	2.408	2.478	3.214	1.568	1.676	1.098	1.784	2.966	2.044	3.108	3.26	1.489
202	0.674	2.337	3.04	2.686	1.141	2.5	2.387	2.472	3.19	1.545	1.654	1.095	1.767	2.949	2.02	3.083	3.231	1.465
203	0.701	2.399	3.017	2.667	1.11	2.474	2.364	2.466	3.162	1.518	1.627	1.094	1.748	2.928	1.991	3.056	3.197	1.435
204	0.74	2.461	2.992	2.647	1.08	2.451	2.345	2.463	3.133	1.493	1.603	1.102	1.735	2.909	1.968	3.031	3.162	1.408
205	0.787	2.52	2.972	2.633	1.054	2.434	2.329	2.468	3.107	1.471	1.583	1.116	1.727	2.888	1.946	3.008	3.126	1.383
206	0.84	2.572	2.958	2.624	1.034	2.419	2.319	2.479	3.088	1.451	1.567	1.138	1.724	2.874	1.929	2.989	3.098	1.363
207	0.898	2.625	2.946	2.62	1.018	2.409	2.313	2.497	3.07	1.436	1.555	1.166	1.724	2.862	1.92	2.972	3.076	1.346
208	0.958	2.675	2.938	2.621	1.006	2.404	2.312	2.52	3.058	1.425	1.547	1.2	1.73	2.855	1.913	2.96	3.055	1.334
209	1.018	2.719	2.935	2.629	1	2.401	2.314	2.547	3.048	1.416	1.544	1.236	1.74	2.849	1.909	2.95	3.037	1.324
210	1.077	2.762	2.934	2.638	0.997	2.403	2.318	2.575	3.039	1.41	1.544	1.274	1.753	2.848	1.91	2.944	3.022	1.316
211	1.135	2.801	2.936	2.652	0.996	2.408	2.323	2.609	3.035	1.407	1.545	1.313	1.768	2.851	1.912	2.94	3.006	1.312
212	1.191	2.834	2.941	2.669	0.999	2.414	2.331	2.643	3.034	1.407	1.55	1.353	1.786	2.857	1.916	2.94	2.989	1.308
213	1.244	2.863	2.947	2.69	1.006	2.424	2.341	2.68	3.034	1.408	1.556	1.396	1.806	2.866	1.924	2.941	2.976	1.308
214	1.295	2.887	2.958	2.713	1.016	2.439	2.354	2.719	3.038	1.413	1.564	1.439	1.83	2.881	1.937	2.95	2.966	1.31
215	1.339	2.907	2.974	2.743	1.031	2.457	2.371	2.763	3.046	1.42	1.577	1.487	1.854	2.899	1.952	2.959	2.96	1.316
216	1.373	2.924	2.992	2.775	1.051	2.478	2.394	2.808	3.054	1.431	1.592	1.537	1.887	2.92	1.971	2.972	2.956	1.324
217	1.391	2.937	3.014	2.813	1.076	2.507	2.42	2.858	3.07	1.445	1.611	1.591	1.922	2.947	1.996	2.989	2.957	1.336
218	1.387	2.947	3.041	2.855	1.106	2.54	2.449	2.915	3.088	1.465	1.633	1.649	1.964	2.976	2.025	3.011	2.962	1.353
219	1.357	2.949	3.072	2.903	1.142	2.575	2.483	2.976	3.109	1.488	1.661	1.712	2.01	3.011	2.058	3.033	2.972	1.373
220	1.305	2.942	3.106	2.954	1.182	2.616	2.518	3.039	3.136	1.515	1.691	1.775	2.061	3.051	2.097	3.064	2.985	1.397
221	1.239	2.918	3.147	3.009	1.226	2.661	2.557	3.105	3.169	1.546	1.725	1.844	2.114	3.096	2.141	3.098	3.002	1.425
222	1.165	2.868	3.19	3.065	1.274	2.706	2.602	3.172	3.202	1.579	1.762	1.911	2.171	3.14	2.188	3.136	3.023	1.456
223	1.088	2.78	3.235	3.123	1.322	2.753	2.648	3.238	3.237	1.614	1.801	1.977	2.226	3.187	2.235	3.176	3.048	1.489
224	1.013	2.651	3.281	3.177	1.372	2.802	2.69	3.298	3.275	1.651	1.841	2.041	2.279	3.235	2.28	3.216	3.073	1.523
225	0.941	2.49	3.322	3.231	1.419	2.849	2.736	3.355	3.31	1.689	1.881	2.103	2.331	3.278	2.325	3.253	3.1	1.558
226	0.874	2.31	3.358	3.278	1.465	2.895	2.778	3.408	3.343	1.725	1.92	2.159	2.38	3.319	2.367	3.289	3.127	1.592
227	0.812	2.124	3.391	3.322	1.507	2.937	2.817	3.457	3.374	1.76	1.956	2.21	2.427	3.354	2.406	3.32	3.152	1.625
228	0.754	1.944	3.417	3.359	1.546	2.975	2.853	3.497	3.399	1.792	1.991	2.258	2.469	3.386	2.442	3.347	3.177	1.656
229	0.702	1.774	3.441	3.393	1.58	3.006	2.888	3.533	3.42	1.822	2.022	2.298	2.505	3.41	2.477	3.368	3.199	1.684
230	0.653	1.614	3.462	3.414	1.611	3.031	2.918	3.561	3.435	1.849	2.049	2.333	2.535	3.426	2.507	3.383	3.22	1.709
231	0.608	1.466	3.473	3.433	1.638	3.053	2.943	3.584	3.442	1.871	2.073	2.363	2.562	3.438	2.534	3.393	3.235	1.732
232	0.567	1.33	3.474	3.441	1.662	3.067	2.965	3.588	3.444	1.891	2.095	2.388	2.583	3.443	2.554	3.396	3.248	1.751
233	0.53	1.205	3.475	3.442	1.681	3.079	2.982	3.595	3.441	1.908	2.113	2.409	2.598	3.441	2.571	3.392	3.258	1.768
234	0.494	1.09	3.46	3.437	1.697	3.085	2.995	3.595	3.427	1.922	2.128	2.425	2.612	3.43	2.582	3.385	3.265	1.782
235	0.462	0.985	3.434	3.424	1.71	3.083	3.004	3.578	3.405	1.932	2.139	2.437	2.621	3.415	2.588	3.368	3.267	1.793
236	0.432	0.89	3.382	3.397	1.72	3.071	3.008	3.54	3.366	1.94	2.149	2.446	2.627	3.375	2.591	3.341	3.271	1.8
237	0.404	0.804	3.28	3.346	1.726	3.043	3.008	3.465	3.293	1.944	2.156	2.448	2.625	3.299	2.585	3.285	3.267	1.806
238	0.379	0.727	3.106	3.246	1.729	2.979	3.004	3.316	3.16	1.943	2.161	2.435	2.613	3.159	2.566	3.174	3.26	1.807
239	0.356	0.659	2.87	3.077	1.727	2.856	2.994	3.087	2.954	1.931	2.164	2.4	2.577	2.947	2.519	2.99	3.25	1.801
240	0.336	0.598	2.599	2.843	1.715	2.668	2.976	2.81	2.694	1.902	2.165	2.326	2.504	2.686	2.429	2.744	3.237	1.784
241	0.317	0.544	2.323	2.573	1.688	2.436	2.939	2.518	2.412	1.845	2.163	2.207	2.382	2.411	2.285	2.47	3.217	1.749
242	0.301	0.496	2.063	2.303	1.64	2.188	2.864	2.238	2.139	1.754	2.158	2.047	2.22	2.146	2.102	2.201	3.188	1.689
243	0.286	0.454	1.825	2.049	1.569	1.947	2.74	1.982	1.887	1.633	2.144	1.866	2.032	1.899	1.901	1.948	3.142	1.602
244	0.273	0.418	1.609	1.815	1.473	1.721	2.563	1.75	1.656	1.491	2.113	1.678	1.837	1.675	1.7	1.716	3.075	1.49
245	0.262	0.386	1.416	1.605	1.36	1.513	2.351	1.543	1.447	1.34	2.052	1.495	1.647	1.473	1.508	1.505	2.984	1.363
246	0.253	0.36	1.245	1.419	1.238	1.329	2.131	1.362	1.264	1.191	1.954	1.326	1.472	1.293	1.333	1.317	2.876	1.231
247	0.245	0.337	1.092	1.251	1.114	1.164	1.914	1.2	1.099	1.048	1.817	1.172	1.31	1.133	1.173	1.148	2.753	1.1
248	0.238	0.318	0.956	1.101	0.995	1.017	1.712	1.057	0.953	0.915	1.655	1.033	1.163	0.991	1.029	0.999	2.627	0.974
249	0.233	0.302	0.837	0.971	0.884	0.888	1.53	0.933	0.826	0.796	1.485	0.911	1.035	0.867	0.902	0.869	2.503	0.861
250	0.229	0.289	0.735	0.857	0.785	0.776	1.366	0.826	0.715	0.69	1.319	0.804	0.923	0.76	0.791	0.757	2.387	0.759
251	0.226	0.279	0.645	0.757	0.696	0.679	1.221	0.733	0.619	0.597	1.164	0.71	0.825	0.666	0.694	0.659	2.28	0.669
252	0.224	0.271	0.569	0.671	0.618	0.595	1.092	0.654	0.537	0.518	1.021	0.63	0.742	0.586	0.611	0.575	2.184	0.592
253	0.222	0.265	0.505	0.599	0.551	0.524	0.979	0.588	0.468	0.451	0.897	0.562	0.671	0.519	0.541	0.504	2.099	0.526
254	0.222	0.26	0.451	0.538	0.493	0.463	0.88	0.534	0.409	0.393	0.786	0.504	0.612	0.462	0.482	0.444	2.025	0.47
255	0.222	0.257	0.406	0.487	0.445	0.414	0.795	0.49	0.36	0.345	0.69	0.456	0.564	0.414	0.432	0.393	1.959	0.423
256	0.222	0.255	0.369	0.444	0.405	0.373	0.721	0.456	0.32	0.305	0.608	0.417	0.525	0.375	0.392	0.352	1.902	0.386
257	0.223	0.254	0.34	0.41	0.373	0.34	0.657	0.43	0.288	0.273	0.538	0.386	0.494	0.344	0.36	0.319	1.85	0.356
258	0.224	0.254	0.316	0.382	0.347	0.314	0.602	0.41	0.263	0.247	0.479	0.361	0.47	0.319	0.333	0.293	1.801	0.333
259	0.226	0.255	0.297	0.36	0.327	0.294	0.555	0.397	0.243	0.227	0.431	0.341	0.453	0.3	0.313	0.273	1.754	0.316
260	0.229	0.256	0.282	0.344	0.312	0.278	0.515	0.389	0.229	0.212	0.391	0.326	0.442	0.285	0.298	0.258	1.707	0.304
261	0.231	0.258	0.271	0.332	0.301	0.267	0.481	0.384	0.219	0.201	0.36	0.315	0.435	0.275	0.287	0.247	1.657	0.297
262	0.235	0.261	0.264	0.323	0.294	0.259	0.452	0.384	0.212	0.194	0.335	0.308	0.432	0.267	0.279	0.239	1.605	0.292
263	0.239	0.264	0.258	0.317	0.289	0.255	0.428	0.386	0.208	0.189	0.317	0.303	0.432	0.263	0.274	0.234	1.549	0.291
264	0.243	0.268	0.255	0.313	0.286	0.252	0.408	0.39	0.206	0.187	0.303	0.301	0.435	0.26	0.272	0.232	1.488	0.292
265	0.248	0.273	0.253	0.311	0.286	0.252	0.39	0.396	0.206	0.186	0.293	0.3	0.439	0.259	0.271	0.232	1.421	0.295
266	0.254	0.278	0.252	0.311	0.287	0.252	0.374	0.403	0.207	0.187	0.286	0.301	0.446	0.26	0.272	0.233	1.347	0.299
267	0.26	0.284	0.252	0.312	0.289	0.255	0.361	0.41	0.21	0.19	0.281	0.303	0.453	0.261	0.274	0.235	1.266	0.305
268	0.266	0.291	0.253	0.314	0.293	0.258	0.348	0.419	0.214	0.193	0.279	0.306	0.462	0.264	0.277	0.239	1.18	0.311
269	0.273	0.298	0.256	0.317	0.297	0.262	0.338	0.428	0.219	0.197	0.278	0.31	0.471	0.268	0.281	0.243	1.091	0.318
270	0.281	0.305	0.259	0.321	0.303	0.267	0.329	0.437	0.225	0.202	0.279	0.315	0.481	0.272	0.286	0.248	1.004	0.326
271	0.289	0.313	0.262	0.326	0.309	0.273	0.321	0.445	0.231	0.208	0.281	0.321	0.491	0.277	0.291	0.254	0.921	0.334
272	0.297	0.322	0.267	0.332	0.316	0.28	0.316	0.454	0.238	0.214	0.284	0.327	0.502	0.283	0.297	0.261	0.843	0.343
273	0.306	0.331	0.272	0.339	0.324	0.287	0.313	0.461	0.245	0.221	0.288	0.334	0.512	0.289	0.303	0.267	0.771	0.351
274	0.315	0.34	0.277	0.346	0.332	0.294	0.312	0.468	0.253	0.228	0.293	0.341	0.523	0.295	0.31	0.274	0.708	0.36
275	0.325	0.349	0.284	0.354	0.34	0.302	0.313	0.473	0.26	0.236	0.298	0.349	0.533	0.302	0.318	0.281	0.651	0.368
276	0.334	0.359	0.29	0.362	0.349	0.31	0.315	0.478	0.268	0.243	0.304	0.358	0.542	0.31	0.326	0.288	0.602	0.377
277	0.343	0.368	0.297	0.371	0.358	0.319	0.318	0.482	0.276	0.25	0.31	0.367	0.552	0.318	0.334	0.295	0.56	0.385
278	0.352	0.377	0.305	0.38	0.368	0.328	0.323	0.484	0.284	0.258	0.317	0.376	0.56	0.326	0.342	0.301	0.525	0.393
279	0.361	0.386	0.313	0.389	0.378	0.337	0.328	0.486	0.291	0.265	0.324	0.386	0.568	0.335	0.351	0.308	0.496	0.401
280	0.37	0.395	0.321	0.399	0.388	0.346	0.334	0.487	0.298	0.272	0.332	0.396	0.575	0.344	0.36	0.315	0.472	0.408
281	0.378	0.404	0.33	0.409	0.399	0.356	0.34	0.486	0.305	0.279	0.34	0.405	0.582	0.353	0.369	0.32	0.453	0.414
282	0.385	0.412	0.338	0.42	0.409	0.365	0.347	0.484	0.311	0.285	0.348	0.415	0.587	0.362	0.378	0.326	0.437	0.419
283	0.392	0.42	0.347	0.431	0.419	0.374	0.354	0.48	0.317	0.291	0.357	0.425	0.593	0.371	0.387	0.331	0.424	0.423
284	0.399	0.427	0.356	0.441	0.429	0.384	0.361	0.476	0.322	0.297	0.365	0.435	0.597	0.38	0.396	0.335	0.412	0.427
285	0.404	0.433	0.365	0.452	0.439	0.393	0.368	0.469	0.326	0.302	0.374	0.444	0.601	0.389	0.405	0.338	0.403	0.429
286	0.409	0.439	0.374	0.462	0.449	0.402	0.375	0.462	0.329	0.306	0.382	0.454	0.605	0.398	0.414	0.341	0.395	0.431
287	0.413	0.443	0.382	0.472	0.459	0.41	0.382	0.453	0.332	0.309	0.39	0.463	0.608	0.407	0.423	0.343	0.389	0.432
288	0.415	0.447	0.39	0.482	0.467	0.418	0.389	0.444	0.334	0.312	0.398	0.471	0.611	0.415	0.43	0.344	0.383	0.431
289	0.418	0.449	0.398	0.491	0.476	0.426	0.395	0.435	0.335	0.314	0.406	0.479	0.614	0.423	0.438	0.345	0.378	0.43
290	0.419	0.451	0.406	0.499	0.484	0.432	0.402	0.426	0.336	0.316	0.413	0.486	0.617	0.431	0.445	0.345	0.374	0.426
291	0.419	0.453	0.412	0.507	0.491	0.439	0.407	0.417	0.336	0.317	0.419	0.493	0.62	0.438	0.451	0.345	0.369	0.422
292	0.419	0.453	0.419	0.515	0.497	0.444	0.413	0.408	0.335	0.317	0.426	0.499	0.623	0.444	0.457	0.344	0.365	0.415
293	0.418	0.453	0.424	0.521	0.503	0.45	0.418	0.4	0.334	0.317	0.432	0.504	0.625	0.45	0.463	0.343	0.362	0.408
294	0.417	0.452	0.429	0.527	0.508	0.454	0.422	0.393	0.332	0.316	0.437	0.509	0.627	0.455	0.467	0.341	0.358	0.4
295	0.415	0.451	0.433	0.532	0.512	0.458	0.426	0.387	0.33	0.315	0.441	0.513	0.629	0.459	0.471	0.339	0.354	0.393
296	0.413	0.448	0.436	0.536	0.516	0.461	0.429	0.381	0.328	0.313	0.445	0.516	0.63	0.463	0.474	0.336	0.35	0.384
297	0.41	0.446	0.438	0.539	0.518	0.462	0.432	0.375	0.324	0.311	0.448	0.518	0.63	0.466	0.475	0.333	0.346	0.377
298	0.406	0.442	0.439	0.54	0.519	0.463	0.433	0.369	0.321	0.308	0.45	0.518	0.629	0.468	0.476	0.329	0.341	0.369
299	0.401	0.438	0.438	0.54	0.518	0.463	0.434	0.364	0.316	0.305	0.45	0.518	0.627	0.468	0.475	0.325	0.336	0.361
300	0.396	0.433	0.437	0.539	0.516	0.462	0.434	0.358	0.311	0.3	0.45	0.516	0.624	0.468	0.473	0.32	0.33	0.353
301	0.39	0.427	0.434	0.537	0.513	0.459	0.432	0.351	0.306	0.295	0.449	0.513	0.619	0.466	0.47	0.314	0.324	0.346
302	0.383	0.421	0.43	0.533	0.509	0.456	0.43	0.345	0.3	0.29	0.446	0.509	0.612	0.463	0.466	0.308	0.317	0.338
303	0.375	0.413	0.425	0.528	0.504	0.451	0.426	0.337	0.293	0.284	0.443	0.503	0.604	0.459	0.461	0.301	0.31	0.33
304	0.367	0.405	0.42	0.522	0.498	0.446	0.422	0.329	0.286	0.277	0.438	0.497	0.595	0.455	0.454	0.294	0.303	0.322
305	0.359	0.397	0.414	0.515	0.491	0.439	0.417	0.321	0.278	0.27	0.433	0.49	0.585	0.449	0.447	0.287	0.295	0.314
306	0.35	0.388	0.407	0.507	0.483	0.432	0.411	0.313	0.27	0.263	0.427	0.482	0.573	0.443	0.44	0.279	0.287	0.306
307	0.341	0.378	0.399	0.499	0.475	0.424	0.404	0.304	0.261	0.255	0.421	0.473	0.56	0.436	0.431	0.271	0.278	0.298
308	0.331	0.368	0.391	0.49	0.465	0.416	0.397	0.295	0.253	0.247	0.413	0.464	0.547	0.428	0.422	0.263	0.269	0.289
309	0.32	0.357	0.382	0.48	0.454	0.406	0.389	0.284	0.244	0.24	0.406	0.453	0.532	0.419	0.412	0.254	0.261	0.282
310	0.309	0.345	0.373	0.469	0.443	0.396	0.381	0.273	0.236	0.232	0.399	0.441	0.515	0.409	0.401	0.246	0.253	0.275
311	0.298	0.333	0.364	0.457	0.431	0.386	0.373	0.263	0.228	0.225	0.392	0.429	0.498	0.399	0.39	0.238	0.245	0.268
312	0.287	0.322	0.354	0.446	0.418	0.375	0.364	0.252	0.22	0.217	0.384	0.417	0.48	0.389	0.379	0.229	0.237	0.26
313	0.277	0.311	0.344	0.435	0.406	0.365	0.355	0.242	0.212	0.21	0.377	0.405	0.461	0.379	0.369	0.221	0.229	0.253
314	0.268	0.302	0.335	0.425	0.395	0.354	0.346	0.234	0.205	0.202	0.368	0.394	0.444	0.369	0.358	0.214	0.221	0.245
315	0.259	0.293	0.326	0.415	0.384	0.344	0.337	0.226	0.197	0.194	0.36	0.384	0.425	0.359	0.348	0.207	0.213	0.238
316	0.251	0.284	0.317	0.406	0.373	0.334	0.329	0.219	0.19	0.187	0.352	0.374	0.407	0.349	0.338	0.2	0.206	0.231
317	0.244	0.276	0.309	0.397	0.362	0.324	0.32	0.212	0.183	0.18	0.345	0.365	0.389	0.34	0.328	0.193	0.199	0.224
318	0.237	0.269	0.301	0.389	0.352	0.315	0.312	0.205	0.177	0.174	0.338	0.356	0.372	0.331	0.319	0.187	0.193	0.217
319	0.23	0.262	0.293	0.381	0.342	0.306	0.304	0.199	0.172	0.168	0.331	0.347	0.355	0.322	0.31	0.182	0.187	0.211
320	0.224	0.256	0.286	0.373	0.332	0.297	0.296	0.194	0.166	0.163	0.324	0.339	0.341	0.313	0.302	0.177	0.182	0.205
321	0.219	0.25	0.279	0.366	0.323	0.289	0.289	0.189	0.162	0.158	0.318	0.332	0.327	0.305	0.294	0.172	0.177	0.199
322	0.214	0.244	0.272	0.359	0.314	0.281	0.282	0.185	0.157	0.153	0.312	0.325	0.316	0.297	0.286	0.168	0.173	0.194
323	0.209	0.239	0.266	0.352	0.306	0.274	0.276	0.181	0.154	0.149	0.307	0.319	0.305	0.29	0.279	0.164	0.169	0.19
324	0.205	0.235	0.26	0.346	0.299	0.267	0.269	0.177	0.15	0.145	0.302	0.313	0.297	0.283	0.273	0.16	0.165	0.186
325	0.202	0.231	0.254	0.341	0.291	0.26	0.264	0.174	0.147	0.142	0.298	0.308	0.29	0.276	0.266	0.157	0.162	0.182
326	0.199	0.227	0.249	0.335	0.285	0.254	0.258	0.171	0.144	0.139	0.293	0.303	0.284	0.27	0.26	0.154	0.159	0.178
327	0.196	0.224	0.244	0.33	0.278	0.248	0.253	0.168	0.142	0.136	0.289	0.298	0.279	0.264	0.255	0.152	0.156	0.175
328	0.193	0.221	0.239	0.326	0.272	0.243	0.248	0.166	0.139	0.133	0.285	0.294	0.274	0.259	0.25	0.149	0.154	0.172
329	0.191	0.219	0.234	0.321	0.267	0.238	0.244	0.164	0.138	0.131	0.282	0.29	0.271	0.254	0.245	0.147	0.152	0.169
330	0.189	0.216	0.23	0.317	0.261	0.233	0.24	0.163	0.136	0.13	0.279	0.287	0.268	0.249	0.241	0.146	0.15	0.167
331	0.188	0.215	0.226	0.314	0.257	0.229	0.236	0.161	0.135	0.128	0.276	0.285	0.265	0.245	0.236	0.144	0.149	0.165
332	0.186	0.213	0.222	0.311	0.252	0.225	0.232	0.16	0.134	0.127	0.274	0.282	0.263	0.241	0.233	0.143	0.147	0.163
333	0.186	0.212	0.219	0.308	0.249	0.221	0.229	0.159	0.133	0.126	0.272	0.28	0.262	0.237	0.229	0.142	0.146	0.162
334	0.185	0.211	0.216	0.305	0.245	0.218	0.226	0.159	0.133	0.125	0.27	0.279	0.261	0.234	0.226	0.142	0.146	0.161
335	0.185	0.211	0.213	0.303	0.242	0.215	0.224	0.158	0.132	0.125	0.268	0.277	0.26	0.231	0.223	0.141	0.145	0.16
336	0.185	0.21	0.21	0.301	0.239	0.212	0.221	0.158	0.132	0.124	0.267	0.276	0.26	0.228	0.22	0.141	0.145	0.159
337	0.185	0.21	0.208	0.299	0.237	0.21	0.219	0.159	0.132	0.124	0.266	0.276	0.26	0.226	0.218	0.141	0.145	0.158
338	0.185	0.21	0.206	0.298	0.235	0.208	0.217	0.159	0.133	0.125	0.265	0.276	0.26	0.224	0.216	0.141	0.145	0.158
339	0.186	0.211	0.204	0.297	0.233	0.206	0.216	0.16	0.133	0.125	0.264	0.276	0.261	0.222	0.214	0.142	0.146	0.158
340	0.187	0.212	0.203	0.296	0.232	0.204	0.214	0.161	0.134	0.126	0.264	0.276	0.262	0.221	0.212	0.142	0.146	0.158
341	0.188	0.213	0.201	0.295	0.231	0.203	0.213	0.162	0.135	0.127	0.264	0.277	0.263	0.219	0.211	0.143	0.147	0.158
342	0.19	0.214	0.201	0.295	0.23	0.202	0.213	0.164	0.137	0.128	0.264	0.278	0.265	0.219	0.21	0.144	0.149	0.159
343	0.192	0.215	0.2	0.295	0.23	0.202	0.212	0.165	0.138	0.129	0.265	0.279	0.266	0.218	0.209	0.146	0.15	0.16
344	0.193	0.217	0.2	0.295	0.23	0.201	0.212	0.167	0.14	0.131	0.265	0.28	0.268	0.217	0.208	0.147	0.151	0.161
345	0.196	0.219	0.2	0.296	0.23	0.202	0.212	0.169	0.142	0.133	0.266	0.282	0.271	0.218	0.208	0.149	0.153	0.162
346	0.198	0.221	0.2	0.297	0.231	0.202	0.212	0.171	0.144	0.135	0.268	0.285	0.273	0.218	0.208	0.151	0.155	0.163
347	0.2	0.224	0.2	0.298	0.232	0.202	0.212	0.174	0.147	0.137	0.269	0.287	0.276	0.218	0.208	0.153	0.157	0.164
348	0.203	0.226	0.201	0.3	0.233	0.203	0.212	0.176	0.149	0.139	0.271	0.29	0.28	0.219	0.209	0.155	0.16	0.166
349	0.206	0.229	0.203	0.302	0.235	0.204	0.213	0.179	0.152	0.142	0.273	0.293	0.283	0.22	0.21	0.158	0.162	0.168
350	0.21	0.232	0.204	0.304	0.237	0.206	0.214	0.182	0.155	0.144	0.276	0.296	0.287	0.221	0.211	0.16	0.165	0.17
351	0.213	0.235	0.206	0.307	0.239	0.207	0.215	0.185	0.158	0.147	0.278	0.3	0.29	0.223	0.212	0.163	0.168	0.172
352	0.217	0.239	0.208	0.31	0.241	0.209	0.217	0.189	0.161	0.15	0.281	0.304	0.295	0.225	0.214	0.166	0.171	0.174
353	0.22	0.242	0.211	0.313	0.244	0.211	0.218	0.192	0.165	0.154	0.284	0.308	0.299	0.227	0.215	0.17	0.174	0.176
354	0.224	0.246	0.214	0.317	0.247	0.214	0.22	0.196	0.168	0.157	0.288	0.312	0.304	0.229	0.218	0.173	0.178	0.179
355	0.228	0.25	0.217	0.321	0.251	0.217	0.222	0.2	0.172	0.161	0.291	0.317	0.308	0.232	0.22	0.177	0.181	0.182
356	0.233	0.254	0.22	0.325	0.254	0.219	0.224	0.204	0.176	0.164	0.295	0.322	0.313	0.235	0.222	0.18	0.185	0.185
357	0.237	0.258	0.223	0.329	0.258	0.222	0.226	0.208	0.18	0.168	0.299	0.327	0.318	0.238	0.225	0.184	0.189	0.188
358	0.241	0.262	0.227	0.333	0.262	0.226	0.228	0.212	0.184	0.172	0.303	0.332	0.323	0.241	0.228	0.188	0.192	0.191
359	0.246	0.267	0.232	0.338	0.267	0.229	0.231	0.217	0.188	0.176	0.308	0.337	0.329	0.245	0.231	0.192	0.197	0.194
360	0.25	0.271	0.236	0.343	0.272	0.233	0.234	0.221	0.193	0.18	0.312	0.343	0.335	0.248	0.234	0.196	0.201	0.197
361	0.255	0.276	0.241	0.348	0.277	0.237	0.237	0.226	0.197	0.185	0.317	0.348	0.341	0.252	0.238	0.2	0.205	0.201
362	0.259	0.28	0.246	0.353	0.282	0.241	0.24	0.23	0.202	0.189	0.322	0.354	0.347	0.256	0.241	0.204	0.21	0.205
363	0.264	0.284	0.251	0.358	0.287	0.245	0.243	0.235	0.206	0.193	0.328	0.36	0.353	0.261	0.245	0.209	0.214	0.208
364	0.268	0.288	0.255	0.363	0.291	0.248	0.246	0.239	0.21	0.197	0.332	0.365	0.359	0.265	0.248	0.212	0.218	0.212
365	0.272	0.293	0.26	0.368	0.296	0.252	0.248	0.243	0.214	0.201	0.337	0.37	0.364	0.268	0.252	0.216	0.221	0.215
366	0.276	0.297	0.264	0.372	0.301	0.256	0.251	0.247	0.218	0.205	0.342	0.376	0.37	0.272	0.255	0.22	0.225	0.218
367	0.28	0.301	0.269	0.377	0.306	0.259	0.254	0.25	0.222	0.208	0.347	0.381	0.376	0.276	0.258	0.223	0.228	0.221
368	0.284	0.304	0.274	0.382	0.31	0.263	0.256	0.254	0.225	0.212	0.351	0.386	0.381	0.279	0.261	0.227	0.232	0.224
369	0.288	0.308	0.278	0.386	0.315	0.266	0.259	0.257	0.229	0.215	0.356	0.391	0.387	0.283	0.265	0.23	0.235	0.227
370	0.292	0.312	0.283	0.39	0.319	0.27	0.261	0.261	0.232	0.219	0.361	0.396	0.392	0.286	0.268	0.233	0.239	0.23
371	0.295	0.316	0.287	0.395	0.323	0.273	0.263	0.264	0.235	0.222	0.365	0.401	0.397	0.29	0.271	0.236	0.242	0.233
372	0.299	0.319	0.292	0.398	0.328	0.276	0.266	0.268	0.238	0.225	0.369	0.406	0.402	0.293	0.274	0.239	0.245	0.235
373	0.302	0.322	0.296	0.402	0.332	0.279	0.268	0.271	0.242	0.229	0.373	0.41	0.407	0.296	0.277	0.242	0.248	0.238
374	0.305	0.325	0.3	0.405	0.335	0.282	0.269	0.274	0.244	0.232	0.377	0.414	0.411	0.299	0.279	0.245	0.251	0.24
375	0.308	0.328	0.304	0.408	0.339	0.284	0.271	0.277	0.247	0.234	0.38	0.418	0.415	0.302	0.282	0.248	0.254	0.243
376	0.311	0.331	0.308	0.411	0.342	0.287	0.272	0.279	0.25	0.237	0.384	0.421	0.419	0.305	0.284	0.25	0.256	0.245
377	0.314	0.334	0.312	0.413	0.345	0.289	0.273	0.282	0.252	0.24	0.386	0.424	0.422	0.307	0.286	0.253	0.259	0.247
378	0.317	0.337	0.315	0.415	0.348	0.291	0.274	0.284	0.255	0.242	0.389	0.427	0.424	0.309	0.288	0.255	0.261	0.249
379	0.319	0.339	0.318	0.417	0.35	0.292	0.275	0.287	0.257	0.244	0.39	0.429	0.427	0.311	0.29	0.257	0.263	0.251
380	0.322	0.342	0.321	0.418	0.352	0.294	0.275	0.289	0.259	0.246	0.392	0.431	0.429	0.312	0.291	0.259	0.265	0.252
381	0.324	0.344	0.324	0.419	0.354	0.295	0.276	0.291	0.261	0.248	0.393	0.432	0.43	0.314	0.292	0.261	0.267	0.254
382	0.326	0.346	0.327	0.419	0.356	0.296	0.276	0.293	0.263	0.25	0.394	0.433	0.432	0.315	0.294	0.263	0.269	0.255
383	0.328	0.347	0.329	0.419	0.357	0.297	0.276	0.294	0.264	0.252	0.395	0.434	0.433	0.316	0.294	0.264	0.27	0.257
384	0.33	0.349	0.332	0.419	0.359	0.298	0.275	0.296	0.266	0.254	0.395	0.434	0.433	0.317	0.295	0.266	0.272	0.258
385	0.331	0.351	0.334	0.418	0.359	0.298	0.275	0.298	0.267	0.255	0.395	0.434	0.434	0.317	0.296	0.267	0.273	0.259
386	0.333	0.352	0.335	0.417	0.36	0.299	0.274	0.299	0.268	0.257	0.395	0.433	0.433	0.317	0.296	0.268	0.275	0.259
387	0.334	0.353	0.336	0.416	0.36	0.299	0.273	0.3	0.269	0.258	0.394	0.432	0.433	0.317	0.296	0.269	0.275	0.26
388	0.335	0.354	0.338	0.414	0.36	0.298	0.271	0.301	0.27	0.259	0.393	0.431	0.432	0.317	0.296	0.27	0.276	0.26
389	0.336	0.355	0.339	0.412	0.359	0.298	0.27	0.302	0.271	0.259	0.392	0.429	0.431	0.316	0.295	0.271	0.277	0.26
390	0.336	0.356	0.339	0.409	0.359	0.297	0.268	0.302	0.271	0.26	0.39	0.427	0.43	0.315	0.294	0.271	0.277	0.261
391	0.337	0.357	0.34	0.407	0.358	0.296	0.266	0.303	0.272	0.26	0.389	0.425	0.428	0.314	0.294	0.272	0.278	0.261
392	0.338	0.357	0.34	0.404	0.357	0.295	0.265	0.303	0.272	0.261	0.387	0.422	0.426	0.313	0.293	0.272	0.278	0.26
393	0.338	0.357	0.34	0.401	0.355	0.294	0.263	0.303	0.273	0.261	0.385	0.419	0.424	0.312	0.292	0.272	0.278	0.26
394	0.338	0.358	0.34	0.397	0.354	0.293	0.261	0.303	0.273	0.261	0.382	0.416	0.421	0.31	0.291	0.272	0.278	0.26
395	0.338	0.357	0.34	0.394	0.352	0.291	0.258	0.303	0.273	0.261	0.38	0.413	0.418	0.308	0.289	0.272	0.278	0.259
396	0.338	0.357	0.34	0.39	0.35	0.289	0.256	0.303	0.272	0.261	0.377	0.409	0.415	0.306	0.288	0.272	0.278	0.258
397	0.337	0.357	0.339	0.386	0.347	0.288	0.254	0.302	0.272	0.261	0.374	0.405	0.411	0.304	0.286	0.271	0.278	0.258
398	0.337	0.356	0.338	0.382	0.345	0.286	0.251	0.302	0.271	0.26	0.371	0.401	0.407	0.302	0.284	0.271	0.277	0.257
399	0.336	0.355	0.338	0.378	0.342	0.283	0.249	0.301	0.27	0.259	0.367	0.396	0.403	0.299	0.282	0.27	0.276	0.256
400	0.335	0.354	0.336	0.373	0.339	0.281	0.246	0.3	0.269	0.258	0.363	0.392	0.398	0.297	0.28	0.269	0.275	0.254
401	0.334	0.353	0.335	0.369	0.336	0.278	0.243	0.299	0.268	0.257	0.359	0.387	0.393	0.294	0.278	0.268	0.274	0.253
402	0.332	0.352	0.334	0.364	0.332	0.276	0.24	0.298	0.267	0.256	0.355	0.382	0.387	0.291	0.276	0.267	0.273	0.251
403	0.331	0.35	0.332	0.359	0.329	0.273	0.237	0.296	0.266	0.255	0.35	0.377	0.382	0.288	0.273	0.265	0.271	0.249
404	0.329	0.348	0.33	0.354	0.325	0.27	0.234	0.294	0.264	0.253	0.345	0.371	0.376	0.284	0.271	0.263	0.27	0.247
405	0.327	0.346	0.328	0.349	0.321	0.267	0.231	0.292	0.262	0.251	0.34	0.366	0.37	0.281	0.268	0.262	0.268	0.245
406	0.325	0.344	0.326	0.345	0.317	0.264	0.228	0.29	0.26	0.249	0.334	0.36	0.363	0.277	0.265	0.26	0.266	0.243
407	0.323	0.342	0.324	0.34	0.313	0.261	0.225	0.288	0.258	0.247	0.329	0.354	0.357	0.274	0.262	0.257	0.263	0.241
408	0.32	0.339	0.322	0.335	0.308	0.258	0.222	0.286	0.255	0.244	0.323	0.348	0.35	0.27	0.259	0.255	0.261	0.238
409	0.317	0.336	0.32	0.33	0.304	0.254	0.219	0.284	0.253	0.242	0.318	0.343	0.344	0.266	0.256	0.253	0.258	0.235
410	0.314	0.333	0.317	0.325	0.299	0.251	0.216	0.281	0.25	0.239	0.312	0.337	0.337	0.263	0.253	0.25	0.256	0.232
411	0.311	0.33	0.315	0.32	0.295	0.247	0.212	0.278	0.247	0.236	0.306	0.33	0.33	0.259	0.25	0.247	0.252	0.229
412	0.308	0.327	0.312	0.316	0.29	0.244	0.209	0.275	0.244	0.233	0.3	0.324	0.323	0.255	0.247	0.244	0.249	0.226
413	0.304	0.323	0.309	0.311	0.285	0.24	0.206	0.272	0.24	0.23	0.294	0.318	0.316	0.251	0.243	0.241	0.246	0.223
414	0.3	0.319	0.306	0.306	0.28	0.237	0.202	0.268	0.237	0.226	0.288	0.312	0.309	0.247	0.24	0.237	0.242	0.219
415	0.296	0.315	0.303	0.301	0.275	0.233	0.199	0.264	0.233	0.222	0.282	0.305	0.301	0.242	0.236	0.233	0.238	0.215
416	0.292	0.311	0.3	0.296	0.27	0.229	0.196	0.26	0.229	0.218	0.276	0.299	0.294	0.238	0.233	0.229	0.234	0.211
417	0.287	0.306	0.297	0.291	0.265	0.225	0.192	0.255	0.224	0.213	0.27	0.292	0.286	0.233	0.229	0.225	0.23	0.207
418	0.282	0.301	0.294	0.286	0.259	0.22	0.188	0.251	0.219	0.209	0.264	0.286	0.279	0.229	0.225	0.22	0.225	0.203
419	0.276	0.296	0.29	0.281	0.253	0.216	0.185	0.245	0.214	0.204	0.258	0.279	0.271	0.224	0.221	0.215	0.22	0.198
420	0.27	0.29	0.287	0.276	0.248	0.212	0.181	0.24	0.209	0.199	0.252	0.272	0.263	0.219	0.217	0.21	0.215	0.193
421	0.264	0.284	0.283	0.271	0.242	0.207	0.177	0.234	0.203	0.193	0.246	0.265	0.255	0.214	0.212	0.205	0.209	0.189
422	0.258	0.278	0.279	0.267	0.236	0.203	0.173	0.228	0.197	0.188	0.24	0.259	0.248	0.209	0.208	0.199	0.203	0.184
423	0.251	0.271	0.276	0.262	0.231	0.198	0.17	0.222	0.191	0.182	0.234	0.252	0.24	0.204	0.204	0.193	0.197	0.178
424	0.245	0.265	0.272	0.257	0.225	0.194	0.166	0.216	0.185	0.176	0.229	0.246	0.232	0.199	0.2	0.188	0.191	0.173
425	0.238	0.258	0.269	0.253	0.219	0.189	0.163	0.209	0.179	0.17	0.223	0.239	0.225	0.194	0.196	0.182	0.185	0.168
426	0.231	0.252	0.265	0.249	0.214	0.185	0.159	0.203	0.173	0.164	0.218	0.233	0.218	0.189	0.192	0.176	0.179	0.163
427	0.225	0.245	0.262	0.245	0.209	0.181	0.156	0.197	0.166	0.158	0.213	0.227	0.21	0.185	0.188	0.17	0.173	0.157
428	0.218	0.238	0.258	0.241	0.203	0.176	0.152	0.19	0.16	0.151	0.208	0.221	0.203	0.18	0.184	0.164	0.167	0.152
429	0.211	0.231	0.255	0.237	0.198	0.172	0.149	0.183	0.154	0.145	0.203	0.215	0.197	0.176	0.181	0.158	0.161	0.146
430	0.204	0.224	0.252	0.233	0.193	0.168	0.146	0.177	0.147	0.139	0.198	0.209	0.19	0.171	0.177	0.151	0.155	0.141
431	0.197	0.217	0.249	0.23	0.188	0.164	0.143	0.17	0.141	0.133	0.193	0.203	0.183	0.167	0.173	0.145	0.148	0.136
432	0.19	0.21	0.246	0.226	0.182	0.16	0.14	0.163	0.134	0.127	0.188	0.198	0.176	0.162	0.17	0.139	0.142	0.13
433	0.183	0.203	0.242	0.223	0.178	0.156	0.137	0.157	0.128	0.12	0.183	0.192	0.17	0.158	0.166	0.133	0.136	0.125
434	0.176	0.196	0.239	0.22	0.173	0.152	0.134	0.15	0.121	0.114	0.179	0.187	0.163	0.154	0.163	0.127	0.13	0.12
435	0.169	0.189	0.236	0.216	0.168	0.148	0.131	0.143	0.115	0.108	0.174	0.181	0.157	0.15	0.16	0.121	0.124	0.114
436	0.162	0.183	0.233	0.213	0.163	0.145	0.128	0.137	0.109	0.102	0.17	0.176	0.151	0.146	0.156	0.115	0.118	0.109
437	0.156	0.176	0.23	0.21	0.159	0.141	0.125	0.131	0.103	0.096	0.165	0.171	0.145	0.142	0.153	0.109	0.112	0.104
438	0.149	0.17	0.227	0.208	0.154	0.137	0.123	0.125	0.097	0.091	0.161	0.166	0.139	0.138	0.15	0.104	0.106	0.099
439	0.143	0.163	0.224	0.205	0.15	0.134	0.12	0.119	0.091	0.085	0.156	0.161	0.133	0.135	0.147	0.098	0.1	0.094
440	0.137	0.157	0.222	0.202	0.146	0.13	0.118	0.113	0.086	0.08	0.152	0.157	0.127	0.131	0.145	0.093	0.095	0.089
441	0.131	0.151	0.219	0.199	0.142	0.127	0.115	0.107	0.08	0.074	0.148	0.152	0.122	0.127	0.142	0.088	0.09	0.085
442	0.125	0.145	0.216	0.197	0.138	0.124	0.113	0.101	0.075	0.069	0.144	0.148	0.116	0.124	0.139	0.083	0.084	0.08
443	0.12	0.14	0.213	0.194	0.134	0.121	0.11	0.096	0.07	0.064	0.14	0.143	0.111	0.121	0.137	0.078	0.079	0.076
444	0.114	0.134	0.21	0.192	0.13	0.118	0.108	0.091	0.065	0.06	0.136	0.139	0.106	0.117	0.134	0.073	0.075	0.072
445	0.109	0.129	0.208	0.19	0.126	0.115	0.106	0.086	0.06	0.055	0.132	0.135	0.101	0.114	0.132	0.069	0.07	0.068
446	0.104	0.125	0.205	0.188	0.123	0.112	0.104	0.082	0.056	0.051	0.129	0.131	0.097	0.111	0.13	0.064	0.066	0.064
447	0.1	0.12	0.202	0.186	0.12	0.109	0.102	0.077	0.051	0.047	0.125	0.127	0.092	0.108	0.128	0.06	0.061	0.06
448	0.095	0.116	0.2	0.184	0.117	0.107	0.1	0.073	0.047	0.043	0.122	0.124	0.088	0.105	0.126	0.057	0.058	0.057
449	0.091	0.111	0.197	0.182	0.114	0.104	0.098	0.069	0.044	0.039	0.119	0.12	0.084	0.103	0.124	0.053	0.054	0.054
450	0.088	0.107	0.194	0.18	0.111	0.102	0.096	0.065	0.04	0.036	0.116	0.117	0.081	0.1	0.122	0.05	0.05	0.051
451	0.084	0.104	0.192	0.178	0.108	0.1	0.094	0.062	0.037	0.033	0.113	0.114	0.077	0.098	0.121	0.046	0.047	0.048
452	0.081	0.1	0.189	0.176	0.105	0.098	0.093	0.059	0.034	0.03	0.11	0.111	0.074	0.095	0.119	0.044	0.044	0.045
453	0.078	0.097	0.186	0.175	0.103	0.096	0.091	0.056	0.031	0.027	0.107	0.108	0.071	0.093	0.118	0.041	0.041	0.042
454	0.075	0.094	0.184	0.173	0.1	0.094	0.09	0.053	0.028	0.024	0.105	0.106	0.068	0.091	0.117	0.038	0.039	0.04
455	0.072	0.092	0.181	0.172	0.098	0.092	0.088	0.05	0.026	0.022	0.102	0.103	0.065	0.089	0.116	0.036	0.036	0.038
456	0.07	0.089	0.178	0.17	0.096	0.091	0.087	0.048	0.024	0.02	0.1	0.101	0.062	0.087	0.115	0.034	0.034	0.036
457	0.068	0.087	0.176	0.169	0.094	0.089	0.086	0.046	0.022	0.018	0.098	0.098	0.06	0.085	0.114	0.032	0.032	0.034
458	0.066	0.085	0.173	0.168	0.092	0.087	0.085	0.044	0.02	0.016	0.096	0.096	0.058	0.083	0.113	0.03	0.03	0.032
459	0.064	0.083	0.171	0.167	0.09	0.086	0.084	0.042	0.018	0.014	0.093	0.094	0.056	0.081	0.112	0.028	0.029	0.03
460	0.062	0.082	0.168	0.166	0.089	0.085	0.082	0.041	0.017	0.013	0.091	0.093	0.053	0.08	0.111	0.027	0.027	0.029
461	0.061	0.08	0.166	0.165	0.087	0.084	0.082	0.039	0.015	0.011	0.089	0.091	0.052	0.078	0.111	0.026	0.026	0.028
462	0.06	0.079	0.163	0.164	0.086	0.083	0.081	0.038	0.014	0.01	0.088	0.089	0.05	0.077	0.11	0.025	0.025	0.026
463	0.059	0.078	0.161	0.163	0.084	0.082	0.08	0.037	0.013	0.009	0.086	0.087	0.048	0.076	0.11	0.024	0.024	0.025
464	0.058	0.077	0.158	0.162	0.083	0.081	0.079	0.036	0.012	0.008	0.084	0.086	0.047	0.075	0.109	0.023	0.023	0.024
465	0.057	0.076	0.156	0.161	0.082	0.08	0.078	0.036	0.012	0.008	0.082	0.085	0.045	0.074	0.109	0.022	0.022	0.023
466	0.056	0.075	0.153	0.16	0.081	0.079	0.077	0.035	0.011	0.007	0.081	0.083	0.044	0.073	0.109	0.022	0.021	0.022
467	0.056	0.075	0.151	0.159	0.08	0.079	0.076	0.035	0.011	0.006	0.079	0.082	0.042	0.072	0.108	0.021	0.021	0.021
468	0.056	0.074	0.148	0.158	0.079	0.078	0.076	0.034	0.011	0.006	0.078	0.081	0.041	0.071	0.108	0.021	0.021	0.02
469	0.055	0.074	0.146	0.158	0.078	0.078	0.075	0.034	0.01	0.006	0.077	0.08	0.04	0.07	0.108	0.021	0.02	0.02
470	0.055	0.074	0.143	0.157	0.077	0.077	0.074	0.034	0.01	0.006	0.075	0.079	0.039	0.069	0.108	0.021	0.02	0.019
471	0.055	0.074	0.141	0.156	0.076	0.077	0.074	0.034	0.011	0.006	0.074	0.078	0.038	0.069	0.108	0.021	0.02	0.019
472	0.055	0.074	0.138	0.156	0.075	0.076	0.073	0.034	0.011	0.005	0.073	0.077	0.037	0.068	0.108	0.021	0.02	0.018
473	0.055	0.074	0.136	0.155	0.074	0.076	0.073	0.034	0.011	0.006	0.071	0.076	0.037	0.067	0.108	0.021	0.021	0.018
474	0.056	0.074	0.133	0.154	0.074	0.075	0.072	0.035	0.011	0.006	0.07	0.075	0.036	0.067	0.108	0.021	0.021	0.018
475	0.056	0.074	0.131	0.153	0.073	0.075	0.071	0.035	0.012	0.006	0.069	0.074	0.036	0.066	0.108	0.021	0.021	0.018
476	0.056	0.075	0.128	0.153	0.072	0.075	0.071	0.036	0.012	0.006	0.068	0.073	0.035	0.065	0.108	0.022	0.021	0.018
477	0.057	0.075	0.125	0.152	0.072	0.074	0.07	0.036	0.013	0.007	0.067	0.072	0.035	0.065	0.108	0.022	0.022	0.018
478	0.057	0.076	0.123	0.151	0.071	0.074	0.07	0.037	0.013	0.007	0.066	0.072	0.035	0.064	0.107	0.023	0.022	0.018
479	0.058	0.076	0.12	0.15	0.071	0.074	0.069	0.038	0.014	0.008	0.065	0.071	0.034	0.064	0.107	0.023	0.023	0.018
480	0.059	0.077	0.117	0.15	0.07	0.074	0.069	0.038	0.015	0.008	0.064	0.07	0.034	0.063	0.107	0.024	0.023	0.018
481	0.059	0.077	0.114	0.149	0.07	0.073	0.068	0.039	0.016	0.009	0.063	0.07	0.034	0.062	0.107	0.025	0.024	0.018
482	0.06	0.078	0.112	0.148	0.069	0.073	0.068	0.04	0.016	0.009	0.062	0.069	0.034	0.062	0.107	0.025	0.025	0.019
483	0.061	0.079	0.109	0.147	0.069	0.073	0.067	0.041	0.017	0.01	0.062	0.069	0.034	0.061	0.107	0.026	0.025	0.019
484	0.062	0.079	0.106	0.147	0.068	0.073	0.067	0.042	0.018	0.011	0.061	0.068	0.034	0.061	0.107	0.027	0.026	0.019
485	0.063	0.08	0.104	0.146	0.068	0.072	0.066	0.043	0.019	0.011	0.06	0.068	0.033	0.06	0.107	0.027	0.027	0.019
486	0.063	0.081	0.101	0.145	0.067	0.072	0.066	0.044	0.02	0.012	0.059	0.067	0.034	0.06	0.106	0.028	0.028	0.02
487	0.064	0.082	0.098	0.145	0.067	0.072	0.065	0.045	0.021	0.013	0.058	0.067	0.034	0.059	0.106	0.029	0.029	0.02
488	0.065	0.083	0.096	0.144	0.066	0.072	0.064	0.046	0.022	0.014	0.057	0.066	0.034	0.059	0.106	0.03	0.03	0.021
489	0.067	0.084	0.093	0.143	0.066	0.072	0.064	0.047	0.023	0.014	0.056	0.066	0.034	0.058	0.105	0.031	0.03	0.021
490	0.068	0.085	0.091	0.142	0.065	0.071	0.063	0.048	0.024	0.015	0.056	0.066	0.034	0.058	0.105	0.032	0.031	0.021
491	0.069	0.086	0.088	0.142	0.065	0.071	0.062	0.049	0.025	0.016	0.055	0.065	0.034	0.057	0.105	0.033	0.032	0.022
492	0.07	0.087	0.086	0.141	0.064	0.071	0.062	0.05	0.026	0.017	0.054	0.065	0.034	0.056	0.104	0.034	0.034	0.022
493	0.071	0.088	0.083	0.14	0.064	0.071	0.061	0.052	0.028	0.018	0.053	0.065	0.034	0.056	0.104	0.035	0.035	0.023
494	0.072	0.089	0.081	0.139	0.063	0.07	0.06	0.053	0.029	0.019	0.052	0.065	0.034	0.055	0.103	0.036	0.036	0.023
495	0.074	0.09	0.078	0.139	0.063	0.07	0.06	0.054	0.03	0.02	0.051	0.064	0.034	0.055	0.103	0.037	0.037	0.024
496	0.075	0.091	0.076	0.138	0.062	0.07	0.059	0.055	0.031	0.021	0.05	0.064	0.034	0.054	0.102	0.038	0.038	0.024
497	0.076	0.092	0.073	0.137	0.062	0.07	0.058	0.057	0.033	0.022	0.049	0.064	0.035	0.054	0.101	0.039	0.039	0.025
498	0.077	0.093	0.071	0.136	0.061	0.069	0.057	0.058	0.034	0.023	0.048	0.063	0.035	0.053	0.101	0.04	0.04	0.025
499	0.079	0.094	0.069	0.136	0.061	0.069	0.056	0.06	0.035	0.024	0.047	0.063	0.035	0.052	0.1	0.042	0.041	0.026
500	0.08	0.096	0.067	0.135	0.06	0.069	0.055	0.061	0.037	0.025	0.046	0.063	0.035	0.052	0.099	0.043	0.043	0.026
501	0.081	0.097	0.065	0.134	0.06	0.068	0.054	0.062	0.038	0.026	0.046	0.063	0.035	0.051	0.098	0.044	0.044	0.027
502	0.083	0.098	0.062	0.133	0.059	0.068	0.054	0.064	0.039	0.027	0.045	0.062	0.036	0.05	0.097	0.045	0.045	0.027
503	0.084	0.099	0.06	0.132	0.059	0.068	0.053	0.065	0.041	0.028	0.044	0.062	0.036	0.05	0.097	0.046	0.047	0.028
504	0.086	0.101	0.058	0.131	0.058	0.067	0.052	0.067	0.042	0.029	0.043	0.062	0.036	0.049	0.096	0.048	0.048	0.028
505	0.087	0.102	0.056	0.131	0.058	0.067	0.051	0.068	0.044	0.031	0.042	0.062	0.037	0.049	0.095	0.049	0.049	0.029
506	0.089	0.103	0.055	0.13	0.057	0.067	0.05	0.07	0.045	0.032	0.041	0.062	0.037	0.048	0.094	0.05	0.051	0.03
507	0.09	0.104	0.053	0.129	0.056	0.066	0.049	0.072	0.047	0.033	0.04	0.061	0.037	0.047	0.092	0.052	0.052	0.03
508	0.092	0.106	0.051	0.128	0.056	0.066	0.048	0.073	0.048	0.034	0.039	0.061	0.038	0.046	0.091	0.053	0.053	0.031
509	0.093	0.107	0.049	0.127	0.055	0.065	0.047	0.075	0.05	0.035	0.038	0.061	0.038	0.046	0.09	0.054	0.055	0.032
510	0.095	0.108	0.047	0.126	0.055	0.065	0.046	0.076	0.051	0.037	0.037	0.061	0.038	0.045	0.089	0.056	0.056	0.032
511	0.096	0.11	0.046	0.125	0.054	0.064	0.044	0.078	0.053	0.038	0.036	0.061	0.039	0.044	0.088	0.057	0.058	0.033
512	0.098	0.111	0.044	0.125	0.053	0.064	0.043	0.08	0.055	0.039	0.035	0.061	0.039	0.044	0.087	0.059	0.059	0.034
513	0.099	0.113	0.043	0.124	0.053	0.064	0.042	0.082	0.056	0.04	0.034	0.06	0.04	0.043	0.085	0.06	0.061	0.034
514	0.101	0.114	0.041	0.123	0.052	0.063	0.041	0.083	0.058	0.042	0.033	0.06	0.04	0.042	0.084	0.061	0.062	0.035
515	0.103	0.116	0.04	0.122	0.051	0.063	0.04	0.085	0.06	0.043	0.032	0.06	0.04	0.041	0.083	0.063	0.064	0.036
516	0.104	0.117	0.038	0.121	0.051	0.062	0.039	0.087	0.061	0.044	0.032	0.06	0.041	0.04	0.081	0.064	0.065	0.037
517	0.106	0.119	0.036	0.119	0.05	0.062	0.038	0.089	0.063	0.046	0.031	0.06	0.041	0.04	0.08	0.066	0.067	0.037
518	0.108	0.12	0.035	0.118	0.049	0.061	0.036	0.09	0.065	0.047	0.03	0.06	0.042	0.039	0.078	0.068	0.069	0.038
519	0.11	0.122	0.034	0.117	0.049	0.061	0.035	0.092	0.066	0.048	0.029	0.059	0.042	0.038	0.077	0.069	0.07	0.039
520	0.111	0.123	0.032	0.116	0.048	0.06	0.034	0.094	0.068	0.05	0.028	0.059	0.043	0.037	0.075	0.071	0.072	0.04
521	0.113	0.125	0.031	0.115	0.047	0.06	0.033	0.096	0.07	0.051	0.027	0.059	0.043	0.036	0.074	0.072	0.073	0.04
522	0.115	0.127	0.03	0.114	0.047	0.059	0.032	0.098	0.072	0.053	0.026	0.059	0.044	0.035	0.072	0.074	0.075	0.041
523	0.117	0.128	0.028	0.113	0.046	0.059	0.03	0.1	0.074	0.054	0.025	0.059	0.044	0.035	0.071	0.076	0.077	0.042
524	0.119	0.13	0.027	0.111	0.045	0.058	0.029	0.102	0.076	0.056	0.024	0.059	0.045	0.034	0.069	0.077	0.079	0.043
525	0.121	0.132	0.026	0.11	0.045	0.057	0.028	0.104	0.077	0.057	0.023	0.059	0.045	0.033	0.068	0.079	0.081	0.044
526	0.123	0.134	0.025	0.109	0.044	0.057	0.027	0.106	0.079	0.059	0.022	0.059	0.046	0.032	0.066	0.081	0.082	0.045
527	0.125	0.136	0.024	0.108	0.043	0.056	0.025	0.108	0.081	0.06	0.021	0.058	0.047	0.031	0.064	0.082	0.084	0.046
528	0.127	0.137	0.023	0.106	0.042	0.056	0.024	0.11	0.084	0.062	0.02	0.058	0.047	0.03	0.063	0.084	0.086	0.047
529	0.129	0.139	0.021	0.105	0.042	0.055	0.023	0.112	0.086	0.064	0.019	0.058	0.048	0.029	0.061	0.086	0.088	0.048
530	0.131	0.142	0.02	0.104	0.041	0.055	0.022	0.115	0.088	0.066	0.018	0.058	0.049	0.028	0.059	0.088	0.09	0.049
531	0.134	0.144	0.019	0.102	0.04	0.054	0.02	0.117	0.09	0.068	0.018	0.058	0.05	0.027	0.058	0.09	0.092	0.05
532	0.136	0.146	0.018	0.101	0.04	0.054	0.019	0.12	0.092	0.069	0.017	0.058	0.051	0.026	0.056	0.092	0.094	0.051
533	0.139	0.148	0.017	0.099	0.039	0.053	0.018	0.122	0.095	0.071	0.016	0.058	0.052	0.025	0.054	0.094	0.096	0.053
534	0.141	0.151	0.016	0.098	0.038	0.053	0.016	0.125	0.097	0.073	0.015	0.058	0.052	0.025	0.053	0.096	0.099	0.054
535	0.143	0.153	0.015	0.096	0.038	0.052	0.015	0.127	0.099	0.075	0.014	0.058	0.053	0.024	0.051	0.099	0.101	0.055
536	0.146	0.155	0.014	0.095	0.037	0.052	0.014	0.13	0.102	0.078	0.013	0.058	0.054	0.023	0.05	0.101	0.103	0.056
537	0.149	0.158	0.013	0.094	0.037	0.051	0.013	0.132	0.105	0.08	0.012	0.058	0.055	0.022	0.048	0.103	0.106	0.058
538	0.152	0.161	0.012	0.092	0.036	0.051	0.012	0.135	0.107	0.082	0.011	0.059	0.056	0.021	0.046	0.106	0.108	0.059
539	0.154	0.163	0.011	0.091	0.035	0.05	0.01	0.138	0.11	0.084	0.011	0.059	0.057	0.02	0.045	0.108	0.111	0.061
540	0.157	0.166	0.01	0.089	0.035	0.05	0.009	0.141	0.113	0.087	0.01	0.059	0.058	0.019	0.043	0.11	0.113	0.062
541	0.16	0.169	0.01	0.088	0.034	0.049	0.008	0.144	0.116	0.089	0.009	0.059	0.059	0.019	0.042	0.113	0.116	0.064
542	0.164	0.172	0.009	0.086	0.033	0.049	0.007	0.147	0.119	0.092	0.008	0.059	0.06	0.018	0.04	0.116	0.119	0.066
543	0.167	0.175	0.008	0.085	0.033	0.048	0.006	0.15	0.122	0.094	0.007	0.059	0.061	0.017	0.039	0.119	0.122	0.067
544	0.17	0.178	0.007	0.083	0.032	0.048	0.005	0.153	0.125	0.097	0.007	0.059	0.063	0.016	0.037	0.121	0.124	0.069
545	0.173	0.181	0.006	0.082	0.032	0.048	0.004	0.156	0.128	0.1	0.006	0.06	0.064	0.015	0.036	0.124	0.127	0.071
546	0.177	0.184	0.006	0.08	0.031	0.047	0.003	0.16	0.131	0.103	0.005	0.06	0.065	0.015	0.034	0.127	0.131	0.073
547	0.18	0.188	0.005	0.078	0.03	0.047	0.001	0.163	0.135	0.106	0.004	0.06	0.067	0.014	0.033	0.13	0.134	0.075
548	0.184	0.192	0.004	0.077	0.03	0.047	0	0.167	0.138	0.109	0.004	0.06	0.068	0.013	0.032	0.133	0.137	0.077
549	0.188	0.195	0.003	0.075	0.029	0.046	-0.001	0.171	0.142	0.112	0.003	0.061	0.07	0.012	0.03	0.137	0.14	0.079
550	0.192	0.199	0.003	0.074	0.029	0.046	-0.002	0.175	0.145	0.115	0.002	0.061	0.071	0.012	0.029	0.14	0.144	0.081
551	0.196	0.203	0.002	0.072	0.029	0.046	-0.003	0.179	0.149	0.119	0.002	0.061	0.073	0.011	0.028	0.144	0.147	0.084
552	0.2	0.207	0.001	0.071	0.028	0.046	-0.004	0.183	0.153	0.122	0.001	0.062	0.075	0.01	0.026	0.147	0.151	0.086
553	0.205	0.211	0.001	0.069	0.028	0.045	-0.005	0.187	0.157	0.126	0	0.062	0.077	0.01	0.025	0.151	0.155	0.089
554	0.209	0.216	0	0.068	0.027	0.045	-0.005	0.191	0.161	0.129	0	0.062	0.078	0.009	0.024	0.155	0.159	0.091
555	0.214	0.22	-0.001	0.066	0.027	0.045	-0.006	0.196	0.166	0.133	-0.001	0.063	0.08	0.008	0.023	0.158	0.162	0.094
556	0.218	0.224	-0.001	0.064	0.026	0.045	-0.007	0.2	0.17	0.137	-0.002	0.063	0.082	0.007	0.022	0.162	0.166	0.096
557	0.223	0.229	-0.002	0.063	0.026	0.045	-0.008	0.205	0.174	0.141	-0.002	0.064	0.084	0.007	0.02	0.166	0.17	0.099
558	0.228	0.234	-0.002	0.061	0.025	0.045	-0.009	0.21	0.179	0.145	-0.003	0.064	0.086	0.006	0.019	0.17	0.175	0.102
559	0.233	0.239	-0.003	0.06	0.025	0.044	-0.01	0.214	0.183	0.149	-0.003	0.065	0.088	0.005	0.018	0.175	0.179	0.105
560	0.238	0.244	-0.004	0.058	0.025	0.044	-0.011	0.219	0.188	0.153	-0.004	0.066	0.09	0.005	0.017	0.179	0.183	0.108
561	0.243	0.249	-0.004	0.057	0.024	0.044	-0.012	0.225	0.193	0.158	-0.005	0.066	0.093	0.004	0.016	0.183	0.188	0.111
562	0.249	0.254	-0.005	0.055	0.024	0.044	-0.012	0.23	0.198	0.162	-0.005	0.067	0.095	0.003	0.015	0.188	0.192	0.114
563	0.254	0.259	-0.005	0.054	0.024	0.044	-0.013	0.235	0.203	0.166	-0.006	0.068	0.097	0.003	0.015	0.192	0.197	0.117
564	0.26	0.265	-0.006	0.052	0.023	0.044	-0.014	0.24	0.208	0.171	-0.006	0.068	0.099	0.002	0.014	0.197	0.202	0.12
565	0.266	0.27	-0.006	0.051	0.023	0.045	-0.015	0.246	0.213	0.176	-0.006	0.069	0.102	0.002	0.013	0.202	0.207	0.124
566	0.272	0.276	-0.007	0.049	0.023	0.045	-0.015	0.252	0.219	0.181	-0.007	0.07	0.104	0.001	0.012	0.207	0.212	0.127
567	0.278	0.282	-0.007	0.048	0.023	0.045	-0.016	0.257	0.224	0.186	-0.007	0.071	0.107	0.001	0.012	0.212	0.217	0.131
568	0.284	0.288	-0.007	0.047	0.023	0.045	-0.016	0.263	0.23	0.191	-0.007	0.072	0.11	0	0.011	0.218	0.223	0.135
569	0.29	0.294	-0.008	0.045	0.023	0.046	-0.017	0.27	0.236	0.197	-0.008	0.072	0.113	0	0.011	0.223	0.228	0.139
570	0.297	0.301	-0.008	0.044	0.022	0.046	-0.017	0.276	0.243	0.202	-0.008	0.073	0.115	0	0.01	0.229	0.234	0.143
571	0.303	0.307	-0.008	0.043	0.022	0.046	-0.017	0.282	0.249	0.208	-0.008	0.074	0.118	-0.001	0.01	0.234	0.24	0.147
572	0.31	0.313	-0.009	0.041	0.022	0.047	-0.018	0.289	0.255	0.214	-0.008	0.075	0.121	-0.001	0.009	0.24	0.246	0.151
573	0.317	0.32	-0.009	0.04	0.022	0.047	-0.018	0.295	0.262	0.219	-0.008	0.076	0.124	-0.001	0.009	0.246	0.252	0.155
574	0.324	0.327	-0.009	0.039	0.022	0.048	-0.019	0.302	0.268	0.225	-0.008	0.077	0.127	-0.001	0.009	0.252	0.258	0.16
575	0.331	0.333	-0.009	0.038	0.022	0.049	-0.019	0.308	0.275	0.231	-0.008	0.079	0.13	-0.001	0.008	0.258	0.264	0.164
576	0.338	0.34	-0.01	0.037	0.022	0.049	-0.019	0.315	0.281	0.237	-0.008	0.08	0.133	-0.002	0.008	0.264	0.271	0.168
577	0.345	0.347	-0.01	0.036	0.022	0.05	-0.019	0.322	0.288	0.243	-0.008	0.081	0.136	-0.002	0.008	0.27	0.277	0.173
578	0.352	0.354	-0.01	0.035	0.023	0.05	-0.02	0.329	0.295	0.249	-0.008	0.082	0.139	-0.002	0.007	0.276	0.283	0.177
579	0.359	0.361	-0.011	0.033	0.023	0.051	-0.02	0.336	0.302	0.256	-0.009	0.083	0.142	-0.002	0.007	0.283	0.29	0.182
580	0.367	0.369	-0.011	0.032	0.023	0.052	-0.02	0.343	0.309	0.262	-0.009	0.084	0.145	-0.002	0.007	0.289	0.296	0.186
581	0.374	0.376	-0.011	0.031	0.023	0.052	-0.021	0.35	0.316	0.268	-0.009	0.086	0.149	-0.002	0.007	0.296	0.303	0.191
582	0.382	0.383	-0.012	0.03	0.023	0.053	-0.021	0.358	0.323	0.274	-0.009	0.087	0.152	-0.003	0.007	0.302	0.309	0.195
583	0.39	0.391	-0.012	0.029	0.023	0.053	-0.021	0.365	0.33	0.281	-0.009	0.088	0.155	-0.003	0.006	0.308	0.316	0.2
584	0.397	0.398	-0.012	0.028	0.023	0.054	-0.021	0.372	0.337	0.287	-0.009	0.089	0.159	-0.003	0.006	0.315	0.323	0.205
585	0.405	0.406	-0.013	0.027	0.023	0.055	-0.022	0.38	0.344	0.294	-0.009	0.091	0.162	-0.004	0.006	0.321	0.329	0.209
586	0.413	0.414	-0.013	0.026	0.023	0.055	-0.022	0.387	0.352	0.301	-0.01	0.092	0.165	-0.004	0.006	0.328	0.336	0.214
587	0.421	0.421	-0.013	0.025	0.023	0.056	-0.022	0.395	0.359	0.307	-0.01	0.094	0.169	-0.004	0.006	0.335	0.343	0.219
588	0.43	0.429	-0.014	0.023	0.023	0.056	-0.023	0.403	0.367	0.314	-0.01	0.095	0.172	-0.005	0.006	0.342	0.35	0.224
589	0.438	0.437	-0.014	0.022	0.023	0.057	-0.023	0.411	0.374	0.321	-0.01	0.096	0.176	-0.005	0.006	0.349	0.357	0.229
590	0.446	0.445	-0.014	0.021	0.023	0.058	-0.023	0.418	0.382	0.327	-0.01	0.098	0.179	-0.005	0.005	0.355	0.364	0.234
591	0.454	0.453	-0.015	0.02	0.023	0.058	-0.024	0.426	0.389	0.334	-0.01	0.099	0.183	-0.006	0.005	0.362	0.371	0.239
592	0.462	0.461	-0.015	0.019	0.023	0.059	-0.024	0.434	0.396	0.341	-0.01	0.101	0.186	-0.006	0.005	0.369	0.378	0.244
593	0.471	0.47	-0.015	0.018	0.024	0.06	-0.024	0.442	0.404	0.348	-0.01	0.102	0.19	-0.006	0.005	0.376	0.385	0.249
594	0.479	0.478	-0.016	0.018	0.024	0.06	-0.024	0.45	0.412	0.355	-0.01	0.104	0.194	-0.006	0.005	0.383	0.392	0.254
595	0.487	0.486	-0.016	0.017	0.024	0.061	-0.024	0.458	0.419	0.362	-0.01	0.105	0.197	-0.007	0.006	0.39	0.399	0.259
596	0.496	0.494	-0.016	0.016	0.024	0.062	-0.024	0.466	0.427	0.368	-0.01	0.107	0.201	-0.007	0.006	0.397	0.407	0.264
597	0.504	0.502	-0.016	0.015	0.024	0.062	-0.024	0.474	0.435	0.375	-0.01	0.108	0.205	-0.007	0.006	0.404	0.414	0.269
598	0.512	0.51	-0.017	0.014	0.025	0.063	-0.025	0.482	0.442	0.382	-0.01	0.11	0.208	-0.007	0.006	0.411	0.421	0.274
599	0.521	0.518	-0.017	0.014	0.025	0.064	-0.025	0.49	0.45	0.389	-0.01	0.112	0.212	-0.008	0.006	0.418	0.428	0.279
600	0.529	0.527	-0.017	0.013	0.025	0.065	-0.025	0.498	0.458	0.396	-0.01	0.113	0.216	-0.008	0.006	0.425	0.435	0.284
601	0.538	0.535	-0.017	0.012	0.025	0.065	-0.025	0.506	0.465	0.403	-0.01	0.115	0.22	-0.008	0.006	0.432	0.443	0.289
602	0.546	0.543	-0.018	0.011	0.026	0.066	-0.025	0.514	0.473	0.41	-0.01	0.116	0.223	-0.008	0.006	0.439	0.45	0.294
603	0.555	0.551	-0.018	0.011	0.026	0.067	-0.025	0.522	0.481	0.417	-0.01	0.118	0.227	-0.008	0.007	0.446	0.457	0.299
604	0.563	0.559	-0.018	0.01	0.026	0.068	-0.025	0.53	0.488	0.424	-0.01	0.12	0.231	-0.008	0.007	0.452	0.464	0.304
605	0.571	0.568	-0.018	0.009	0.026	0.069	-0.025	0.538	0.496	0.431	-0.01	0.121	0.234	-0.009	0.007	0.459	0.471	0.309
606	0.58	0.576	-0.019	0.009	0.027	0.069	-0.025	0.546	0.504	0.438	-0.009	0.123	0.238	-0.009	0.007	0.466	0.478	0.314
607	0.588	0.584	-0.019	0.008	0.027	0.07	-0.025	0.554	0.511	0.444	-0.009	0.125	0.242	-0.009	0.007	0.473	0.485	0.319
608	0.596	0.592	-0.019	0.008	0.027	0.071	-0.025	0.562	0.519	0.451	-0.009	0.126	0.245	-0.009	0.007	0.48	0.492	0.324
609	0.604	0.6	-0.019	0.007	0.027	0.072	-0.025	0.57	0.526	0.458	-0.009	0.128	0.249	-0.009	0.008	0.487	0.499	0.329
610	0.612	0.608	-0.02	0.007	0.028	0.073	-0.025	0.577	0.534	0.464	-0.009	0.13	0.253	-0.009	0.008	0.494	0.506	0.334
611	0.621	0.616	-0.02	0.006	0.028	0.073	-0.025	0.585	0.541	0.471	-0.009	0.131	0.256	-0.009	0.008	0.5	0.513	0.339
612	0.629	0.623	-0.02	0.006	0.028	0.074	-0.025	0.593	0.548	0.478	-0.009	0.133	0.26	-0.009	0.008	0.507	0.52	0.344
613	0.637	0.631	-0.02	0.005	0.029	0.075	-0.025	0.6	0.556	0.484	-0.009	0.135	0.263	-0.01	0.009	0.513	0.527	0.348
614	0.644	0.639	-0.021	0.005	0.029	0.076	-0.025	0.608	0.563	0.491	-0.009	0.136	0.267	-0.01	0.009	0.52	0.534	0.353
615	0.652	0.647	-0.021	0.004	0.029	0.077	-0.025	0.616	0.57	0.497	-0.008	0.138	0.271	-0.01	0.009	0.526	0.54	0.358
616	0.66	0.654	-0.021	0.004	0.029	0.078	-0.025	0.623	0.577	0.503	-0.008	0.14	0.274	-0.01	0.01	0.533	0.547	0.363
617	0.668	0.662	-0.021	0.004	0.03	0.078	-0.025	0.631	0.584	0.51	-0.008	0.141	0.277	-0.01	0.01	0.539	0.554	0.367
618	0.676	0.669	-0.021	0.003	0.03	0.079	-0.025	0.638	0.591	0.516	-0.008	0.143	0.281	-0.01	0.01	0.546	0.56	0.372
619	0.683	0.677	-0.022	0.003	0.03	0.08	-0.025	0.645	0.598	0.522	-0.008	0.144	0.284	-0.01	0.01	0.552	0.567	0.376
620	0.691	0.684	-0.022	0.002	0.031	0.081	-0.025	0.652	0.605	0.528	-0.008	0.146	0.288	-0.01	0.011	0.558	0.573	0.381
621	0.698	0.691	-0.022	0.002	0.031	0.082	-0.025	0.659	0.612	0.534	-0.008	0.148	0.291	-0.01	0.011	0.564	0.579	0.385
622	0.705	0.698	-0.022	0.002	0.031	0.082	-0.025	0.666	0.618	0.54	-0.008	0.149	0.294	-0.01	0.011	0.57	0.586	0.389
623	0.712	0.705	-0.022	0.002	0.031	0.083	-0.025	0.673	0.625	0.546	-0.007	0.151	0.297	-0.01	0.011	0.576	0.592	0.394
624	0.719	0.711	-0.023	0.001	0.032	0.084	-0.025	0.68	0.631	0.551	-0.007	0.152	0.3	-0.01	0.012	0.581	0.597	0.398
625	0.726	0.718	-0.023	0.001	0.032	0.085	-0.024	0.686	0.637	0.557	-0.007	0.154	0.303	-0.01	0.012	0.587	0.603	0.402
626	0.733	0.725	-0.023	0.001	0.032	0.085	-0.024	0.693	0.643	0.562	-0.007	0.155	0.306	-0.011	0.012	0.592	0.609	0.406
627	0.739	0.731	-0.023	0	0.032	0.086	-0.024	0.699	0.649	0.567	-0.007	0.156	0.309	-0.011	0.012	0.598	0.614	0.41
628	0.746	0.738	-0.023	0	0.033	0.087	-0.024	0.705	0.655	0.573	-0.007	0.158	0.312	-0.011	0.013	0.603	0.62	0.413
629	0.752	0.744	-0.023	0	0.033	0.087	-0.024	0.712	0.661	0.578	-0.007	0.159	0.315	-0.011	0.013	0.608	0.626	0.417
630	0.759	0.75	-0.023	0	0.033	0.088	-0.024	0.718	0.667	0.583	-0.007	0.161	0.318	-0.011	0.013	0.613	0.631	0.421
631	0.765	0.756	-0.024	-0.001	0.033	0.089	-0.024	0.724	0.672	0.588	-0.007	0.162	0.32	-0.011	0.013	0.618	0.636	0.424
632	0.771	0.762	-0.024	-0.001	0.034	0.089	-0.024	0.729	0.678	0.593	-0.006	0.163	0.323	-0.011	0.014	0.623	0.641	0.428
633	0.777	0.767	-0.024	-0.001	0.034	0.09	-0.024	0.735	0.683	0.597	-0.006	0.165	0.326	-0.011	0.014	0.628	0.646	0.431
634	0.782	0.773	-0.024	-0.001	0.034	0.09	-0.024	0.741	0.689	0.602	-0.006	0.166	0.328	-0.011	0.014	0.633	0.651	0.435
635	0.788	0.778	-0.024	-0.001	0.034	0.091	-0.024	0.746	0.694	0.606	-0.006	0.167	0.331	-0.011	0.014	0.637	0.656	0.438
636	0.793	0.784	-0.024	-0.002	0.035	0.092	-0.024	0.751	0.699	0.611	-0.006	0.168	0.333	-0.011	0.014	0.642	0.661	0.441
637	0.799	0.789	-0.025	-0.002	0.035	0.092	-0.024	0.756	0.703	0.615	-0.006	0.17	0.336	-0.011	0.014	0.646	0.665	0.444
638	0.804	0.794	-0.025	-0.002	0.035	0.093	-0.024	0.761	0.708	0.619	-0.006	0.171	0.338	-0.011	0.015	0.65	0.669	0.447
639	0.808	0.798	-0.025	-0.002	0.035	0.093	-0.024	0.766	0.712	0.623	-0.006	0.172	0.34	-0.011	0.015	0.654	0.673	0.45
640	0.813	0.803	-0.025	-0.002	0.036	0.094	-0.024	0.77	0.717	0.626	-0.006	0.173	0.342	-0.011	0.015	0.658	0.677	0.453
641	0.818	0.807	-0.025	-0.002	0.036	0.094	-0.024	0.775	0.721	0.63	-0.005	0.174	0.344	-0.011	0.015	0.662	0.681	0.455
642	0.822	0.812	-0.025	-0.003	0.036	0.095	-0.024	0.779	0.725	0.633	-0.005	0.175	0.346	-0.011	0.015	0.665	0.685	0.458
643	0.826	0.816	-0.025	-0.003	0.036	0.095	-0.024	0.783	0.728	0.637	-0.005	0.176	0.348	-0.012	0.016	0.668	0.689	0.46
644	0.83	0.819	-0.025	-0.003	0.036	0.096	-0.024	0.787	0.732	0.64	-0.005	0.177	0.35	-0.012	0.016	0.672	0.692	0.462
645	0.834	0.823	-0.026	-0.003	0.036	0.096	-0.024	0.791	0.736	0.643	-0.005	0.178	0.352	-0.012	0.016	0.675	0.695	0.465
646	0.838	0.827	-0.026	-0.003	0.037	0.096	-0.024	0.794	0.739	0.646	-0.005	0.179	0.353	-0.012	0.016	0.678	0.699	0.467
647	0.841	0.83	-0.026	-0.003	0.037	0.097	-0.024	0.797	0.742	0.648	-0.005	0.179	0.355	-0.012	0.016	0.681	0.702	0.469
648	0.844	0.833	-0.026	-0.003	0.037	0.097	-0.023	0.801	0.745	0.651	-0.005	0.18	0.356	-0.012	0.016	0.683	0.704	0.471
649	0.847	0.836	-0.026	-0.004	0.037	0.097	-0.023	0.803	0.748	0.653	-0.005	0.181	0.358	-0.012	0.016	0.686	0.707	0.472
650	0.85	0.839	-0.026	-0.004	0.037	0.098	-0.023	0.806	0.75	0.656	-0.005	0.182	0.359	-0.012	0.016	0.688	0.71	0.474
651	0.853	0.842	-0.026	-0.004	0.037	0.098	-0.023	0.809	0.753	0.658	-0.005	0.182	0.36	-0.012	0.017	0.69	0.712	0.476
652	0.856	0.844	-0.026	-0.004	0.037	0.098	-0.023	0.811	0.755	0.66	-0.005	0.183	0.361	-0.012	0.017	0.692	0.714	0.477
653	0.858	0.846	-0.026	-0.004	0.037	0.098	-0.023	0.814	0.757	0.662	-0.005	0.184	0.362	-0.012	0.017	0.694	0.716	0.479
654	0.86	0.848	-0.027	-0.004	0.038	0.098	-0.023	0.816	0.759	0.664	-0.004	0.184	0.364	-0.012	0.017	0.696	0.718	0.48
655	0.862	0.85	-0.027	-0.005	0.038	0.099	-0.023	0.818	0.761	0.665	-0.004	0.185	0.364	-0.013	0.017	0.697	0.72	0.481
656	0.864	0.852	-0.027	-0.005	0.038	0.099	-0.024	0.819	0.762	0.667	-0.004	0.185	0.365	-0.013	0.017	0.699	0.721	0.482
657	0.866	0.854	-0.027	-0.005	0.038	0.099	-0.024	0.821	0.764	0.668	-0.005	0.186	0.366	-0.013	0.017	0.7	0.723	0.483
658	0.867	0.855	-0.027	-0.005	0.038	0.098	-0.024	0.822	0.765	0.669	-0.005	0.186	0.366	-0.013	0.017	0.701	0.724	0.483
659	0.868	0.856	-0.028	-0.006	0.037	0.098	-0.024	0.823	0.766	0.669	-0.005	0.186	0.367	-0.013	0.017	0.701	0.724	0.484
660	0.869	0.857	-0.028	-0.006	0.037	0.098	-0.024	0.824	0.766	0.67	-0.005	0.186	0.367	-0.014	0.017	0.702	0.725	0.484
661	0.869	0.857	-0.028	-0.006	0.037	0.098	-0.024	0.824	0.767	0.67	-0.005	0.187	0.367	-0.014	0.017	0.702	0.726	0.484
662	0.87	0.858	-0.028	-0.006	0.037	0.098	-0.024	0.825	0.767	0.671	-0.005	0.187	0.367	-0.014	0.016	0.703	0.726	0.484
663	0.87	0.858	-0.028	-0.006	0.037	0.098	-0.024	0.825	0.767	0.671	-0.005	0.187	0.367	-0.014	0.016	0.703	0.726	0.484
664	0.87	0.858	-0.028	-0.006	0.037	0.099	-0.024	0.825	0.768	0.671	-0.005	0.187	0.367	-0.013	0.017	0.703	0.727	0.484
665	0.87	0.858	-0.028	-0.006	0.037	0.099	-0.024	0.825	0.768	0.671	-0.005	0.187	0.367	-0.013	0.017	0.703	0.727	0.484
666	0.87	0.858	-0.028	-0.006	0.037	0.099	-0.024	0.825	0.768	0.67	-0.005	0.187	0.367	-0.013	0.017	0.703	0.727	0.484
667	0.87	0.857	-0.028	-0.005	0.038	0.099	-0.024	0.825	0.768	0.67	-0.005	0.188	0.367	-0.013	0.017	0.703	0.727	0.484
668	0.869	0.857	-0.028	-0.005	0.038	0.099	-0.023	0.825	0.767	0.67	-0.004	0.188	0.367	-0.013	0.017	0.703	0.726	0.483
669	0.869	0.856	-0.027	-0.005	0.038	0.099	-0.023	0.824	0.767	0.67	-0.004	0.188	0.367	-0.012	0.017	0.702	0.726	0.483
670	0.868	0.855	-0.027	-0.005	0.038	0.099	-0.023	0.824	0.766	0.669	-0.004	0.188	0.367	-0.012	0.017	0.702	0.725	0.483
671	0.867	0.854	-0.027	-0.005	0.038	0.099	-0.023	0.823	0.765	0.668	-0.004	0.188	0.367	-0.012	0.017	0.701	0.724	0.482
672	0.866	0.853	-0.027	-0.005	0.038	0.099	-0.023	0.822	0.764	0.667	-0.004	0.188	0.367	-0.012	0.017	0.7	0.723	0.481
673	0.864	0.851	-0.027	-0.004	0.038	0.099	-0.023	0.82	0.762	0.666	-0.004	0.188	0.366	-0.012	0.017	0.698	0.722	0.48
674	0.862	0.849	-0.027	-0.004	0.038	0.099	-0.023	0.819	0.76	0.665	-0.004	0.187	0.366	-0.012	0.017	0.696	0.72	0.479
675	0.86	0.848	-0.027	-0.005	0.037	0.098	-0.023	0.817	0.758	0.663	-0.005	0.187	0.365	-0.012	0.017	0.695	0.718	0.478
676	0.858	0.845	-0.027	-0.005	0.037	0.098	-0.023	0.814	0.756	0.661	-0.005	0.187	0.364	-0.012	0.016	0.692	0.716	0.476
677	0.855	0.843	-0.027	-0.005	0.037	0.097	-0.023	0.812	0.753	0.659	-0.005	0.186	0.363	-0.012	0.016	0.69	0.713	0.475
678	0.853	0.84	-0.027	-0.005	0.037	0.097	-0.024	0.809	0.751	0.657	-0.005	0.186	0.362	-0.013	0.016	0.687	0.711	0.473
679	0.85	0.837	-0.027	-0.005	0.037	0.096	-0.024	0.806	0.748	0.654	-0.005	0.185	0.36	-0.013	0.016	0.685	0.708	0.471
680	0.847	0.834	-0.027	-0.005	0.036	0.096	-0.024	0.803	0.745	0.652	-0.005	0.184	0.359	-0.013	0.016	0.682	0.705	0.469
681	0.843	0.831	-0.027	-0.005	0.036	0.095	-0.024	0.8	0.741	0.649	-0.006	0.184	0.357	-0.013	0.016	0.679	0.702	0.467
682	0.84	0.827	-0.027	-0.005	0.036	0.095	-0.024	0.796	0.738	0.646	-0.006	0.183	0.356	-0.013	0.015	0.676	0.699	0.465
683	0.836	0.823	-0.027	-0.005	0.036	0.094	-0.024	0.793	0.734	0.643	-0.006	0.182	0.354	-0.013	0.015	0.673	0.696	0.463
684	0.832	0.819	-0.028	-0.005	0.036	0.094	-0.024	0.789	0.731	0.64	-0.006	0.182	0.353	-0.013	0.015	0.669	0.693	0.46
685	0.828	0.815	-0.028	-0.005	0.035	0.093	-0.024	0.785	0.727	0.637	-0.006	0.181	0.351	-0.013	0.015	0.666	0.689	0.458
686	0.824	0.811	-0.028	-0.005	0.035	0.093	-0.024	0.781	0.723	0.633	-0.006	0.18	0.349	-0.013	0.014	0.662	0.686	0.455
687	0.82	0.807	-0.028	-0.005	0.035	0.092	-0.025	0.777	0.719	0.63	-0.006	0.179	0.348	-0.014	0.014	0.659	0.682	0.453
688	0.815	0.802	-0.028	-0.005	0.035	0.091	-0.025	0.772	0.715	0.626	-0.007	0.178	0.345	-0.014	0.014	0.655	0.678	0.45
689	0.81	0.798	-0.028	-0.005	0.034	0.091	-0.025	0.768	0.71	0.622	-0.007	0.177	0.343	-0.014	0.013	0.651	0.674	0.447
690	0.805	0.793	-0.028	-0.006	0.034	0.09	-0.025	0.763	0.705	0.618	-0.007	0.176	0.341	-0.014	0.013	0.646	0.669	0.444
691	0.8	0.788	-0.028	-0.006	0.034	0.089	-0.025	0.758	0.701	0.614	-0.007	0.175	0.339	-0.014	0.013	0.642	0.665	0.44
692	0.795	0.783	-0.028	-0.006	0.033	0.088	-0.025	0.753	0.696	0.61	-0.007	0.174	0.336	-0.014	0.012	0.637	0.66	0.437
693	0.789	0.777	-0.028	-0.006	0.033	0.088	-0.025	0.747	0.69	0.605	-0.007	0.173	0.334	-0.014	0.012	0.632	0.655	0.434
694	0.783	0.772	-0.028	-0.006	0.033	0.087	-0.026	0.742	0.685	0.6	-0.008	0.171	0.331	-0.015	0.012	0.628	0.65	0.43
695	0.778	0.766	-0.028	-0.006	0.032	0.086	-0.026	0.736	0.68	0.596	-0.008	0.17	0.329	-0.015	0.011	0.623	0.645	0.427
696	0.772	0.76	-0.028	-0.006	0.032	0.085	-0.026	0.73	0.674	0.591	-0.008	0.169	0.326	-0.015	0.011	0.618	0.64	0.423
697	0.766	0.754	-0.028	-0.006	0.032	0.085	-0.026	0.724	0.669	0.586	-0.008	0.168	0.323	-0.015	0.011	0.613	0.635	0.42
698	0.759	0.748	-0.028	-0.006	0.031	0.084	-0.026	0.718	0.663	0.581	-0.008	0.166	0.321	-0.015	0.01	0.607	0.63	0.416
699	0.753	0.742	-0.028	-0.006	0.031	0.083	-0.026	0.712	0.657	0.576	-0.009	0.165	0.318	-0.015	0.01	0.602	0.624	0.412
700	0.747	0.736	-0.028	-0.006	0.03	0.082	-0.027	0.706	0.651	0.57	-0.009	0.164	0.315	-0.015	0.01	0.596	0.618	0.408
701	0.74	0.729	-0.029	-0.006	0.03	0.081	-0.027	0.699	0.645	0.565	-0.009	0.162	0.312	-0.015	0.009	0.591	0.612	0.404
702	0.733	0.722	-0.029	-0.006	0.03	0.08	-0.027	0.693	0.638	0.56	-0.009	0.161	0.309	-0.015	0.009	0.585	0.607	0.4
703	0.726	0.716	-0.029	-0.006	0.029	0.079	-0.027	0.686	0.632	0.554	-0.01	0.159	0.306	-0.016	0.009	0.579	0.601	0.396
704	0.719	0.709	-0.029	-0.006	0.029	0.078	-0.027	0.679	0.626	0.548	-0.01	0.158	0.303	-0.016	0.008	0.574	0.595	0.392
705	0.712	0.702	-0.029	-0.006	0.029	0.077	-0.027	0.673	0.619	0.543	-0.01	0.156	0.3	-0.016	0.008	0.568	0.589	0.387
706	0.705	0.695	-0.029	-0.006	0.028	0.076	-0.028	0.666	0.613	0.537	-0.01	0.155	0.297	-0.016	0.007	0.562	0.583	0.383
707	0.698	0.688	-0.029	-0.006	0.028	0.075	-0.028	0.659	0.606	0.531	-0.01	0.153	0.293	-0.016	0.007	0.556	0.576	0.379
708	0.69	0.681	-0.029	-0.006	0.027	0.074	-0.028	0.652	0.599	0.525	-0.011	0.152	0.29	-0.016	0.007	0.549	0.57	0.374
709	0.683	0.673	-0.029	-0.006	0.027	0.073	-0.028	0.644	0.592	0.519	-0.011	0.15	0.287	-0.016	0.006	0.543	0.563	0.37
710	0.675	0.666	-0.029	-0.006	0.026	0.072	-0.028	0.637	0.585	0.512	-0.011	0.148	0.283	-0.016	0.006	0.536	0.556	0.365
711	0.668	0.658	-0.029	-0.006	0.026	0.071	-0.029	0.629	0.577	0.506	-0.011	0.146	0.28	-0.017	0.005	0.53	0.55	0.36
712	0.66	0.651	-0.029	-0.006	0.025	0.07	-0.029	0.622	0.57	0.5	-0.012	0.145	0.276	-0.017	0.005	0.523	0.543	0.356
713	0.652	0.643	-0.029	-0.007	0.025	0.069	-0.029	0.614	0.563	0.493	-0.012	0.143	0.273	-0.017	0.004	0.517	0.536	0.351
714	0.644	0.635	-0.029	-0.007	0.025	0.068	-0.029	0.606	0.556	0.487	-0.012	0.141	0.269	-0.017	0.004	0.51	0.529	0.346
715	0.636	0.627	-0.029	-0.007	0.024	0.067	-0.029	0.599	0.548	0.481	-0.013	0.139	0.266	-0.017	0.003	0.504	0.522	0.341
716	0.628	0.62	-0.029	-0.007	0.024	0.066	-0.029	0.591	0.541	0.474	-0.013	0.138	0.262	-0.017	0.003	0.497	0.515	0.336
717	0.62	0.612	-0.029	-0.007	0.023	0.065	-0.03	0.583	0.534	0.468	-0.013	0.136	0.258	-0.017	0.002	0.49	0.508	0.332
718	0.612	0.604	-0.029	-0.007	0.023	0.064	-0.03	0.575	0.526	0.461	-0.013	0.134	0.255	-0.018	0.002	0.483	0.502	0.327
719	0.603	0.594	-0.03	-0.007	0.024	0.064	-0.028	0.566	0.52	0.455	-0.011	0.135	0.253	-0.017	0.003	0.478	0.496	0.323
720	0.594	0.584	-0.031	-0.007	0.025	0.065	-0.026	0.556	0.513	0.449	-0.009	0.137	0.251	-0.017	0.004	0.472	0.49	0.32
721	0.584	0.574	-0.032	-0.007	0.026	0.065	-0.024	0.546	0.506	0.443	-0.007	0.138	0.249	-0.017	0.005	0.466	0.485	0.316
722	0.575	0.565	-0.033	-0.007	0.027	0.066	-0.022	0.537	0.499	0.437	-0.005	0.139	0.246	-0.016	0.007	0.46	0.479	0.312
723	0.567	0.555	-0.034	-0.007	0.028	0.066	-0.021	0.528	0.492	0.431	-0.003	0.141	0.244	-0.016	0.008	0.454	0.473	0.309
724	0.559	0.547	-0.034	-0.007	0.027	0.065	-0.021	0.52	0.485	0.424	-0.004	0.139	0.241	-0.016	0.007	0.447	0.466	0.304
725	0.551	0.539	-0.034	-0.007	0.027	0.064	-0.021	0.512	0.477	0.418	-0.004	0.136	0.237	-0.016	0.006	0.44	0.459	0.299
726	0.543	0.531	-0.034	-0.007	0.026	0.063	-0.021	0.504	0.47	0.412	-0.004	0.134	0.233	-0.016	0.006	0.433	0.452	0.295
727	0.534	0.524	-0.035	-0.007	0.025	0.062	-0.022	0.496	0.462	0.405	-0.005	0.132	0.229	-0.017	0.005	0.426	0.445	0.29
728	0.526	0.516	-0.035	-0.007	0.025	0.061	-0.022	0.489	0.455	0.399	-0.005	0.13	0.226	-0.017	0.005	0.419	0.438	0.285
729	0.518	0.508	-0.035	-0.007	0.024	0.059	-0.022	0.481	0.447	0.392	-0.006	0.128	0.222	-0.017	0.004	0.412	0.431	0.28
730	0.511	0.5	-0.035	-0.008	0.024	0.058	-0.022	0.473	0.44	0.385	-0.006	0.126	0.218	-0.017	0.004	0.406	0.424	0.275
731	0.503	0.492	-0.035	-0.008	0.023	0.057	-0.023	0.466	0.432	0.379	-0.006	0.124	0.215	-0.017	0.003	0.399	0.417	0.27
732	0.495	0.485	-0.035	-0.008	0.023	0.056	-0.023	0.458	0.425	0.372	-0.007	0.122	0.211	-0.018	0.003	0.392	0.41	0.266
733	0.486	0.477	-0.035	-0.008	0.022	0.055	-0.023	0.45	0.417	0.366	-0.007	0.12	0.207	-0.018	0.002	0.385	0.403	0.261
734	0.478	0.469	-0.035	-0.008	0.022	0.054	-0.024	0.442	0.41	0.359	-0.007	0.118	0.203	-0.018	0.001	0.378	0.395	0.256
735	0.47	0.461	-0.035	-0.008	0.021	0.052	-0.024	0.434	0.402	0.352	-0.008	0.116	0.2	-0.018	0.001	0.371	0.388	0.251
736	0.462	0.453	-0.035	-0.008	0.02	0.051	-0.024	0.426	0.394	0.346	-0.008	0.114	0.196	-0.019	0	0.364	0.381	0.246
737	0.454	0.445	-0.036	-0.008	0.02	0.05	-0.025	0.418	0.387	0.339	-0.009	0.112	0.192	-0.019	0	0.357	0.374	0.241
738	0.446	0.438	-0.036	-0.008	0.019	0.049	-0.025	0.411	0.379	0.332	-0.009	0.11	0.188	-0.019	-0.001	0.35	0.366	0.236
739	0.438	0.43	-0.036	-0.008	0.019	0.047	-0.025	0.403	0.371	0.326	-0.01	0.108	0.184	-0.02	-0.002	0.343	0.359	0.231
740	0.43	0.422	-0.036	-0.009	0.018	0.046	-0.026	0.395	0.364	0.319	-0.01	0.105	0.181	-0.02	-0.002	0.337	0.352	0.226
741	0.422	0.415	-0.036	-0.009	0.018	0.045	-0.026	0.388	0.357	0.313	-0.011	0.103	0.177	-0.02	-0.003	0.33	0.345	0.221
742	0.414	0.407	-0.036	-0.009	0.017	0.044	-0.026	0.38	0.35	0.307	-0.011	0.101	0.173	-0.02	-0.003	0.323	0.338	0.216
743	0.407	0.4	-0.036	-0.009	0.017	0.043	-0.027	0.373	0.343	0.3	-0.011	0.099	0.169	-0.02	-0.004	0.317	0.331	0.212
744	0.399	0.393	-0.036	-0.009	0.016	0.042	-0.027	0.366	0.336	0.294	-0.012	0.098	0.166	-0.021	-0.004	0.31	0.324	0.207
745	0.392	0.385	-0.036	-0.009	0.016	0.04	-0.027	0.359	0.329	0.288	-0.012	0.096	0.162	-0.021	-0.005	0.304	0.318	0.203
746	0.384	0.378	-0.036	-0.009	0.015	0.039	-0.028	0.352	0.322	0.282	-0.012	0.094	0.159	-0.021	-0.005	0.297	0.311	0.198
747	0.376	0.37	-0.036	-0.009	0.015	0.038	-0.028	0.344	0.315	0.275	-0.013	0.092	0.155	-0.021	-0.006	0.291	0.304	0.193
748	0.369	0.363	-0.037	-0.009	0.014	0.037	-0.028	0.337	0.308	0.269	-0.013	0.09	0.152	-0.021	-0.006	0.285	0.298	0.189
749	0.361	0.356	-0.037	-0.009	0.013	0.036	-0.028	0.33	0.301	0.263	-0.013	0.088	0.148	-0.022	-0.007	0.278	0.291	0.184
750	0.354	0.348	-0.037	-0.009	0.013	0.035	-0.029	0.323	0.294	0.257	-0.014	0.086	0.145	-0.022	-0.007	0.272	0.285	0.18
751	0.346	0.341	-0.037	-0.009	0.013	0.034	-0.029	0.316	0.287	0.251	-0.014	0.084	0.142	-0.022	-0.008	0.266	0.278	0.176
752	0.339	0.334	-0.037	-0.009	0.012	0.033	-0.029	0.309	0.281	0.245	-0.015	0.082	0.138	-0.022	-0.008	0.26	0.272	0.172
753	0.332	0.327	-0.037	-0.009	0.012	0.032	-0.029	0.302	0.274	0.239	-0.015	0.08	0.135	-0.022	-0.009	0.254	0.266	0.167
754	0.325	0.32	-0.037	-0.009	0.011	0.031	-0.03	0.295	0.268	0.233	-0.015	0.078	0.132	-0.022	-0.009	0.249	0.26	0.163
755	0.318	0.313	-0.037	-0.009	0.011	0.03	-0.03	0.288	0.261	0.228	-0.015	0.077	0.129	-0.022	-0.009	0.243	0.254	0.159
756	0.311	0.307	-0.037	-0.009	0.01	0.029	-0.03	0.282	0.255	0.222	-0.016	0.075	0.125	-0.023	-0.01	0.238	0.249	0.155
757	0.304	0.3	-0.037	-0.01	0.01	0.028	-0.03	0.275	0.249	0.217	-0.016	0.073	0.122	-0.023	-0.01	0.232	0.243	0.151
758	0.298	0.294	-0.037	-0.01	0.009	0.028	-0.03	0.269	0.243	0.212	-0.016	0.071	0.119	-0.023	-0.011	0.227	0.237	0.147
759	0.291	0.288	-0.037	-0.01	0.009	0.027	-0.031	0.263	0.237	0.206	-0.017	0.069	0.116	-0.023	-0.011	0.221	0.232	0.143
760	0.285	0.281	-0.037	-0.01	0.008	0.026	-0.031	0.256	0.231	0.201	-0.017	0.068	0.113	-0.023	-0.012	0.216	0.226	0.14
761	0.278	0.275	-0.037	-0.01	0.008	0.025	-0.031	0.25	0.225	0.196	-0.017	0.066	0.11	-0.023	-0.012	0.21	0.22	0.136
762	0.272	0.269	-0.037	-0.01	0.008	0.024	-0.031	0.243	0.219	0.191	-0.018	0.064	0.107	-0.023	-0.012	0.205	0.215	0.132
763	0.266	0.262	-0.037	-0.01	0.007	0.023	-0.031	0.237	0.213	0.185	-0.018	0.062	0.104	-0.024	-0.013	0.199	0.209	0.128
764	0.259	0.256	-0.037	-0.01	0.007	0.022	-0.032	0.231	0.207	0.18	-0.018	0.061	0.101	-0.024	-0.013	0.194	0.203	0.124
765	0.253	0.25	-0.037	-0.01	0.006	0.021	-0.032	0.225	0.201	0.175	-0.018	0.059	0.098	-0.024	-0.014	0.189	0.198	0.12
766	0.247	0.244	-0.037	-0.01	0.006	0.02	-0.032	0.219	0.196	0.17	-0.019	0.057	0.095	-0.024	-0.014	0.184	0.193	0.116
767	0.241	0.238	-0.037	-0.01	0.005	0.02	-0.032	0.213	0.19	0.165	-0.019	0.056	0.092	-0.024	-0.014	0.179	0.187	0.113
768	0.235	0.232	-0.038	-0.01	0.005	0.019	-0.032	0.208	0.185	0.16	-0.019	0.054	0.089	-0.024	-0.015	0.174	0.182	0.109
769	0.229	0.227	-0.038	-0.01	0.005	0.018	-0.033	0.202	0.179	0.155	-0.02	0.053	0.086	-0.024	-0.015	0.169	0.177	0.105
770	0.223	0.221	-0.038	-0.01	0.004	0.017	-0.033	0.197	0.174	0.15	-0.02	0.051	0.083	-0.024	-0.016	0.164	0.172	0.102
771	0.218	0.216	-0.038	-0.01	0.004	0.016	-0.033	0.191	0.169	0.146	-0.02	0.05	0.081	-0.025	-0.016	0.159	0.167	0.098
772	0.212	0.211	-0.038	-0.01	0.003	0.015	-0.033	0.186	0.164	0.141	-0.02	0.048	0.078	-0.025	-0.016	0.155	0.162	0.095
773	0.207	0.205	-0.038	-0.01	0.003	0.015	-0.033	0.181	0.159	0.137	-0.021	0.047	0.075	-0.025	-0.017	0.15	0.157	0.092
774	0.201	0.2	-0.038	-0.01	0.003	0.014	-0.034	0.176	0.154	0.132	-0.021	0.045	0.073	-0.025	-0.017	0.145	0.152	0.088
775	0.196	0.195	-0.038	-0.01	0.002	0.013	-0.034	0.171	0.149	0.128	-0.021	0.044	0.07	-0.025	-0.017	0.141	0.148	0.085
776	0.191	0.19	-0.038	-0.011	0.002	0.012	-0.034	0.166	0.144	0.124	-0.021	0.042	0.068	-0.025	-0.018	0.137	0.143	0.082
777	0.185	0.185	-0.038	-0.011	0.002	0.012	-0.034	0.161	0.14	0.119	-0.022	0.041	0.065	-0.025	-0.018	0.132	0.139	0.079
778	0.18	0.18	-0.038	-0.011	0.001	0.011	-0.034	0.156	0.135	0.115	-0.022	0.04	0.063	-0.026	-0.018	0.128	0.134	0.076
779	0.175	0.175	-0.038	-0.011	0.001	0.01	-0.034	0.151	0.13	0.111	-0.022	0.038	0.06	-0.026	-0.019	0.124	0.13	0.073
780	0.17	0.17	-0.038	-0.011	0.001	0.01	-0.035	0.146	0.126	0.107	-0.022	0.037	0.058	-0.026	-0.019	0.12	0.126	0.07
781	0.165	0.166	-0.038	-0.011	0	0.009	-0.035	0.142	0.122	0.103	-0.023	0.036	0.056	-0.026	-0.019	0.116	0.121	0.067
782	0.161	0.161	-0.038	-0.011	0	0.008	-0.035	0.137	0.117	0.099	-0.023	0.034	0.054	-0.026	-0.02	0.112	0.117	0.065
783	0.156	0.157	-0.038	-0.011	0	0.008	-0.035	0.133	0.113	0.096	-0.023	0.033	0.052	-0.026	-0.02	0.108	0.113	0.062
784	0.152	0.153	-0.038	-0.011	-0.001	0.007	-0.035	0.129	0.109	0.092	-0.023	0.032	0.05	-0.026	-0.02	0.105	0.11	0.059
785	0.148	0.149	-0.038	-0.011	-0.001	0.006	-0.035	0.125	0.105	0.089	-0.024	0.031	0.048	-0.026	-0.02	0.101	0.106	0.057
786	0.143	0.145	-0.038	-0.011	-0.001	0.006	-0.036	0.121	0.102	0.085	-0.024	0.03	0.046	-0.026	-0.021	0.098	0.103	0.054
787	0.139	0.14	-0.039	-0.011	-0.002	0.005	-0.036	0.117	0.098	0.082	-0.024	0.028	0.044	-0.026	-0.021	0.094	0.099	0.052
788	0.135	0.136	-0.039	-0.011	-0.002	0.005	-0.036	0.113	0.094	0.078	-0.024	0.027	0.042	-0.027	-0.021	0.091	0.096	0.05
789	0.131	0.132	-0.039	-0.011	-0.002	0.004	-0.036	0.109	0.09	0.075	-0.024	0.026	0.04	-0.027	-0.021	0.088	0.092	0.047
790	0.127	0.129	-0.039	-0.011	-0.002	0.004	-0.036	0.105	0.087	0.072	-0.025	0.025	0.038	-0.027	-0.022	0.084	0.089	0.045
791	0.123	0.125	-0.039	-0.011	-0.003	0.003	-0.036	0.101	0.083	0.069	-0.025	0.024	0.036	-0.027	-0.022	0.081	0.085	0.042
792	0.119	0.121	-0.039	-0.011	-0.003	0.002	-0.036	0.098	0.08	0.066	-0.025	0.023	0.034	-0.027	-0.022	0.078	0.082	0.04
793	0.116	0.118	-0.039	-0.011	-0.003	0.002	-0.037	0.094	0.076	0.063	-0.025	0.022	0.033	-0.027	-0.022	0.075	0.079	0.038
794	0.112	0.114	-0.039	-0.011	-0.003	0.001	-0.037	0.091	0.073	0.06	-0.025	0.021	0.031	-0.027	-0.023	0.072	0.076	0.036
795	0.109	0.111	-0.039	-0.011	-0.004	0.001	-0.037	0.088	0.07	0.057	-0.026	0.02	0.029	-0.027	-0.023	0.069	0.073	0.034
796	0.106	0.108	-0.039	-0.011	-0.004	0.001	-0.037	0.085	0.067	0.054	-0.026	0.019	0.028	-0.027	-0.023	0.067	0.07	0.032
797	0.102	0.105	-0.039	-0.011	-0.004	0	-0.037	0.082	0.064	0.051	-0.026	0.018	0.026	-0.027	-0.023	0.064	0.067	0.03
798	0.099	0.102	-0.039	-0.011	-0.004	0	-0.037	0.079	0.061	0.049	-0.026	0.017	0.025	-0.027	-0.024	0.061	0.065	0.028
799	0.096	0.099	-0.039	-0.011	-0.005	-0.001	-0.037	0.076	0.058	0.046	-0.026	0.016	0.023	-0.027	-0.024	0.059	0.062	0.026
800	0.093	0.096	-0.039	-0.011	-0.005	-0.001	-0.037	0.073	0.056	0.044	-0.026	0.016	0.022	-0.028	-0.024	0.056	0.059	0.024
801	0.09	0.093	-0.039	-0.011	-0.005	-0.002	-0.038	0.07	0.053	0.041	-0.027	0.015	0.02	-0.028	-0.024	0.054	0.057	0.022
802	0.087	0.09	-0.039	-0.012	-0.005	-0.002	-0.038	0.067	0.05	0.039	-0.027	0.014	0.019	-0.028	-0.025	0.051	0.054	0.021
803	0.084	0.088	-0.039	-0.012	-0.006	-0.003	-0.038	0.064	0.048	0.037	-0.027	0.013	0.018	-0.028	-0.025	0.049	0.052	0.019
804	0.082	0.085	-0.039	-0.012	-0.006	-0.003	-0.038	0.062	0.045	0.034	-0.027	0.012	0.016	-0.028	-0.025	0.047	0.049	0.017
805	0.079	0.083	-0.039	-0.012	-0.006	-0.003	-0.038	0.059	0.043	0.032	-0.027	0.012	0.015	-0.028	-0.025	0.044	0.047	0.016
806	0.076	0.08	-0.039	-0.012	-0.006	-0.004	-0.038	0.057	0.04	0.03	-0.028	0.011	0.014	-0.028	-0.025	0.042	0.044	0.014
807	0.074	0.078	-0.039	-0.012	-0.006	-0.004	-0.038	0.055	0.038	0.028	-0.028	0.01	0.013	-0.028	-0.026	0.04	0.042	0.012
808	0.071	0.075	-0.039	-0.012	-0.007	-0.005	-0.038	0.052	0.036	0.026	-0.028	0.01	0.012	-0.028	-0.026	0.038	0.04	0.011
809	0.069	0.073	-0.039	-0.012	-0.007	-0.005	-0.038	0.05	0.033	0.024	-0.028	0.009	0.01	-0.028	-0.026	0.036	0.038	0.009
810	0.067	0.071	-0.039	-0.012	-0.007	-0.005	-0.039	0.048	0.031	0.022	-0.028	0.008	0.009	-0.029	-0.026	0.034	0.036	0.008
811	0.064	0.069	-0.039	-0.012	-0.007	-0.006	-0.039	0.046	0.029	0.02	-0.029	0.008	0.008	-0.029	-0.026	0.032	0.034	0.006
812	0.062	0.067	-0.039	-0.012	-0.007	-0.006	-0.039	0.044	0.027	0.018	-0.029	0.007	0.007	-0.029	-0.026	0.03	0.032	0.005
813	0.06	0.065	-0.039	-0.012	-0.008	-0.006	-0.039	0.042	0.025	0.016	-0.029	0.006	0.006	-0.029	-0.027	0.028	0.03	0.004
814	0.058	0.063	-0.039	-0.012	-0.008	-0.007	-0.039	0.04	0.023	0.015	-0.029	0.006	0.005	-0.029	-0.027	0.027	0.028	0.003
815	0.056	0.061	-0.039	-0.012	-0.008	-0.007	-0.039	0.038	0.022	0.013	-0.029	0.005	0.004	-0.029	-0.027	0.025	0.026	0.001
816	0.054	0.059	-0.04	-0.012	-0.008	-0.007	-0.039	0.036	0.02	0.011	-0.029	0.005	0.003	-0.029	-0.027	0.023	0.025	0
817	0.052	0.057	-0.04	-0.012	-0.008	-0.008	-0.039	0.034	0.018	0.01	-0.029	0.004	0.002	-0.029	-0.027	0.022	0.023	-0.001
818	0.05	0.055	-0.04	-0.012	-0.008	-0.008	-0.039	0.032	0.016	0.008	-0.03	0.004	0.001	-0.029	-0.027	0.02	0.021	-0.002
819	0.048	0.053	-0.04	-0.012	-0.009	-0.008	-0.04	0.031	0.015	0.007	-0.03	0.003	0.001	-0.029	-0.028	0.019	0.02	-0.003
820	0.047	0.052	-0.04	-0.012	-0.009	-0.008	-0.04	0.029	0.013	0.005	-0.03	0.003	0	-0.029	-0.028	0.017	0.018	-0.004
821	0.045	0.05	-0.04	-0.012	-0.009	-0.009	-0.04	0.028	0.011	0.004	-0.03	0.002	-0.001	-0.029	-0.028	0.016	0.017	-0.005
822	0.043	0.049	-0.04	-0.012	-0.009	-0.009	-0.04	0.026	0.01	0.002	-0.03	0.002	-0.002	-0.029	-0.028	0.015	0.016	-0.006
823	0.042	0.047	-0.04	-0.012	-0.009	-0.009	-0.04	0.025	0.009	0.001	-0.03	0.001	-0.002	-0.029	-0.028	0.013	0.014	-0.007
824	0.04	0.046	-0.04	-0.012	-0.009	-0.009	-0.04	0.023	0.007	0	-0.03	0.001	-0.003	-0.029	-0.028	0.012	0.013	-0.008
825	0.039	0.044	-0.04	-0.012	-0.01	-0.01	-0.04	0.022	0.006	-0.001	-0.03	0.001	-0.004	-0.029	-0.028	0.011	0.011	-0.009
826	0.037	0.043	-0.04	-0.012	-0.01	-0.01	-0.04	0.02	0.004	-0.003	-0.031	0	-0.005	-0.03	-0.029	0.009	0.01	-0.01
827	0.036	0.042	-0.04	-0.012	-0.01	-0.01	-0.04	0.019	0.003	-0.004	-0.031	0	-0.005	-0.03	-0.029	0.008	0.009	-0.011
828	0.035	0.04	-0.04	-0.013	-0.01	-0.01	-0.04	0.018	0.002	-0.005	-0.031	-0.001	-0.006	-0.03	-0.029	0.007	0.008	-0.012
829	0.033	0.038	-0.04	-0.015	-0.011	-0.012	-0.041	0.015	-0.001	-0.007	-0.032	-0.002	-0.009	-0.031	-0.03	0.004	0.005	-0.013
830	0.031	0.036	-0.04	-0.017	-0.013	-0.014	-0.042	0.012	-0.004	-0.008	-0.032	-0.003	-0.011	-0.033	-0.031	0.001	0.003	-0.015
831	0.029	0.034	-0.04	-0.02	-0.014	-0.016	-0.043	0.009	-0.007	-0.01	-0.033	-0.004	-0.014	-0.034	-0.032	-0.001	0	-0.016
832	0.027	0.032	-0.041	-0.022	-0.015	-0.017	-0.043	0.006	-0.01	-0.012	-0.034	-0.005	-0.017	-0.036	-0.033	-0.004	-0.002	-0.018
833	0.026	0.03	-0.041	-0.024	-0.017	-0.019	-0.044	0.004	-0.012	-0.013	-0.035	-0.006	-0.019	-0.037	-0.034	-0.007	-0.005	-0.019
834	0.024	0.029	-0.041	-0.024	-0.017	-0.019	-0.044	0.002	-0.013	-0.014	-0.035	-0.006	-0.02	-0.038	-0.034	-0.008	-0.006	-0.02
835	0.023	0.028	-0.041	-0.024	-0.017	-0.019	-0.044	0.001	-0.015	-0.015	-0.035	-0.006	-0.02	-0.038	-0.034	-0.009	-0.007	-0.02
836	0.022	0.027	-0.041	-0.024	-0.017	-0.02	-0.044	0	-0.015	-0.016	-0.035	-0.007	-0.021	-0.038	-0.034	-0.01	-0.008	-0.021
837	0.021	0.026	-0.041	-0.025	-0.017	-0.02	-0.044	-0.001	-0.016	-0.017	-0.035	-0.007	-0.021	-0.038	-0.035	-0.01	-0.008	-0.022
838	0.02	0.025	-0.041	-0.025	-0.017	-0.02	-0.044	-0.001	-0.017	-0.018	-0.035	-0.007	-0.022	-0.038	-0.035	-0.011	-0.009	-0.022
839	0.019	0.024	-0.041	-0.025	-0.017	-0.02	-0.044	-0.002	-0.018	-0.018	-0.035	-0.008	-0.022	-0.038	-0.035	-0.012	-0.01	-0.023
840	0.018	0.023	-0.041	-0.025	-0.017	-0.02	-0.044	-0.003	-0.019	-0.019	-0.036	-0.008	-0.023	-0.038	-0.035	-0.013	-0.011	-0.023
841	0.017	0.023	-0.041	-0.025	-0.018	-0.02	-0.044	-0.004	-0.02	-0.02	-0.036	-0.008	-0.023	-0.038	-0.035	-0.014	-0.012	-0.024
842	0.017	0.022	-0.041	-0.025	-0.018	-0.021	-0.045	-0.005	-0.021	-0.021	-0.036	-0.008	-0.024	-0.038	-0.035	-0.014	-0.013	-0.025
843	0.016	0.021	-0.041	-0.025	-0.018	-0.021	-0.045	-0.006	-0.022	-0.021	-0.036	-0.009	-0.024	-0.038	-0.035	-0.015	-0.013	-0.025
844	0.015	0.02	-0.041	-0.025	-0.018	-0.021	-0.045	-0.007	-0.022	-0.022	-0.036	-0.009	-0.024	-0.038	-0.035	-0.016	-0.014	-0.026
845	0.014	0.02	-0.041	-0.025	-0.018	-0.021	-0.045	-0.007	-0.023	-0.023	-0.036	-0.009	-0.025	-0.038	-0.035	-0.017	-0.015	-0.026
846	0.013	0.019	-0.041	-0.025	-0.018	-0.021	-0.045	-0.008	-0.024	-0.023	-0.036	-0.009	-0.025	-0.038	-0.035	-0.017	-0.016	-0.027
847	0.013	0.018	-0.041	-0.025	-0.018	-0.021	-0.045	-0.009	-0.025	-0.024	-0.036	-0.01	-0.025	-0.038	-0.035	-0.018	-0.016	-0.027
848	0.012	0.017	-0.041	-0.025	-0.018	-0.022	-0.045	-0.009	-0.025	-0.025	-0.036	-0.01	-0.026	-0.038	-0.036	-0.019	-0.017	-0.028
849	0.011	0.017	-0.041	-0.025	-0.018	-0.022	-0.045	-0.01	-0.026	-0.025	-0.036	-0.01	-0.026	-0.038	-0.036	-0.019	-0.018	-0.028
850	0.011	0.016	-0.041	-0.025	-0.018	-0.022	-0.045	-0.011	-0.026	-0.026	-0.037	-0.01	-0.026	-0.038	-0.036	-0.02	-0.018	-0.028
851	0.01	0.016	-0.041	-0.025	-0.018	-0.022	-0.045	-0.011	-0.027	-0.026	-0.037	-0.01	-0.027	-0.038	-0.036	-0.02	-0.019	-0.029
852	0.009	0.015	-0.041	-0.025	-0.018	-0.022	-0.045	-0.012	-0.028	-0.027	-0.037	-0.011	-0.027	-0.038	-0.036	-0.021	-0.019	-0.029
853	0.009	0.015	-0.041	-0.025	-0.018	-0.022	-0.045	-0.012	-0.028	-0.027	-0.037	-0.011	-0.027	-0.038	-0.036	-0.021	-0.02	-0.03
854	0.008	0.014	-0.041	-0.025	-0.019	-0.022	-0.045	-0.013	-0.029	-0.028	-0.037	-0.011	-0.028	-0.039	-0.036	-0.022	-0.02	-0.03
855	0.008	0.013	-0.042	-0.025	-0.019	-0.022	-0.045	-0.013	-0.029	-0.028	-0.037	-0.011	-0.028	-0.039	-0.036	-0.022	-0.021	-0.03
856	0.007	0.013	-0.042	-0.025	-0.019	-0.022	-0.045	-0.014	-0.03	-0.029	-0.037	-0.011	-0.028	-0.039	-0.036	-0.023	-0.021	-0.031
857	0.006	0.012	-0.042	-0.025	-0.019	-0.022	-0.045	-0.014	-0.03	-0.029	-0.037	-0.012	-0.028	-0.039	-0.036	-0.023	-0.022	-0.031
858	0.006	0.012	-0.041	-0.025	-0.019	-0.023	-0.045	-0.015	-0.031	-0.03	-0.037	-0.012	-0.029	-0.039	-0.036	-0.023	-0.022	-0.031
859	0.005	0.011	-0.041	-0.025	-0.019	-0.023	-0.045	-0.015	-0.031	-0.03	-0.037	-0.012	-0.029	-0.039	-0.036	-0.024	-0.023	-0.031
860	0.005	0.011	-0.041	-0.025	-0.019	-0.023	-0.045	-0.016	-0.031	-0.03	-0.037	-0.012	-0.029	-0.039	-0.036	-0.024	-0.023	-0.032
861	0.004	0.011	-0.041	-0.025	-0.019	-0.023	-0.045	-0.016	-0.032	-0.031	-0.037	-0.012	-0.029	-0.039	-0.036	-0.025	-0.023	-0.032
862	0.004	0.01	-0.041	-0.025	-0.019	-0.023	-0.045	-0.017	-0.032	-0.031	-0.037	-0.012	-0.029	-0.039	-0.036	-0.025	-0.024	-0.032
863	0.004	0.01	-0.042	-0.025	-0.019	-0.023	-0.045	-0.017	-0.033	-0.031	-0.037	-0.012	-0.03	-0.039	-0.036	-0.025	-0.024	-0.033
864	0.003	0.009	-0.042	-0.025	-0.019	-0.023	-0.045	-0.017	-0.033	-0.032	-0.037	-0.013	-0.03	-0.039	-0.036	-0.026	-0.024	-0.033
865	0.003	0.009	-0.042	-0.025	-0.019	-0.023	-0.045	-0.018	-0.033	-0.032	-0.037	-0.013	-0.03	-0.039	-0.036	-0.026	-0.025	-0.033
866	0.002	0.009	-0.042	-0.025	-0.019	-0.023	-0.045	-0.018	-0.034	-0.032	-0.037	-0.013	-0.03	-0.039	-0.036	-0.026	-0.025	-0.033
867	0.002	0.008	-0.042	-0.025	-0.019	-0.023	-0.045	-0.018	-0.034	-0.033	-0.037	-0.013	-0.03	-0.039	-0.036	-0.027	-0.026	-0.033
868	0.002	0.008	-0.042	-0.025	-0.019	-0.023	-0.045	-0.019	-0.034	-0.033	-0.037	-0.013	-0.031	-0.039	-0.036	-0.027	-0.026	-0.034
869	0.001	0.008	-0.042	-0.025	-0.019	-0.023	-0.045	-0.019	-0.035	-0.033	-0.037	-0.013	-0.031	-0.039	-0.036	-0.027	-0.026	-0.034
870	0.001	0.007	-0.042	-0.025	-0.019	-0.024	-0.045	-0.02	-0.035	-0.033	-0.037	-0.013	-0.031	-0.039	-0.036	-0.028	-0.026	-0.034
871	0.001	0.007	-0.042	-0.026	-0.019	-0.024	-0.046	-0.02	-0.035	-0.034	-0.037	-0.013	-0.031	-0.039	-0.036	-0.028	-0.027	-0.034
872	0	0.007	-0.042	-0.026	-0.019	-0.024	-0.046	-0.02	-0.036	-0.034	-0.037	-0.014	-0.031	-0.039	-0.037	-0.028	-0.027	-0.034
873	0	0.007	-0.042	-0.026	-0.019	-0.024	-0.046	-0.02	-0.036	-0.034	-0.037	-0.014	-0.031	-0.039	-0.037	-0.028	-0.027	-0.035
874	0	0.006	-0.042	-0.026	-0.019	-0.024	-0.046	-0.021	-0.036	-0.034	-0.037	-0.014	-0.031	-0.039	-0.037	-0.029	-0.027	-0.035
875	-0.001	0.006	-0.042	-0.026	-0.02	-0.024	-0.046	-0.021	-0.036	-0.035	-0.038	-0.014	-0.032	-0.039	-0.037	-0.029	-0.028	-0.035
876	-0.001	0.006	-0.042	-0.026	-0.02	-0.024	-0.046	-0.021	-0.037	-0.035	-0.037	-0.014	-0.032	-0.039	-0.037	-0.029	-0.028	-0.035
877	-0.001	0.006	-0.042	-0.026	-0.02	-0.024	-0.046	-0.022	-0.037	-0.035	-0.037	-0.014	-0.032	-0.039	-0.037	-0.029	-0.028	-0.035
878	-0.001	0.005	-0.042	-0.026	-0.02	-0.024	-0.045	-0.022	-0.037	-0.035	-0.037	-0.014	-0.032	-0.039	-0.036	-0.029	-0.028	-0.035
879	-0.002	0.005	-0.042	-0.026	-0.02	-0.024	-0.045	-0.022	-0.037	-0.035	-0.037	-0.014	-0.032	-0.039	-0.036	-0.029	-0.028	-0.035
880	-0.002	0.005	-0.042	-0.026	-0.019	-0.024	-0.045	-0.022	-0.037	-0.035	-0.037	-0.014	-0.032	-0.039	-0.036	-0.029	-0.028	-0.035
881	-0.002	0.005	-0.041	-0.026	-0.019	-0.024	-0.045	-0.022	-0.037	-0.035	-0.037	-0.014	-0.032	-0.039	-0.036	-0.029	-0.028	-0.035
882	-0.002	0.004	-0.041	-0.026	-0.019	-0.024	-0.045	-0.023	-0.037	-0.035	-0.037	-0.014	-0.032	-0.039	-0.036	-0.029	-0.028	-0.035
883	-0.003	0.004	-0.041	-0.026	-0.019	-0.024	-0.045	-0.023	-0.037	-0.035	-0.037	-0.014	-0.032	-0.038	-0.036	-0.029	-0.028	-0.035
884	-0.003	0.004	-0.041	-0.026	-0.019	-0.024	-0.045	-0.023	-0.037	-0.035	-0.037	-0.015	-0.032	-0.038	-0.036	-0.029	-0.028	-0.034
885	-0.003	0.004	-0.041	-0.025	-0.019	-0.023	-0.044	-0.023	-0.037	-0.035	-0.036	-0.015	-0.032	-0.038	-0.036	-0.029	-0.028	-0.034
886	-0.003	0.004	-0.04	-0.025	-0.019	-0.023	-0.044	-0.023	-0.036	-0.034	-0.036	-0.015	-0.033	-0.038	-0.036	-0.029	-0.027	-0.034
887	-0.003	0.004	-0.04	-0.025	-0.019	-0.023	-0.044	-0.024	-0.036	-0.034	-0.036	-0.015	-0.033	-0.038	-0.035	-0.029	-0.027	-0.034
888	-0.004	0.003	-0.04	-0.025	-0.019	-0.023	-0.044	-0.024	-0.036	-0.034	-0.036	-0.015	-0.033	-0.037	-0.035	-0.028	-0.027	-0.033
889	-0.004	0.003	-0.039	-0.025	-0.019	-0.023	-0.043	-0.024	-0.036	-0.034	-0.035	-0.015	-0.033	-0.037	-0.035	-0.028	-0.026	-0.033
890	-0.004	0.003	-0.039	-0.025	-0.019	-0.023	-0.043	-0.024	-0.035	-0.033	-0.035	-0.015	-0.033	-0.037	-0.035	-0.028	-0.026	-0.032
891	-0.004	0.003	-0.039	-0.025	-0.019	-0.023	-0.043	-0.024	-0.035	-0.033	-0.035	-0.015	-0.033	-0.037	-0.034	-0.028	-0.026	-0.032
892	-0.004	0.003	-0.039	-0.025	-0.019	-0.022	-0.043	-0.024	-0.035	-0.033	-0.035	-0.015	-0.033	-0.037	-0.034	-0.028	-0.026	-0.032
893	-0.004	0.003	-0.039	-0.025	-0.018	-0.022	-0.043	-0.024	-0.035	-0.033	-0.034	-0.015	-0.033	-0.036	-0.034	-0.028	-0.026	-0.032
894	-0.004	0.002	-0.039	-0.025	-0.018	-0.022	-0.043	-0.024	-0.035	-0.033	-0.034	-0.015	-0.033	-0.036	-0.034	-0.028	-0.026	-0.032
895	-0.005	0.002	-0.039	-0.025	-0.018	-0.022	-0.043	-0.024	-0.035	-0.033	-0.034	-0.015	-0.033	-0.037	-0.034	-0.028	-0.026	-0.032
896	-0.005	0.002	-0.039	-0.025	-0.018	-0.023	-0.043	-0.025	-0.036	-0.034	-0.035	-0.015	-0.033	-0.037	-0.034	-0.028	-0.026	-0.033
897	-0.005	0.002	-0.039	-0.025	-0.019	-0.023	-0.043	-0.025	-0.036	-0.034	-0.035	-0.015	-0.033	-0.037	-0.035	-0.029	-0.027	-0.033
898	-0.005	0.002	-0.039	-0.025	-0.019	-0.023	-0.043	-0.025	-0.037	-0.034	-0.035	-0.015	-0.033	-0.037	-0.035	-0.029	-0.027	-0.033
899	-0.005	0.002	-0.04	-0.025	-0.019	-0.023	-0.043	-0.025	-0.037	-0.035	-0.035	-0.015	-0.033	-0.037	-0.035	-0.03	-0.028	-0.034
900	-0.005	0.002	-0.04	-0.025	-0.019	-0.023	-0.044	-0.025	-0.038	-0.035	-0.036	-0.015	-0.033	-0.038	-0.035	-0.03	-0.028	-0.034

## Sheet: Figure 4b
	I0 @630	I @630	I/I0 @630
PyTPA	0.87	0.87	1
DMAC	0.87	0.85	0.977011
Caffiene	0.87	0.827	0.950575
DIPEA	0.87	0.77	0.885057
Nicotine	0.87	0.72	0.827586
Ammonia	0.87	0.7	0.804598
TEA	0.87	0.6	0.689655
Tryptamine	0.87	0.484	0.556322
Serotonin	0.87	0.36	0.413793
1,6-DAH	0.87	0.09	0.103448
CAD	0.87	0.03	0.0344828
Spermine	0.87	0.02	0.0229885
Spermidine	0.87	0.01	0.0114943
Guanidine	0.87	0.01	0.0114943
Histamine	0.87	0.01	0.0114943
PUT	0.87	0.04	0.045977
1,3-DAP	0.87	0.01	0.0114943
2-PEA	0.87	0.02	0.0229885

## Sheet: Figure5a
Wavelength	0µM1,3DAP	1µM1,3DAP	2µM1,3DAP	4µM1,3DAP	6µM1,3DAP	8µM1,3DAP	10µM1,3DAP	12µM1,3DAP	14µM1,3DAP	16µM1,3DAP	18µM1,3DAP	20µM1,3DAP
200	0.547	0.529	0.432	0.414	0.422	1.244	0.399	0.408	0.369	0.398	0.411	0.407
201	0.538	0.528	0.431	0.413	0.422	1.242	0.397	0.404	0.366	0.394	0.408	0.403
202	0.523	0.528	0.431	0.413	0.42	1.241	0.395	0.4	0.362	0.39	0.403	0.397
203	0.497	0.528	0.431	0.412	0.419	1.239	0.392	0.396	0.358	0.384	0.397	0.39
204	0.462	0.527	0.432	0.41	0.417	1.236	0.388	0.39	0.352	0.378	0.389	0.382
205	0.416	0.528	0.432	0.409	0.415	1.235	0.385	0.385	0.347	0.371	0.382	0.373
206	0.359	0.528	0.433	0.407	0.413	1.234	0.381	0.379	0.341	0.364	0.374	0.365
207	0.292	0.528	0.432	0.406	0.41	1.232	0.377	0.373	0.335	0.357	0.365	0.355
208	0.218	0.527	0.432	0.404	0.408	1.23	0.372	0.367	0.328	0.349	0.356	0.346
209	0.138	0.527	0.431	0.402	0.405	1.23	0.367	0.36	0.321	0.34	0.347	0.336
210	0.054	0.526	0.431	0.4	0.401	1.229	0.362	0.353	0.315	0.332	0.338	0.327
211	-0.032	0.526	0.43	0.399	0.399	1.227	0.357	0.346	0.308	0.324	0.329	0.317
212	-0.118	0.525	0.429	0.397	0.395	1.226	0.353	0.339	0.302	0.316	0.32	0.307
213	-0.202	0.525	0.429	0.394	0.392	1.223	0.348	0.331	0.295	0.308	0.311	0.298
214	-0.282	0.524	0.428	0.393	0.389	1.221	0.343	0.325	0.288	0.301	0.302	0.288
215	-0.358	0.523	0.427	0.39	0.386	1.219	0.338	0.318	0.281	0.293	0.293	0.279
216	-0.427	0.522	0.426	0.389	0.383	1.217	0.334	0.312	0.275	0.286	0.285	0.271
217	-0.49	0.521	0.426	0.387	0.381	1.215	0.33	0.307	0.269	0.279	0.278	0.263
218	-0.546	0.52	0.425	0.386	0.379	1.213	0.327	0.302	0.264	0.273	0.271	0.256
219	-0.596	0.519	0.425	0.385	0.377	1.21	0.323	0.297	0.259	0.267	0.265	0.249
220	-0.64	0.518	0.425	0.383	0.375	1.206	0.32	0.292	0.255	0.262	0.259	0.243
221	-0.678	0.516	0.424	0.382	0.373	1.201	0.317	0.288	0.251	0.257	0.254	0.238
222	-0.711	0.513	0.424	0.381	0.372	1.191	0.314	0.284	0.247	0.253	0.249	0.233
223	-0.74	0.507	0.424	0.38	0.371	1.174	0.312	0.281	0.244	0.25	0.245	0.228
224	-0.766	0.496	0.423	0.38	0.37	1.147	0.311	0.278	0.241	0.247	0.241	0.225
225	-0.789	0.478	0.423	0.379	0.368	1.104	0.309	0.276	0.239	0.244	0.238	0.221
226	-0.808	0.451	0.423	0.379	0.367	1.043	0.307	0.273	0.236	0.24	0.234	0.218
227	-0.826	0.41	0.421	0.378	0.366	0.961	0.305	0.271	0.234	0.237	0.231	0.214
228	-0.842	0.356	0.419	0.378	0.365	0.864	0.304	0.268	0.231	0.234	0.227	0.21
229	-0.856	0.29	0.414	0.377	0.364	0.754	0.302	0.265	0.229	0.231	0.224	0.206
230	-0.867	0.214	0.407	0.377	0.365	0.636	0.3	0.263	0.226	0.227	0.22	0.202
231	-0.875	0.133	0.394	0.377	0.366	0.516	0.299	0.261	0.223	0.224	0.216	0.197
232	-0.877	0.052	0.374	0.378	0.369	0.398	0.3	0.26	0.221	0.221	0.212	0.193
233	-0.874	-0.025	0.347	0.38	0.375	0.286	0.303	0.261	0.221	0.22	0.21	0.191
234	-0.862	-0.093	0.313	0.383	0.385	0.182	0.311	0.266	0.226	0.224	0.212	0.191
235	-0.841	-0.148	0.274	0.386	0.399	0.091	0.326	0.278	0.236	0.232	0.219	0.197
236	-0.81	-0.19	0.232	0.387	0.417	0.015	0.348	0.298	0.254	0.248	0.234	0.21
237	-0.769	-0.219	0.191	0.385	0.437	-0.046	0.378	0.325	0.28	0.272	0.256	0.23
238	-0.72	-0.235	0.153	0.377	0.456	-0.091	0.413	0.36	0.314	0.305	0.287	0.259
239	-0.665	-0.24	0.119	0.361	0.468	-0.124	0.45	0.399	0.354	0.343	0.324	0.295
240	-0.608	-0.237	0.088	0.337	0.469	-0.145	0.485	0.439	0.396	0.385	0.366	0.336
241	-0.549	-0.228	0.061	0.307	0.456	-0.156	0.51	0.474	0.436	0.427	0.408	0.378
242	-0.493	-0.217	0.037	0.272	0.429	-0.162	0.521	0.499	0.469	0.464	0.446	0.419
243	-0.441	-0.204	0.016	0.235	0.392	-0.162	0.515	0.51	0.49	0.49	0.477	0.453
244	-0.394	-0.191	-0.003	0.197	0.348	-0.16	0.491	0.502	0.494	0.502	0.496	0.477
245	-0.352	-0.179	-0.021	0.16	0.301	-0.157	0.454	0.478	0.482	0.498	0.499	0.486
246	-0.317	-0.169	-0.036	0.125	0.253	-0.154	0.407	0.441	0.454	0.477	0.486	0.48
247	-0.287	-0.161	-0.051	0.092	0.207	-0.15	0.354	0.394	0.414	0.442	0.457	0.459
248	-0.261	-0.153	-0.064	0.062	0.163	-0.147	0.3	0.342	0.366	0.396	0.417	0.424
249	-0.239	-0.147	-0.075	0.035	0.124	-0.144	0.248	0.289	0.315	0.346	0.369	0.381
250	-0.22	-0.142	-0.084	0.012	0.089	-0.141	0.199	0.239	0.264	0.295	0.318	0.333
251	-0.204	-0.137	-0.091	-0.007	0.059	-0.138	0.155	0.192	0.216	0.245	0.267	0.283
252	-0.19	-0.132	-0.096	-0.022	0.034	-0.134	0.117	0.15	0.172	0.198	0.22	0.235
253	-0.178	-0.127	-0.1	-0.035	0.013	-0.131	0.085	0.113	0.134	0.157	0.176	0.191
254	-0.167	-0.121	-0.101	-0.044	-0.003	-0.127	0.058	0.083	0.1	0.12	0.138	0.151
255	-0.156	-0.116	-0.101	-0.05	-0.016	-0.122	0.036	0.057	0.072	0.089	0.105	0.116
256	-0.147	-0.11	-0.1	-0.054	-0.025	-0.118	0.019	0.037	0.049	0.063	0.077	0.087
257	-0.137	-0.104	-0.098	-0.057	-0.032	-0.113	0.005	0.021	0.031	0.043	0.055	0.063
258	-0.128	-0.098	-0.094	-0.057	-0.035	-0.108	-0.004	0.01	0.017	0.027	0.037	0.044
259	-0.119	-0.091	-0.09	-0.055	-0.037	-0.102	-0.01	0.001	0.008	0.016	0.024	0.029
260	-0.11	-0.084	-0.084	-0.052	-0.036	-0.096	-0.013	-0.003	0.002	0.008	0.016	0.02
261	-0.1	-0.076	-0.077	-0.047	-0.033	-0.088	-0.013	-0.005	-0.001	0.004	0.011	0.014
262	-0.089	-0.066	-0.069	-0.04	-0.028	-0.08	-0.011	-0.004	-0.001	0.004	0.009	0.011
263	-0.077	-0.056	-0.059	-0.032	-0.021	-0.07	-0.007	0	0.002	0.006	0.01	0.012
264	-0.065	-0.044	-0.049	-0.023	-0.013	-0.06	0	0.005	0.007	0.01	0.014	0.015
265	-0.051	-0.032	-0.037	-0.013	-0.004	-0.049	0.007	0.012	0.013	0.016	0.019	0.02
266	-0.037	-0.019	-0.025	-0.002	0.006	-0.037	0.016	0.02	0.02	0.023	0.026	0.026
267	-0.023	-0.006	-0.012	0.01	0.017	-0.025	0.025	0.028	0.029	0.03	0.033	0.033
268	-0.009	0.008	0.001	0.022	0.028	-0.012	0.035	0.038	0.038	0.039	0.042	0.041
269	0.006	0.022	0.014	0.034	0.04	0.001	0.045	0.048	0.047	0.049	0.051	0.05
270	0.021	0.036	0.027	0.046	0.051	0.014	0.056	0.058	0.057	0.058	0.061	0.06
271	0.036	0.05	0.041	0.059	0.063	0.027	0.067	0.069	0.068	0.069	0.071	0.07
272	0.052	0.064	0.055	0.072	0.076	0.041	0.078	0.08	0.078	0.079	0.081	0.08
273	0.067	0.079	0.068	0.085	0.088	0.055	0.09	0.091	0.09	0.091	0.092	0.091
274	0.083	0.094	0.083	0.099	0.101	0.069	0.102	0.103	0.102	0.102	0.104	0.102
275	0.1	0.109	0.098	0.113	0.115	0.083	0.115	0.115	0.114	0.114	0.116	0.114
276	0.116	0.125	0.113	0.128	0.129	0.098	0.129	0.129	0.127	0.127	0.129	0.127
277	0.132	0.141	0.128	0.142	0.144	0.113	0.143	0.143	0.141	0.141	0.142	0.14
278	0.148	0.156	0.144	0.157	0.158	0.128	0.157	0.157	0.155	0.155	0.155	0.154
279	0.164	0.171	0.159	0.172	0.173	0.142	0.171	0.171	0.169	0.169	0.169	0.168
280	0.18	0.186	0.174	0.187	0.188	0.157	0.186	0.186	0.183	0.183	0.184	0.182
281	0.194	0.2	0.188	0.201	0.202	0.171	0.201	0.2	0.197	0.197	0.198	0.196
282	0.208	0.214	0.202	0.215	0.216	0.184	0.215	0.214	0.212	0.212	0.212	0.21
283	0.222	0.227	0.215	0.229	0.23	0.197	0.23	0.229	0.226	0.226	0.226	0.224
284	0.234	0.24	0.228	0.243	0.244	0.209	0.244	0.243	0.24	0.24	0.24	0.237
285	0.246	0.251	0.24	0.255	0.257	0.221	0.258	0.257	0.254	0.254	0.254	0.251
286	0.256	0.262	0.252	0.267	0.27	0.232	0.272	0.271	0.268	0.267	0.267	0.264
287	0.266	0.272	0.263	0.279	0.283	0.241	0.285	0.285	0.281	0.281	0.28	0.277
288	0.274	0.281	0.273	0.289	0.295	0.25	0.298	0.298	0.294	0.293	0.293	0.29
289	0.281	0.289	0.281	0.299	0.305	0.258	0.309	0.31	0.306	0.305	0.304	0.301
290	0.287	0.295	0.289	0.308	0.315	0.265	0.32	0.321	0.317	0.316	0.315	0.312
291	0.292	0.301	0.295	0.315	0.324	0.27	0.331	0.331	0.327	0.327	0.325	0.322
292	0.295	0.305	0.301	0.322	0.331	0.275	0.34	0.34	0.336	0.336	0.335	0.331
293	0.298	0.308	0.305	0.327	0.338	0.278	0.348	0.349	0.345	0.344	0.343	0.339
294	0.299	0.31	0.308	0.332	0.344	0.281	0.355	0.356	0.352	0.351	0.35	0.345
295	0.299	0.311	0.31	0.335	0.348	0.282	0.361	0.362	0.358	0.357	0.356	0.351
296	0.298	0.311	0.312	0.338	0.352	0.283	0.366	0.367	0.363	0.362	0.361	0.356
297	0.297	0.311	0.312	0.34	0.355	0.282	0.37	0.372	0.368	0.367	0.365	0.36
298	0.295	0.31	0.312	0.341	0.357	0.281	0.373	0.375	0.371	0.37	0.368	0.364
299	0.292	0.307	0.311	0.34	0.358	0.28	0.375	0.377	0.373	0.372	0.37	0.365
300	0.288	0.305	0.309	0.339	0.357	0.277	0.376	0.378	0.374	0.373	0.371	0.366
301	0.284	0.301	0.306	0.338	0.356	0.274	0.376	0.378	0.374	0.373	0.371	0.367
302	0.278	0.297	0.303	0.335	0.355	0.27	0.375	0.378	0.374	0.372	0.37	0.366
303	0.273	0.292	0.299	0.332	0.352	0.266	0.374	0.376	0.372	0.371	0.369	0.364
304	0.267	0.286	0.294	0.328	0.35	0.261	0.372	0.374	0.371	0.369	0.367	0.362
305	0.26	0.281	0.289	0.324	0.346	0.255	0.369	0.372	0.368	0.367	0.365	0.36
306	0.254	0.274	0.284	0.32	0.342	0.249	0.366	0.368	0.365	0.364	0.362	0.357
307	0.246	0.268	0.278	0.314	0.337	0.243	0.362	0.365	0.361	0.36	0.358	0.354
308	0.239	0.261	0.272	0.309	0.332	0.237	0.357	0.361	0.357	0.356	0.354	0.35
309	0.231	0.253	0.265	0.301	0.325	0.23	0.35	0.353	0.35	0.348	0.346	0.341
310	0.223	0.246	0.258	0.294	0.318	0.223	0.343	0.345	0.342	0.34	0.338	0.333
311	0.215	0.238	0.25	0.286	0.31	0.216	0.335	0.337	0.333	0.332	0.329	0.324
312	0.207	0.231	0.243	0.278	0.302	0.208	0.327	0.329	0.325	0.323	0.321	0.315
313	0.2	0.223	0.235	0.27	0.294	0.201	0.318	0.32	0.316	0.315	0.312	0.306
314	0.193	0.217	0.229	0.264	0.288	0.195	0.312	0.314	0.31	0.309	0.306	0.301
315	0.187	0.211	0.222	0.257	0.281	0.189	0.306	0.308	0.304	0.303	0.3	0.295
316	0.181	0.205	0.216	0.251	0.275	0.183	0.299	0.302	0.298	0.296	0.294	0.289
317	0.175	0.199	0.211	0.245	0.269	0.177	0.293	0.295	0.292	0.29	0.288	0.283
318	0.17	0.194	0.205	0.24	0.262	0.172	0.286	0.289	0.285	0.284	0.282	0.277
319	0.166	0.189	0.2	0.234	0.256	0.167	0.28	0.283	0.279	0.278	0.276	0.271
320	0.162	0.185	0.196	0.229	0.251	0.162	0.274	0.277	0.273	0.272	0.27	0.265
321	0.158	0.181	0.191	0.224	0.246	0.158	0.268	0.271	0.268	0.266	0.264	0.26
322	0.155	0.177	0.188	0.219	0.241	0.154	0.263	0.265	0.262	0.261	0.259	0.255
323	0.152	0.174	0.184	0.215	0.236	0.15	0.257	0.26	0.257	0.256	0.254	0.25
324	0.149	0.171	0.181	0.212	0.232	0.147	0.252	0.255	0.252	0.251	0.249	0.245
325	0.147	0.169	0.178	0.208	0.228	0.145	0.248	0.25	0.247	0.246	0.244	0.24
326	0.145	0.167	0.175	0.205	0.224	0.142	0.243	0.246	0.243	0.242	0.24	0.236
327	0.144	0.165	0.173	0.202	0.22	0.14	0.239	0.241	0.238	0.237	0.236	0.232
328	0.143	0.163	0.171	0.199	0.217	0.138	0.235	0.237	0.234	0.233	0.231	0.227
329	0.142	0.162	0.169	0.197	0.214	0.137	0.231	0.233	0.23	0.229	0.227	0.223
330	0.141	0.161	0.167	0.194	0.211	0.135	0.228	0.229	0.226	0.225	0.224	0.22
331	0.141	0.16	0.166	0.193	0.209	0.135	0.224	0.226	0.223	0.222	0.22	0.216
332	0.141	0.16	0.165	0.191	0.207	0.134	0.221	0.223	0.22	0.219	0.217	0.213
333	0.141	0.159	0.165	0.19	0.205	0.133	0.219	0.22	0.217	0.216	0.214	0.21
334	0.141	0.159	0.164	0.189	0.203	0.133	0.216	0.217	0.215	0.213	0.211	0.208
335	0.142	0.16	0.164	0.188	0.202	0.133	0.214	0.215	0.212	0.21	0.209	0.205
336	0.142	0.16	0.164	0.188	0.201	0.134	0.212	0.213	0.21	0.208	0.207	0.203
337	0.144	0.161	0.165	0.188	0.2	0.134	0.211	0.211	0.208	0.206	0.205	0.201
338	0.145	0.162	0.165	0.188	0.199	0.135	0.209	0.209	0.206	0.204	0.203	0.199
339	0.146	0.163	0.166	0.188	0.199	0.136	0.208	0.208	0.205	0.203	0.201	0.198
340	0.148	0.164	0.167	0.188	0.199	0.137	0.207	0.207	0.203	0.201	0.2	0.196
341	0.15	0.166	0.168	0.189	0.199	0.138	0.206	0.206	0.202	0.2	0.199	0.195
342	0.152	0.167	0.17	0.19	0.199	0.14	0.206	0.205	0.201	0.199	0.198	0.194
343	0.154	0.169	0.171	0.191	0.2	0.142	0.205	0.204	0.201	0.199	0.197	0.193
344	0.157	0.172	0.173	0.192	0.201	0.144	0.205	0.204	0.2	0.198	0.196	0.193
345	0.16	0.174	0.175	0.193	0.201	0.146	0.206	0.204	0.2	0.198	0.196	0.193
346	0.162	0.177	0.177	0.195	0.203	0.148	0.206	0.204	0.2	0.198	0.196	0.193
347	0.165	0.179	0.18	0.197	0.204	0.151	0.207	0.204	0.201	0.198	0.196	0.193
348	0.169	0.182	0.182	0.199	0.206	0.154	0.208	0.205	0.201	0.199	0.197	0.193
349	0.172	0.185	0.185	0.201	0.208	0.157	0.209	0.206	0.202	0.199	0.198	0.194
350	0.176	0.188	0.188	0.204	0.21	0.16	0.21	0.207	0.203	0.2	0.198	0.195
351	0.179	0.192	0.191	0.207	0.212	0.163	0.212	0.208	0.204	0.201	0.2	0.196
352	0.183	0.195	0.194	0.209	0.214	0.166	0.213	0.21	0.206	0.203	0.201	0.197
353	0.187	0.199	0.197	0.213	0.217	0.17	0.215	0.212	0.207	0.205	0.202	0.198
354	0.191	0.203	0.201	0.216	0.22	0.174	0.218	0.214	0.209	0.206	0.204	0.2
355	0.196	0.207	0.205	0.219	0.223	0.178	0.22	0.216	0.211	0.208	0.206	0.202
356	0.2	0.211	0.208	0.222	0.226	0.182	0.223	0.218	0.214	0.211	0.208	0.204
357	0.205	0.215	0.212	0.226	0.229	0.186	0.225	0.221	0.216	0.213	0.21	0.206
358	0.209	0.219	0.216	0.23	0.233	0.19	0.228	0.224	0.219	0.215	0.213	0.208
359	0.214	0.224	0.221	0.234	0.236	0.194	0.231	0.227	0.222	0.218	0.216	0.211
360	0.219	0.228	0.225	0.238	0.24	0.199	0.235	0.23	0.225	0.221	0.219	0.214
361	0.223	0.233	0.229	0.242	0.244	0.204	0.238	0.233	0.228	0.224	0.222	0.217
362	0.228	0.238	0.234	0.246	0.248	0.208	0.242	0.237	0.231	0.228	0.225	0.22
363	0.233	0.242	0.238	0.25	0.252	0.213	0.245	0.24	0.235	0.231	0.228	0.223
364	0.237	0.246	0.242	0.254	0.256	0.217	0.249	0.243	0.238	0.234	0.231	0.226
365	0.241	0.25	0.246	0.258	0.259	0.221	0.252	0.247	0.241	0.237	0.234	0.229
366	0.246	0.254	0.25	0.262	0.263	0.225	0.255	0.25	0.244	0.24	0.237	0.232
367	0.25	0.258	0.254	0.265	0.267	0.229	0.259	0.253	0.247	0.243	0.24	0.235
368	0.254	0.262	0.258	0.269	0.27	0.233	0.262	0.257	0.251	0.247	0.243	0.238
369	0.258	0.266	0.262	0.273	0.274	0.237	0.266	0.26	0.254	0.25	0.246	0.241
370	0.262	0.27	0.266	0.276	0.278	0.24	0.269	0.263	0.257	0.253	0.25	0.244
371	0.265	0.273	0.269	0.28	0.281	0.244	0.273	0.267	0.26	0.256	0.252	0.247
372	0.269	0.277	0.273	0.283	0.284	0.247	0.276	0.27	0.263	0.259	0.255	0.25
373	0.272	0.28	0.276	0.286	0.287	0.251	0.279	0.273	0.266	0.262	0.258	0.253
374	0.276	0.283	0.279	0.289	0.29	0.254	0.282	0.276	0.269	0.265	0.261	0.255
375	0.279	0.286	0.282	0.292	0.293	0.257	0.284	0.278	0.272	0.268	0.264	0.258
376	0.282	0.289	0.285	0.295	0.296	0.26	0.287	0.281	0.275	0.27	0.266	0.26
377	0.285	0.292	0.287	0.298	0.299	0.263	0.29	0.284	0.277	0.273	0.269	0.263
378	0.288	0.295	0.29	0.3	0.301	0.265	0.292	0.286	0.279	0.275	0.271	0.265
379	0.29	0.297	0.292	0.302	0.303	0.268	0.294	0.288	0.282	0.277	0.273	0.267
380	0.293	0.3	0.295	0.304	0.305	0.27	0.296	0.29	0.284	0.279	0.275	0.269
381	0.295	0.302	0.297	0.306	0.307	0.272	0.298	0.292	0.286	0.281	0.277	0.271
382	0.297	0.304	0.298	0.308	0.309	0.274	0.3	0.294	0.288	0.283	0.279	0.272
383	0.299	0.306	0.3	0.309	0.31	0.276	0.301	0.295	0.289	0.285	0.28	0.274
384	0.301	0.307	0.302	0.311	0.311	0.278	0.303	0.297	0.291	0.286	0.282	0.275
385	0.303	0.309	0.303	0.312	0.312	0.279	0.304	0.298	0.292	0.287	0.283	0.276
386	0.305	0.31	0.304	0.313	0.313	0.28	0.304	0.299	0.293	0.288	0.284	0.277
387	0.306	0.311	0.305	0.314	0.314	0.281	0.305	0.3	0.293	0.289	0.285	0.278
388	0.307	0.312	0.306	0.314	0.314	0.282	0.306	0.3	0.294	0.29	0.285	0.279
389	0.308	0.313	0.306	0.314	0.314	0.283	0.306	0.301	0.295	0.29	0.286	0.28
390	0.309	0.314	0.307	0.315	0.315	0.284	0.306	0.301	0.295	0.291	0.286	0.28
391	0.31	0.314	0.307	0.315	0.315	0.284	0.306	0.301	0.295	0.291	0.287	0.28
392	0.311	0.315	0.307	0.315	0.314	0.284	0.306	0.301	0.295	0.291	0.287	0.28
393	0.311	0.315	0.307	0.314	0.314	0.285	0.306	0.301	0.295	0.291	0.287	0.28
394	0.312	0.315	0.307	0.314	0.313	0.285	0.305	0.301	0.295	0.291	0.286	0.28
395	0.312	0.315	0.307	0.313	0.313	0.284	0.304	0.3	0.294	0.29	0.286	0.28
396	0.312	0.315	0.306	0.312	0.312	0.284	0.304	0.299	0.294	0.29	0.285	0.279
397	0.311	0.314	0.305	0.311	0.31	0.283	0.303	0.299	0.293	0.289	0.285	0.279
398	0.311	0.314	0.304	0.31	0.309	0.283	0.301	0.298	0.292	0.288	0.284	0.278
399	0.31	0.313	0.303	0.309	0.308	0.282	0.3	0.296	0.291	0.287	0.283	0.277
400	0.31	0.312	0.302	0.307	0.306	0.28	0.299	0.295	0.29	0.286	0.282	0.276
401	0.309	0.31	0.3	0.306	0.304	0.279	0.297	0.294	0.289	0.285	0.281	0.275
402	0.307	0.309	0.299	0.304	0.302	0.277	0.295	0.292	0.287	0.284	0.28	0.274
403	0.306	0.307	0.297	0.302	0.3	0.276	0.294	0.291	0.286	0.282	0.278	0.272
404	0.304	0.306	0.295	0.3	0.298	0.274	0.292	0.289	0.284	0.281	0.277	0.271
405	0.302	0.304	0.293	0.297	0.296	0.272	0.29	0.287	0.283	0.279	0.276	0.27
406	0.3	0.302	0.291	0.295	0.293	0.269	0.288	0.286	0.281	0.278	0.274	0.268
407	0.298	0.299	0.288	0.293	0.291	0.267	0.286	0.284	0.28	0.276	0.273	0.267
408	0.296	0.297	0.286	0.29	0.289	0.265	0.284	0.282	0.278	0.275	0.271	0.266
409	0.293	0.294	0.283	0.287	0.286	0.262	0.282	0.28	0.276	0.273	0.27	0.264
410	0.29	0.291	0.28	0.285	0.283	0.259	0.279	0.278	0.274	0.272	0.268	0.263
411	0.287	0.288	0.277	0.282	0.28	0.256	0.277	0.276	0.273	0.27	0.267	0.261
412	0.284	0.285	0.274	0.278	0.277	0.252	0.275	0.274	0.271	0.268	0.265	0.259
413	0.28	0.281	0.27	0.275	0.274	0.248	0.272	0.272	0.269	0.266	0.263	0.258
414	0.276	0.277	0.267	0.271	0.271	0.245	0.269	0.269	0.266	0.264	0.261	0.256
415	0.272	0.273	0.263	0.268	0.267	0.24	0.266	0.267	0.264	0.262	0.259	0.254
416	0.268	0.269	0.258	0.264	0.264	0.236	0.264	0.264	0.262	0.259	0.257	0.252
417	0.263	0.264	0.254	0.26	0.26	0.231	0.261	0.262	0.259	0.257	0.254	0.25
418	0.258	0.259	0.249	0.255	0.256	0.227	0.257	0.259	0.257	0.255	0.252	0.247
419	0.252	0.254	0.245	0.251	0.252	0.221	0.254	0.256	0.254	0.252	0.249	0.245
420	0.247	0.249	0.239	0.246	0.247	0.216	0.251	0.253	0.251	0.249	0.247	0.242
421	0.241	0.243	0.234	0.241	0.243	0.21	0.247	0.25	0.248	0.247	0.244	0.24
422	0.234	0.237	0.229	0.236	0.238	0.204	0.243	0.247	0.245	0.244	0.241	0.237
423	0.228	0.231	0.223	0.231	0.234	0.198	0.24	0.244	0.242	0.241	0.239	0.234
424	0.222	0.225	0.218	0.226	0.229	0.192	0.236	0.24	0.239	0.238	0.236	0.232
425	0.215	0.219	0.212	0.221	0.224	0.186	0.233	0.237	0.236	0.235	0.233	0.229
426	0.208	0.212	0.206	0.215	0.22	0.18	0.229	0.234	0.233	0.232	0.23	0.226
427	0.202	0.206	0.2	0.21	0.215	0.174	0.226	0.231	0.23	0.229	0.227	0.224
428	0.195	0.199	0.194	0.205	0.21	0.167	0.222	0.227	0.227	0.226	0.225	0.221
429	0.188	0.193	0.188	0.199	0.205	0.161	0.218	0.224	0.224	0.223	0.222	0.218
430	0.181	0.186	0.182	0.194	0.201	0.154	0.215	0.221	0.221	0.221	0.219	0.215
431	0.174	0.18	0.176	0.189	0.196	0.148	0.211	0.218	0.218	0.218	0.216	0.213
432	0.167	0.174	0.17	0.183	0.192	0.142	0.208	0.215	0.215	0.215	0.214	0.21
433	0.16	0.167	0.164	0.178	0.187	0.135	0.204	0.212	0.212	0.212	0.211	0.207
434	0.153	0.161	0.159	0.173	0.183	0.129	0.201	0.208	0.209	0.209	0.208	0.205
435	0.147	0.154	0.153	0.168	0.178	0.123	0.197	0.205	0.206	0.207	0.205	0.202
436	0.14	0.148	0.147	0.163	0.174	0.117	0.194	0.202	0.204	0.204	0.203	0.199
437	0.134	0.142	0.142	0.158	0.169	0.111	0.191	0.199	0.201	0.201	0.2	0.197
438	0.128	0.136	0.136	0.153	0.165	0.106	0.187	0.196	0.198	0.198	0.198	0.194
439	0.121	0.13	0.131	0.148	0.161	0.1	0.184	0.193	0.195	0.196	0.195	0.192
440	0.115	0.124	0.126	0.144	0.157	0.094	0.181	0.191	0.192	0.193	0.192	0.189
441	0.109	0.119	0.121	0.139	0.153	0.089	0.178	0.188	0.19	0.191	0.19	0.187
442	0.104	0.114	0.116	0.135	0.149	0.084	0.175	0.185	0.187	0.188	0.187	0.185
443	0.098	0.109	0.111	0.13	0.145	0.079	0.172	0.182	0.184	0.185	0.185	0.182
444	0.093	0.104	0.107	0.126	0.141	0.074	0.169	0.179	0.182	0.183	0.182	0.18
445	0.088	0.099	0.102	0.123	0.138	0.07	0.166	0.177	0.179	0.18	0.18	0.177
446	0.084	0.095	0.098	0.119	0.134	0.065	0.163	0.174	0.177	0.178	0.178	0.175
447	0.079	0.09	0.094	0.115	0.131	0.061	0.16	0.171	0.174	0.176	0.175	0.173
448	0.075	0.086	0.09	0.111	0.127	0.057	0.157	0.169	0.172	0.173	0.173	0.17
449	0.071	0.082	0.087	0.108	0.124	0.054	0.154	0.166	0.169	0.171	0.171	0.168
450	0.067	0.079	0.083	0.105	0.121	0.05	0.152	0.164	0.167	0.168	0.168	0.166
451	0.064	0.076	0.08	0.102	0.118	0.047	0.149	0.161	0.164	0.166	0.166	0.164
452	0.061	0.072	0.077	0.099	0.116	0.044	0.147	0.159	0.162	0.164	0.164	0.161
453	0.058	0.07	0.075	0.096	0.113	0.041	0.144	0.156	0.16	0.161	0.161	0.159
454	0.055	0.067	0.072	0.094	0.11	0.038	0.142	0.154	0.157	0.159	0.159	0.157
455	0.052	0.064	0.07	0.091	0.108	0.036	0.139	0.152	0.155	0.157	0.157	0.155
456	0.05	0.062	0.067	0.089	0.106	0.034	0.137	0.149	0.153	0.155	0.155	0.153
457	0.048	0.06	0.065	0.087	0.103	0.032	0.135	0.147	0.151	0.152	0.153	0.151
458	0.046	0.058	0.063	0.085	0.101	0.03	0.133	0.145	0.148	0.15	0.15	0.149
459	0.045	0.056	0.062	0.083	0.099	0.028	0.131	0.143	0.146	0.148	0.148	0.147
460	0.043	0.055	0.06	0.081	0.097	0.027	0.129	0.141	0.144	0.146	0.146	0.145
461	0.042	0.054	0.059	0.079	0.096	0.025	0.127	0.139	0.142	0.144	0.144	0.143
462	0.041	0.052	0.057	0.078	0.094	0.024	0.125	0.137	0.14	0.142	0.143	0.141
463	0.04	0.051	0.056	0.077	0.092	0.023	0.123	0.135	0.138	0.14	0.141	0.139
464	0.039	0.05	0.055	0.075	0.091	0.022	0.121	0.133	0.136	0.138	0.139	0.137
465	0.038	0.05	0.054	0.074	0.09	0.021	0.119	0.131	0.135	0.137	0.137	0.135
466	0.038	0.049	0.053	0.073	0.088	0.021	0.118	0.129	0.133	0.135	0.135	0.133
467	0.037	0.048	0.052	0.072	0.087	0.02	0.116	0.127	0.131	0.133	0.133	0.132
468	0.037	0.048	0.051	0.071	0.086	0.02	0.114	0.125	0.129	0.131	0.131	0.13
469	0.037	0.047	0.051	0.07	0.085	0.019	0.113	0.124	0.127	0.129	0.13	0.128
470	0.037	0.047	0.05	0.069	0.083	0.019	0.111	0.122	0.125	0.127	0.128	0.127
471	0.037	0.047	0.05	0.069	0.082	0.019	0.109	0.12	0.124	0.125	0.126	0.125
472	0.037	0.047	0.049	0.068	0.081	0.019	0.108	0.118	0.122	0.124	0.124	0.123
473	0.037	0.047	0.049	0.067	0.08	0.019	0.106	0.117	0.12	0.122	0.123	0.121
474	0.038	0.047	0.049	0.067	0.079	0.019	0.105	0.115	0.118	0.12	0.121	0.119
475	0.038	0.047	0.049	0.066	0.079	0.02	0.103	0.113	0.116	0.118	0.119	0.118
476	0.039	0.048	0.049	0.066	0.078	0.02	0.102	0.111	0.115	0.116	0.117	0.116
477	0.039	0.048	0.049	0.065	0.077	0.02	0.1	0.11	0.113	0.114	0.115	0.114
478	0.04	0.048	0.049	0.065	0.076	0.021	0.098	0.108	0.111	0.112	0.113	0.112
479	0.041	0.049	0.049	0.065	0.075	0.021	0.097	0.106	0.109	0.111	0.111	0.11
480	0.041	0.049	0.049	0.065	0.074	0.022	0.095	0.104	0.107	0.109	0.11	0.109
481	0.042	0.05	0.05	0.064	0.074	0.022	0.094	0.103	0.105	0.107	0.108	0.107
482	0.043	0.051	0.05	0.064	0.073	0.023	0.093	0.101	0.104	0.105	0.106	0.105
483	0.044	0.051	0.05	0.064	0.072	0.023	0.091	0.099	0.102	0.103	0.104	0.103
484	0.045	0.052	0.051	0.064	0.072	0.024	0.09	0.098	0.1	0.101	0.102	0.101
485	0.046	0.053	0.051	0.064	0.071	0.025	0.089	0.096	0.098	0.1	0.1	0.099
486	0.047	0.053	0.051	0.064	0.071	0.025	0.087	0.094	0.097	0.098	0.099	0.098
487	0.048	0.054	0.052	0.064	0.07	0.026	0.086	0.093	0.095	0.096	0.097	0.096
488	0.049	0.055	0.052	0.064	0.07	0.027	0.084	0.091	0.093	0.094	0.095	0.094
489	0.05	0.056	0.053	0.064	0.069	0.027	0.083	0.089	0.091	0.092	0.093	0.092
490	0.051	0.057	0.053	0.064	0.069	0.028	0.082	0.088	0.09	0.091	0.091	0.09
491	0.053	0.058	0.054	0.064	0.068	0.029	0.081	0.086	0.088	0.089	0.09	0.089
492	0.054	0.059	0.054	0.064	0.068	0.03	0.079	0.085	0.086	0.087	0.088	0.087
493	0.055	0.059	0.055	0.064	0.067	0.031	0.078	0.083	0.085	0.085	0.086	0.085
494	0.056	0.061	0.056	0.064	0.067	0.032	0.077	0.082	0.083	0.084	0.084	0.083
495	0.058	0.062	0.056	0.064	0.067	0.033	0.076	0.08	0.082	0.082	0.083	0.082
496	0.059	0.063	0.057	0.064	0.066	0.034	0.075	0.079	0.08	0.081	0.081	0.08
497	0.06	0.064	0.058	0.065	0.066	0.035	0.074	0.078	0.079	0.079	0.08	0.079
498	0.062	0.065	0.058	0.065	0.066	0.036	0.073	0.076	0.077	0.077	0.078	0.077
499	0.063	0.066	0.059	0.065	0.066	0.037	0.071	0.075	0.076	0.076	0.076	0.075
500	0.065	0.067	0.06	0.065	0.065	0.038	0.07	0.073	0.074	0.074	0.075	0.074
501	0.066	0.068	0.06	0.066	0.065	0.039	0.069	0.072	0.073	0.073	0.073	0.072
502	0.068	0.069	0.061	0.066	0.065	0.04	0.068	0.071	0.071	0.071	0.072	0.071
503	0.069	0.07	0.062	0.066	0.065	0.041	0.067	0.07	0.07	0.07	0.07	0.069
504	0.071	0.072	0.063	0.066	0.065	0.042	0.066	0.068	0.068	0.068	0.069	0.068
505	0.072	0.073	0.064	0.067	0.064	0.043	0.065	0.067	0.067	0.067	0.067	0.066
506	0.074	0.074	0.064	0.067	0.064	0.044	0.064	0.066	0.066	0.066	0.066	0.065
507	0.075	0.075	0.065	0.068	0.064	0.045	0.064	0.065	0.065	0.064	0.064	0.063
508	0.077	0.077	0.066	0.068	0.064	0.046	0.063	0.064	0.063	0.063	0.063	0.062
509	0.078	0.078	0.067	0.068	0.064	0.048	0.062	0.062	0.062	0.061	0.062	0.061
510	0.08	0.079	0.068	0.069	0.064	0.049	0.061	0.061	0.061	0.06	0.06	0.059
511	0.082	0.08	0.069	0.069	0.064	0.05	0.06	0.06	0.06	0.059	0.059	0.058
512	0.083	0.082	0.07	0.07	0.064	0.051	0.059	0.059	0.058	0.058	0.058	0.057
513	0.085	0.083	0.071	0.07	0.064	0.052	0.058	0.058	0.057	0.056	0.057	0.055
514	0.087	0.084	0.072	0.071	0.064	0.054	0.058	0.057	0.056	0.055	0.055	0.054
515	0.088	0.086	0.073	0.071	0.064	0.055	0.057	0.056	0.055	0.054	0.054	0.053
516	0.09	0.087	0.074	0.071	0.064	0.056	0.056	0.055	0.054	0.053	0.053	0.052
517	0.092	0.088	0.075	0.072	0.064	0.057	0.055	0.054	0.053	0.052	0.052	0.051
518	0.094	0.09	0.076	0.073	0.064	0.059	0.055	0.053	0.052	0.05	0.05	0.049
519	0.095	0.091	0.076	0.073	0.064	0.06	0.054	0.052	0.051	0.049	0.049	0.048
520	0.097	0.093	0.078	0.074	0.064	0.061	0.053	0.051	0.049	0.048	0.048	0.047
521	0.099	0.094	0.079	0.074	0.064	0.063	0.053	0.05	0.048	0.047	0.047	0.046
522	0.101	0.096	0.08	0.075	0.064	0.064	0.052	0.049	0.047	0.046	0.046	0.045
523	0.103	0.097	0.081	0.075	0.064	0.065	0.051	0.048	0.046	0.045	0.045	0.044
524	0.105	0.099	0.082	0.076	0.064	0.067	0.051	0.047	0.045	0.044	0.044	0.043
525	0.107	0.1	0.083	0.077	0.065	0.068	0.05	0.047	0.045	0.043	0.043	0.041
526	0.109	0.102	0.084	0.077	0.065	0.07	0.05	0.046	0.044	0.042	0.042	0.04
527	0.111	0.104	0.086	0.078	0.065	0.071	0.049	0.045	0.043	0.041	0.041	0.039
528	0.113	0.106	0.087	0.079	0.065	0.073	0.048	0.044	0.042	0.04	0.04	0.038
529	0.116	0.107	0.088	0.08	0.066	0.075	0.048	0.043	0.041	0.039	0.039	0.037
530	0.118	0.109	0.09	0.081	0.066	0.076	0.047	0.043	0.04	0.038	0.038	0.036
531	0.12	0.111	0.091	0.082	0.066	0.078	0.047	0.042	0.039	0.037	0.037	0.035
532	0.123	0.114	0.093	0.083	0.067	0.08	0.046	0.041	0.038	0.036	0.036	0.034
533	0.125	0.116	0.095	0.084	0.067	0.082	0.046	0.04	0.037	0.035	0.035	0.033
534	0.128	0.118	0.096	0.085	0.067	0.084	0.045	0.04	0.037	0.034	0.034	0.033
535	0.13	0.12	0.098	0.085	0.068	0.086	0.045	0.039	0.036	0.034	0.033	0.032
536	0.133	0.122	0.099	0.087	0.068	0.088	0.044	0.038	0.035	0.033	0.032	0.031
537	0.136	0.124	0.101	0.088	0.069	0.09	0.044	0.037	0.034	0.032	0.031	0.03
538	0.139	0.127	0.103	0.089	0.069	0.092	0.044	0.037	0.033	0.031	0.031	0.029
539	0.142	0.129	0.105	0.09	0.07	0.094	0.043	0.036	0.033	0.03	0.03	0.028
540	0.145	0.132	0.107	0.091	0.07	0.097	0.043	0.036	0.032	0.029	0.029	0.028
541	0.148	0.134	0.109	0.093	0.071	0.099	0.043	0.035	0.031	0.029	0.028	0.027
542	0.151	0.137	0.111	0.094	0.072	0.102	0.042	0.034	0.031	0.028	0.027	0.026
543	0.154	0.14	0.113	0.095	0.072	0.104	0.042	0.034	0.03	0.027	0.027	0.025
544	0.158	0.142	0.115	0.097	0.073	0.107	0.042	0.033	0.029	0.026	0.026	0.024
545	0.161	0.145	0.117	0.098	0.074	0.109	0.041	0.033	0.029	0.026	0.025	0.024
546	0.165	0.148	0.12	0.1	0.075	0.112	0.041	0.032	0.028	0.025	0.024	0.023
547	0.168	0.151	0.122	0.101	0.076	0.115	0.041	0.032	0.027	0.024	0.024	0.022
548	0.172	0.155	0.124	0.103	0.077	0.118	0.041	0.031	0.027	0.024	0.023	0.022
549	0.176	0.158	0.127	0.105	0.078	0.121	0.041	0.031	0.026	0.023	0.022	0.021
550	0.18	0.161	0.13	0.107	0.078	0.124	0.04	0.03	0.026	0.022	0.022	0.02
551	0.184	0.165	0.132	0.108	0.08	0.127	0.04	0.03	0.025	0.022	0.021	0.02
552	0.188	0.168	0.135	0.11	0.081	0.131	0.04	0.029	0.024	0.021	0.021	0.019
553	0.193	0.172	0.138	0.112	0.082	0.134	0.04	0.029	0.024	0.021	0.02	0.018
554	0.197	0.176	0.141	0.115	0.083	0.138	0.04	0.028	0.023	0.02	0.019	0.018
555	0.202	0.18	0.144	0.117	0.084	0.141	0.04	0.028	0.023	0.019	0.019	0.017
556	0.206	0.184	0.147	0.119	0.085	0.145	0.04	0.028	0.022	0.019	0.018	0.017
557	0.211	0.188	0.151	0.121	0.087	0.149	0.04	0.027	0.022	0.018	0.018	0.016
558	0.216	0.192	0.154	0.123	0.088	0.152	0.04	0.027	0.022	0.018	0.017	0.016
559	0.221	0.196	0.157	0.126	0.09	0.156	0.04	0.027	0.021	0.017	0.017	0.015
560	0.226	0.201	0.161	0.128	0.091	0.16	0.04	0.027	0.021	0.017	0.016	0.015
561	0.231	0.205	0.164	0.131	0.093	0.165	0.04	0.026	0.02	0.016	0.016	0.014
562	0.237	0.21	0.168	0.133	0.094	0.169	0.041	0.026	0.02	0.016	0.015	0.014
563	0.242	0.215	0.172	0.136	0.096	0.173	0.041	0.026	0.02	0.016	0.015	0.013
564	0.248	0.22	0.176	0.139	0.098	0.178	0.041	0.026	0.019	0.015	0.014	0.013
565	0.254	0.225	0.18	0.142	0.099	0.183	0.041	0.025	0.019	0.015	0.014	0.012
566	0.259	0.23	0.184	0.145	0.101	0.187	0.041	0.025	0.019	0.014	0.013	0.012
567	0.266	0.235	0.188	0.148	0.103	0.192	0.042	0.025	0.018	0.014	0.013	0.011
568	0.272	0.24	0.192	0.151	0.105	0.197	0.042	0.025	0.018	0.014	0.013	0.011
569	0.278	0.246	0.197	0.154	0.107	0.203	0.042	0.025	0.018	0.013	0.012	0.011
570	0.284	0.252	0.201	0.157	0.109	0.208	0.043	0.025	0.017	0.013	0.012	0.01
571	0.291	0.257	0.206	0.16	0.111	0.213	0.043	0.025	0.017	0.013	0.012	0.01
572	0.297	0.263	0.21	0.163	0.113	0.219	0.043	0.025	0.017	0.012	0.011	0.01
573	0.304	0.269	0.215	0.167	0.115	0.224	0.044	0.025	0.017	0.012	0.011	0.009
574	0.311	0.275	0.22	0.17	0.117	0.23	0.044	0.025	0.017	0.012	0.011	0.009
575	0.318	0.281	0.224	0.174	0.119	0.236	0.045	0.025	0.016	0.012	0.011	0.009
576	0.325	0.287	0.229	0.177	0.122	0.241	0.045	0.025	0.016	0.011	0.01	0.009
577	0.332	0.293	0.234	0.181	0.124	0.247	0.046	0.025	0.016	0.011	0.01	0.008
578	0.339	0.299	0.239	0.184	0.126	0.253	0.046	0.025	0.016	0.011	0.01	0.008
579	0.346	0.305	0.244	0.188	0.129	0.259	0.047	0.025	0.016	0.011	0.009	0.008
580	0.353	0.311	0.249	0.192	0.131	0.265	0.047	0.025	0.015	0.01	0.009	0.008
581	0.361	0.318	0.254	0.195	0.133	0.271	0.048	0.025	0.015	0.01	0.009	0.007
582	0.368	0.324	0.259	0.199	0.136	0.277	0.048	0.025	0.015	0.01	0.009	0.007
583	0.376	0.331	0.265	0.203	0.138	0.283	0.049	0.025	0.015	0.01	0.008	0.007
584	0.383	0.337	0.27	0.207	0.141	0.29	0.049	0.025	0.015	0.009	0.008	0.007
585	0.391	0.344	0.275	0.211	0.143	0.296	0.05	0.025	0.015	0.009	0.008	0.006
586	0.399	0.351	0.281	0.215	0.146	0.302	0.051	0.025	0.015	0.009	0.008	0.006
587	0.407	0.358	0.286	0.219	0.148	0.309	0.051	0.025	0.014	0.009	0.008	0.006
588	0.415	0.365	0.292	0.223	0.151	0.315	0.052	0.025	0.014	0.009	0.007	0.006
589	0.423	0.372	0.297	0.227	0.154	0.322	0.052	0.025	0.014	0.008	0.007	0.005
590	0.43	0.378	0.303	0.231	0.156	0.328	0.053	0.025	0.014	0.008	0.007	0.005
591	0.438	0.385	0.308	0.235	0.159	0.335	0.054	0.025	0.014	0.008	0.007	0.005
592	0.446	0.392	0.314	0.239	0.162	0.341	0.054	0.025	0.014	0.008	0.007	0.005
593	0.454	0.399	0.32	0.243	0.164	0.348	0.055	0.026	0.014	0.008	0.006	0.005
594	0.462	0.406	0.325	0.247	0.167	0.355	0.056	0.026	0.014	0.008	0.006	0.004
595	0.471	0.413	0.331	0.252	0.17	0.361	0.056	0.026	0.014	0.008	0.006	0.004
596	0.479	0.42	0.337	0.256	0.173	0.368	0.057	0.026	0.014	0.007	0.006	0.004
597	0.487	0.427	0.342	0.26	0.175	0.375	0.058	0.026	0.014	0.007	0.006	0.004
598	0.495	0.434	0.348	0.264	0.178	0.381	0.059	0.026	0.014	0.007	0.006	0.004
599	0.503	0.441	0.354	0.268	0.181	0.388	0.059	0.026	0.014	0.007	0.005	0.004
600	0.511	0.448	0.359	0.273	0.184	0.395	0.06	0.027	0.014	0.007	0.005	0.004
601	0.519	0.456	0.365	0.277	0.186	0.402	0.061	0.027	0.014	0.007	0.005	0.004
602	0.527	0.462	0.371	0.281	0.189	0.408	0.061	0.027	0.014	0.007	0.005	0.003
603	0.535	0.469	0.376	0.285	0.192	0.415	0.062	0.027	0.014	0.007	0.005	0.003
604	0.543	0.476	0.382	0.289	0.195	0.422	0.063	0.027	0.014	0.007	0.005	0.003
605	0.551	0.483	0.387	0.293	0.197	0.428	0.064	0.028	0.014	0.006	0.005	0.003
606	0.559	0.49	0.393	0.297	0.2	0.435	0.064	0.028	0.014	0.006	0.005	0.003
607	0.567	0.497	0.398	0.301	0.203	0.441	0.065	0.028	0.014	0.006	0.004	0.003
608	0.574	0.503	0.404	0.305	0.206	0.448	0.066	0.028	0.014	0.006	0.004	0.003
609	0.582	0.51	0.409	0.309	0.208	0.454	0.067	0.028	0.014	0.006	0.004	0.002
610	0.59	0.517	0.415	0.314	0.211	0.461	0.067	0.029	0.014	0.006	0.004	0.002
611	0.598	0.523	0.42	0.318	0.214	0.467	0.068	0.029	0.014	0.006	0.004	0.002
612	0.605	0.53	0.425	0.322	0.216	0.474	0.069	0.029	0.014	0.006	0.004	0.002
613	0.613	0.536	0.431	0.326	0.219	0.48	0.07	0.029	0.014	0.006	0.004	0.002
614	0.62	0.543	0.436	0.33	0.222	0.486	0.07	0.029	0.014	0.006	0.004	0.002
615	0.628	0.549	0.441	0.333	0.224	0.493	0.071	0.03	0.014	0.006	0.004	0.002
616	0.635	0.556	0.446	0.337	0.227	0.499	0.072	0.03	0.014	0.006	0.004	0.002
617	0.642	0.562	0.452	0.341	0.229	0.505	0.073	0.03	0.014	0.006	0.004	0.002
618	0.649	0.568	0.457	0.345	0.232	0.511	0.073	0.03	0.014	0.006	0.004	0.002
619	0.656	0.574	0.462	0.348	0.234	0.517	0.074	0.031	0.014	0.006	0.004	0.002
620	0.663	0.58	0.466	0.352	0.237	0.523	0.075	0.031	0.014	0.006	0.004	0.002
621	0.67	0.586	0.471	0.356	0.239	0.528	0.075	0.031	0.014	0.006	0.003	0.002
622	0.677	0.592	0.476	0.359	0.241	0.534	0.076	0.031	0.014	0.005	0.003	0.002
623	0.683	0.597	0.48	0.362	0.244	0.539	0.077	0.031	0.014	0.005	0.003	0.001
624	0.69	0.603	0.485	0.366	0.246	0.545	0.077	0.031	0.014	0.005	0.003	0.001
625	0.696	0.608	0.489	0.369	0.248	0.55	0.078	0.032	0.014	0.005	0.003	0.001
626	0.702	0.614	0.494	0.372	0.25	0.555	0.078	0.032	0.014	0.005	0.003	0.001
627	0.708	0.619	0.498	0.376	0.252	0.561	0.079	0.032	0.014	0.005	0.003	0.001
628	0.714	0.624	0.502	0.379	0.255	0.566	0.08	0.032	0.014	0.005	0.003	0.001
629	0.72	0.629	0.506	0.382	0.257	0.571	0.08	0.032	0.014	0.005	0.003	0.001
630	0.726	0.634	0.51	0.385	0.259	0.575	0.081	0.032	0.014	0.005	0.003	0.001
631	0.731	0.639	0.514	0.388	0.261	0.58	0.081	0.033	0.014	0.005	0.003	0.001
632	0.737	0.643	0.518	0.391	0.263	0.585	0.082	0.033	0.014	0.005	0.003	0.001
633	0.742	0.648	0.522	0.393	0.265	0.589	0.082	0.033	0.014	0.005	0.003	0.001
634	0.748	0.653	0.525	0.396	0.266	0.594	0.083	0.033	0.014	0.005	0.003	0.001
635	0.753	0.657	0.529	0.399	0.268	0.598	0.084	0.033	0.014	0.005	0.003	0.001
636	0.758	0.661	0.532	0.402	0.27	0.602	0.084	0.034	0.014	0.005	0.003	0.001
637	0.762	0.665	0.536	0.404	0.272	0.607	0.085	0.034	0.014	0.005	0.003	0.001
638	0.767	0.669	0.539	0.407	0.274	0.611	0.085	0.034	0.014	0.005	0.003	0.001
639	0.771	0.673	0.542	0.409	0.275	0.614	0.086	0.034	0.014	0.005	0.003	0.001
640	0.776	0.676	0.545	0.411	0.277	0.618	0.086	0.034	0.015	0.005	0.003	0.001
641	0.78	0.68	0.548	0.413	0.278	0.621	0.087	0.034	0.015	0.005	0.003	0.001
642	0.784	0.683	0.551	0.415	0.28	0.625	0.087	0.035	0.015	0.005	0.002	0.001
643	0.788	0.686	0.553	0.417	0.281	0.628	0.087	0.035	0.015	0.005	0.002	0
644	0.791	0.69	0.556	0.419	0.282	0.631	0.088	0.035	0.015	0.005	0.002	0
645	0.795	0.693	0.558	0.421	0.284	0.634	0.088	0.035	0.015	0.005	0.002	0
646	0.798	0.695	0.56	0.423	0.285	0.637	0.089	0.035	0.015	0.005	0.002	0
647	0.801	0.698	0.563	0.425	0.286	0.639	0.089	0.035	0.015	0.005	0.002	0
648	0.804	0.7	0.565	0.426	0.287	0.642	0.089	0.035	0.015	0.005	0.002	0
649	0.807	0.703	0.567	0.427	0.288	0.644	0.089	0.035	0.015	0.005	0.002	0
650	0.809	0.705	0.568	0.429	0.289	0.647	0.09	0.035	0.015	0.005	0.002	0
651	0.812	0.707	0.57	0.43	0.29	0.649	0.09	0.036	0.015	0.005	0.002	0
652	0.814	0.709	0.572	0.431	0.29	0.651	0.09	0.036	0.015	0.005	0.002	0
653	0.816	0.711	0.573	0.432	0.291	0.652	0.09	0.036	0.015	0.005	0.002	0
654	0.818	0.712	0.574	0.433	0.292	0.654	0.091	0.036	0.015	0.005	0.002	0
655	0.82	0.714	0.576	0.434	0.293	0.656	0.091	0.036	0.015	0.005	0.002	0
656	0.822	0.715	0.576	0.435	0.293	0.657	0.091	0.036	0.015	0.005	0.002	0
657	0.823	0.716	0.577	0.436	0.293	0.658	0.091	0.036	0.015	0.005	0.002	0
658	0.824	0.717	0.578	0.436	0.294	0.659	0.091	0.036	0.015	0.005	0.002	0
659	0.825	0.717	0.578	0.437	0.294	0.66	0.091	0.036	0.015	0.005	0.002	0
660	0.825	0.718	0.579	0.437	0.294	0.66	0.091	0.036	0.015	0.005	0.002	0
661	0.826	0.718	0.579	0.437	0.295	0.66	0.091	0.036	0.015	0.005	0.002	0
662	0.826	0.718	0.579	0.437	0.295	0.661	0.091	0.036	0.015	0.005	0.002	0
663	0.826	0.718	0.579	0.437	0.295	0.661	0.091	0.036	0.015	0.005	0.002	0
664	0.826	0.718	0.579	0.437	0.295	0.661	0.091	0.036	0.015	0.004	0.002	0
665	0.826	0.718	0.579	0.437	0.295	0.661	0.091	0.036	0.015	0.004	0.002	0
666	0.826	0.718	0.579	0.437	0.295	0.661	0.091	0.036	0.015	0.004	0.002	0
667	0.826	0.718	0.579	0.437	0.295	0.661	0.091	0.036	0.015	0.005	0.002	0
668	0.826	0.718	0.579	0.437	0.295	0.661	0.091	0.036	0.015	0.004	0.002	0
669	0.826	0.717	0.579	0.437	0.295	0.66	0.091	0.036	0.015	0.005	0.002	0
670	0.825	0.717	0.578	0.437	0.295	0.66	0.091	0.036	0.015	0.005	0.002	0
671	0.825	0.717	0.578	0.437	0.295	0.659	0.091	0.036	0.015	0.005	0.002	0
672	0.824	0.716	0.578	0.436	0.294	0.658	0.091	0.036	0.015	0.005	0.002	0
673	0.823	0.715	0.577	0.436	0.294	0.657	0.091	0.036	0.015	0.005	0.002	0
674	0.822	0.714	0.576	0.435	0.294	0.656	0.091	0.036	0.015	0.005	0.002	0
675	0.821	0.713	0.575	0.435	0.293	0.654	0.091	0.036	0.015	0.005	0.002	0
676	0.819	0.711	0.574	0.434	0.292	0.653	0.091	0.036	0.015	0.005	0.002	0
677	0.817	0.709	0.572	0.432	0.292	0.651	0.091	0.036	0.015	0.005	0.002	0
678	0.815	0.707	0.571	0.431	0.291	0.649	0.091	0.036	0.015	0.005	0.003	0.001
679	0.812	0.705	0.569	0.43	0.29	0.646	0.09	0.036	0.015	0.005	0.003	0.001
680	0.809	0.703	0.567	0.428	0.289	0.644	0.09	0.036	0.015	0.005	0.003	0.001
681	0.806	0.7	0.565	0.427	0.288	0.641	0.09	0.036	0.015	0.005	0.003	0.001
682	0.803	0.697	0.563	0.425	0.287	0.639	0.089	0.035	0.015	0.005	0.003	0.001
683	0.8	0.695	0.56	0.423	0.285	0.636	0.089	0.035	0.015	0.005	0.003	0.001
684	0.797	0.692	0.558	0.421	0.284	0.633	0.089	0.035	0.015	0.005	0.003	0.001
685	0.794	0.689	0.555	0.42	0.283	0.63	0.088	0.035	0.015	0.005	0.003	0.001
686	0.79	0.685	0.553	0.418	0.282	0.627	0.088	0.035	0.015	0.005	0.003	0.001
687	0.786	0.682	0.55	0.415	0.28	0.623	0.087	0.035	0.015	0.005	0.003	0.001
688	0.782	0.678	0.547	0.413	0.278	0.619	0.087	0.034	0.015	0.005	0.003	0.001
689	0.777	0.674	0.544	0.411	0.277	0.615	0.086	0.034	0.014	0.005	0.003	0.001
690	0.773	0.67	0.54	0.408	0.275	0.611	0.086	0.034	0.014	0.005	0.003	0.001
691	0.768	0.666	0.537	0.406	0.273	0.607	0.085	0.034	0.014	0.005	0.003	0.001
692	0.763	0.661	0.533	0.403	0.271	0.603	0.085	0.034	0.014	0.005	0.003	0.001
693	0.758	0.657	0.53	0.4	0.27	0.599	0.084	0.033	0.014	0.005	0.003	0.001
694	0.753	0.652	0.526	0.397	0.268	0.594	0.083	0.033	0.014	0.005	0.003	0.001
695	0.747	0.648	0.522	0.394	0.266	0.59	0.083	0.033	0.014	0.005	0.003	0.001
696	0.742	0.643	0.518	0.391	0.264	0.585	0.082	0.033	0.014	0.005	0.003	0.001
697	0.736	0.638	0.514	0.388	0.262	0.58	0.082	0.032	0.014	0.005	0.003	0.001
698	0.731	0.633	0.51	0.385	0.26	0.576	0.081	0.032	0.014	0.005	0.003	0.001
699	0.725	0.628	0.506	0.382	0.257	0.571	0.08	0.032	0.014	0.005	0.003	0.001
700	0.719	0.623	0.502	0.379	0.255	0.565	0.08	0.032	0.013	0.004	0.002	0.001
701	0.713	0.617	0.497	0.376	0.253	0.56	0.079	0.031	0.013	0.004	0.002	0
702	0.706	0.612	0.493	0.372	0.251	0.555	0.078	0.031	0.013	0.004	0.002	0
703	0.7	0.606	0.488	0.369	0.248	0.549	0.077	0.031	0.013	0.004	0.002	0
704	0.694	0.601	0.484	0.365	0.246	0.544	0.077	0.03	0.013	0.004	0.002	0
705	0.687	0.595	0.479	0.362	0.243	0.539	0.076	0.03	0.013	0.004	0.002	0
706	0.68	0.589	0.475	0.358	0.241	0.533	0.075	0.03	0.013	0.004	0.002	0
707	0.674	0.583	0.47	0.355	0.239	0.527	0.074	0.03	0.012	0.004	0.002	0
708	0.666	0.577	0.465	0.351	0.236	0.521	0.073	0.029	0.012	0.004	0.002	0
709	0.659	0.571	0.46	0.347	0.233	0.515	0.073	0.029	0.012	0.004	0.002	0
710	0.652	0.565	0.455	0.343	0.231	0.509	0.072	0.029	0.012	0.004	0.002	0
711	0.645	0.559	0.449	0.339	0.228	0.503	0.071	0.028	0.012	0.004	0.002	0
712	0.637	0.552	0.444	0.335	0.225	0.497	0.07	0.028	0.012	0.004	0.002	0
713	0.63	0.546	0.439	0.331	0.223	0.491	0.069	0.027	0.012	0.004	0.002	0
714	0.623	0.539	0.434	0.327	0.22	0.485	0.068	0.027	0.011	0.004	0.002	0
715	0.615	0.533	0.428	0.323	0.217	0.478	0.067	0.027	0.011	0.004	0.002	0
716	0.608	0.526	0.423	0.319	0.215	0.472	0.067	0.026	0.011	0.004	0.002	0
717	0.6	0.52	0.418	0.315	0.212	0.466	0.066	0.026	0.011	0.004	0.002	0
718	0.592	0.513	0.413	0.311	0.209	0.46	0.065	0.026	0.011	0.004	0.002	0
719	0.582	0.504	0.405	0.306	0.206	0.453	0.064	0.025	0.01	0.003	0.002	0
720	0.573	0.495	0.398	0.301	0.203	0.446	0.063	0.024	0.01	0.003	0.001	-0.001
721	0.563	0.485	0.391	0.296	0.2	0.44	0.062	0.024	0.01	0.003	0.001	-0.002
722	0.553	0.477	0.384	0.291	0.197	0.434	0.06	0.023	0.009	0.003	0	-0.002
723	0.544	0.468	0.378	0.286	0.194	0.427	0.059	0.022	0.009	0.002	0	-0.003
724	0.537	0.462	0.373	0.283	0.191	0.421	0.059	0.022	0.009	0.002	0	-0.003
725	0.529	0.456	0.368	0.279	0.189	0.415	0.058	0.022	0.009	0.002	0	-0.003
726	0.522	0.449	0.363	0.275	0.186	0.409	0.057	0.022	0.009	0.002	0	-0.003
727	0.514	0.443	0.358	0.271	0.184	0.403	0.056	0.021	0.008	0.002	0	-0.003
728	0.507	0.437	0.352	0.267	0.181	0.397	0.055	0.021	0.008	0.002	0	-0.003
729	0.499	0.43	0.347	0.263	0.178	0.39	0.054	0.021	0.008	0.002	0	-0.003
730	0.492	0.424	0.342	0.259	0.175	0.384	0.053	0.02	0.008	0.002	0	-0.003
731	0.484	0.417	0.336	0.255	0.172	0.377	0.052	0.02	0.008	0.002	-0.001	-0.003
732	0.476	0.41	0.331	0.251	0.169	0.371	0.051	0.019	0.007	0.001	-0.001	-0.003
733	0.468	0.403	0.325	0.247	0.166	0.364	0.05	0.018	0.007	0.001	-0.001	-0.003
734	0.46	0.397	0.32	0.243	0.163	0.357	0.049	0.018	0.006	0.001	-0.002	-0.004
735	0.452	0.39	0.314	0.238	0.16	0.35	0.048	0.017	0.006	0	-0.002	-0.004
736	0.444	0.383	0.308	0.234	0.157	0.343	0.046	0.016	0.005	0	-0.002	-0.004
737	0.436	0.376	0.303	0.23	0.154	0.337	0.045	0.016	0.005	-0.001	-0.003	-0.005
738	0.428	0.369	0.297	0.225	0.151	0.33	0.044	0.015	0.005	-0.001	-0.003	-0.005
739	0.421	0.362	0.291	0.221	0.148	0.323	0.043	0.014	0.004	-0.001	-0.003	-0.005
740	0.413	0.356	0.286	0.217	0.145	0.317	0.042	0.014	0.004	-0.001	-0.003	-0.005
741	0.406	0.349	0.281	0.213	0.142	0.31	0.041	0.013	0.003	-0.002	-0.004	-0.006
742	0.398	0.343	0.276	0.209	0.14	0.304	0.04	0.013	0.003	-0.002	-0.004	-0.006
743	0.391	0.337	0.271	0.205	0.137	0.298	0.039	0.013	0.003	-0.002	-0.004	-0.006
744	0.384	0.331	0.266	0.201	0.134	0.292	0.038	0.012	0.003	-0.002	-0.004	-0.006
745	0.377	0.324	0.261	0.198	0.132	0.286	0.037	0.012	0.003	-0.002	-0.004	-0.006
746	0.37	0.318	0.256	0.194	0.129	0.28	0.036	0.012	0.003	-0.002	-0.004	-0.006
747	0.363	0.312	0.251	0.19	0.127	0.274	0.036	0.011	0.003	-0.002	-0.004	-0.006
748	0.356	0.306	0.246	0.186	0.124	0.268	0.035	0.011	0.002	-0.002	-0.004	-0.006
749	0.349	0.3	0.241	0.183	0.121	0.262	0.034	0.011	0.002	-0.002	-0.004	-0.006
750	0.342	0.294	0.236	0.179	0.119	0.257	0.033	0.01	0.002	-0.002	-0.004	-0.006
751	0.335	0.288	0.231	0.175	0.117	0.251	0.033	0.01	0.002	-0.002	-0.004	-0.006
752	0.328	0.283	0.226	0.172	0.114	0.245	0.032	0.01	0.002	-0.002	-0.004	-0.006
753	0.321	0.277	0.222	0.168	0.112	0.24	0.031	0.01	0.002	-0.002	-0.004	-0.006
754	0.314	0.271	0.217	0.165	0.109	0.234	0.03	0.009	0.002	-0.003	-0.004	-0.006
755	0.308	0.266	0.212	0.161	0.107	0.229	0.03	0.009	0.002	-0.003	-0.004	-0.006
756	0.301	0.26	0.208	0.158	0.105	0.223	0.029	0.009	0.002	-0.003	-0.004	-0.006
757	0.295	0.255	0.203	0.155	0.102	0.218	0.028	0.008	0.002	-0.003	-0.004	-0.006
758	0.288	0.249	0.199	0.151	0.1	0.213	0.027	0.008	0.001	-0.003	-0.004	-0.006
759	0.282	0.244	0.195	0.148	0.098	0.208	0.026	0.008	0.001	-0.003	-0.004	-0.006
760	0.275	0.238	0.19	0.144	0.096	0.203	0.026	0.007	0.001	-0.003	-0.004	-0.006
761	0.269	0.233	0.185	0.141	0.093	0.197	0.025	0.007	0.001	-0.003	-0.004	-0.006
762	0.262	0.227	0.181	0.137	0.091	0.192	0.024	0.007	0.001	-0.003	-0.004	-0.006
763	0.256	0.221	0.176	0.134	0.088	0.187	0.023	0.006	0.001	-0.004	-0.005	-0.006
764	0.249	0.216	0.172	0.131	0.086	0.182	0.022	0.006	0	-0.004	-0.005	-0.006
765	0.243	0.21	0.167	0.127	0.084	0.176	0.022	0.006	0	-0.004	-0.005	-0.006
766	0.237	0.205	0.163	0.124	0.081	0.171	0.021	0.005	0	-0.004	-0.005	-0.006
767	0.231	0.2	0.159	0.121	0.079	0.166	0.02	0.005	0	-0.004	-0.005	-0.007
768	0.225	0.195	0.154	0.118	0.077	0.161	0.019	0.004	0	-0.004	-0.005	-0.007
769	0.219	0.19	0.15	0.115	0.075	0.156	0.018	0.004	-0.001	-0.005	-0.005	-0.007
770	0.213	0.184	0.146	0.112	0.073	0.151	0.018	0.004	-0.001	-0.005	-0.005	-0.007
771	0.207	0.18	0.142	0.109	0.071	0.147	0.017	0.003	-0.001	-0.005	-0.006	-0.007
772	0.202	0.175	0.138	0.106	0.069	0.142	0.016	0.003	-0.001	-0.005	-0.006	-0.007
773	0.196	0.17	0.135	0.103	0.067	0.138	0.016	0.003	-0.001	-0.005	-0.006	-0.007
774	0.191	0.166	0.131	0.1	0.065	0.134	0.015	0.002	-0.002	-0.005	-0.006	-0.007
775	0.186	0.161	0.127	0.097	0.063	0.129	0.014	0.002	-0.002	-0.005	-0.006	-0.007
776	0.181	0.157	0.124	0.095	0.061	0.125	0.014	0.002	-0.002	-0.005	-0.006	-0.007
777	0.176	0.153	0.121	0.092	0.059	0.121	0.013	0.002	-0.002	-0.005	-0.006	-0.007
778	0.171	0.149	0.117	0.089	0.058	0.117	0.013	0.002	-0.002	-0.005	-0.006	-0.007
779	0.166	0.145	0.114	0.087	0.056	0.113	0.012	0.001	-0.002	-0.005	-0.006	-0.007
780	0.162	0.141	0.11	0.084	0.054	0.11	0.012	0.001	-0.002	-0.005	-0.006	-0.007
781	0.157	0.137	0.107	0.082	0.053	0.106	0.011	0.001	-0.002	-0.005	-0.006	-0.007
782	0.153	0.133	0.104	0.08	0.051	0.102	0.011	0.001	-0.002	-0.005	-0.005	-0.007
783	0.149	0.129	0.101	0.078	0.05	0.099	0.01	0.001	-0.002	-0.005	-0.005	-0.007
784	0.145	0.126	0.098	0.075	0.049	0.096	0.01	0.001	-0.002	-0.005	-0.005	-0.007
785	0.141	0.122	0.096	0.073	0.047	0.092	0.01	0.001	-0.002	-0.005	-0.005	-0.006
786	0.137	0.119	0.093	0.071	0.046	0.089	0.009	0.001	-0.002	-0.005	-0.005	-0.006
787	0.133	0.116	0.09	0.069	0.044	0.086	0.009	0	-0.002	-0.005	-0.005	-0.006
788	0.129	0.112	0.087	0.067	0.043	0.083	0.009	0	-0.002	-0.005	-0.005	-0.006
789	0.125	0.109	0.085	0.065	0.042	0.08	0.008	0	-0.002	-0.005	-0.005	-0.006
790	0.121	0.106	0.082	0.063	0.041	0.077	0.008	0	-0.002	-0.005	-0.005	-0.006
791	0.117	0.103	0.08	0.062	0.039	0.074	0.008	0	-0.002	-0.005	-0.005	-0.006
792	0.114	0.1	0.077	0.06	0.038	0.071	0.007	0	-0.002	-0.005	-0.005	-0.006
793	0.11	0.096	0.075	0.058	0.037	0.068	0.007	0	-0.002	-0.005	-0.004	-0.006
794	0.107	0.094	0.072	0.056	0.036	0.065	0.007	0	-0.002	-0.005	-0.004	-0.006
795	0.103	0.091	0.07	0.054	0.034	0.063	0.006	0	-0.002	-0.005	-0.004	-0.006
796	0.1	0.088	0.068	0.053	0.033	0.06	0.006	0	-0.002	-0.005	-0.004	-0.006
797	0.097	0.085	0.065	0.051	0.032	0.057	0.005	-0.001	-0.002	-0.005	-0.004	-0.006
798	0.093	0.082	0.063	0.049	0.031	0.055	0.005	-0.001	-0.002	-0.005	-0.004	-0.006
799	0.09	0.079	0.061	0.047	0.03	0.052	0.004	-0.001	-0.002	-0.005	-0.004	-0.006
800	0.087	0.077	0.059	0.046	0.029	0.05	0.004	-0.001	-0.002	-0.005	-0.005	-0.006
801	0.084	0.074	0.056	0.044	0.027	0.047	0.004	-0.002	-0.003	-0.005	-0.005	-0.006
802	0.081	0.072	0.054	0.043	0.026	0.045	0.003	-0.002	-0.003	-0.005	-0.005	-0.006
803	0.078	0.069	0.052	0.041	0.025	0.042	0.003	-0.002	-0.003	-0.006	-0.005	-0.006
804	0.075	0.067	0.05	0.039	0.024	0.04	0.002	-0.002	-0.003	-0.006	-0.005	-0.006
805	0.073	0.064	0.048	0.038	0.023	0.038	0.002	-0.003	-0.003	-0.006	-0.005	-0.007
806	0.07	0.062	0.046	0.036	0.022	0.035	0.001	-0.003	-0.004	-0.006	-0.005	-0.007
807	0.067	0.06	0.044	0.035	0.021	0.033	0.001	-0.003	-0.004	-0.006	-0.005	-0.007
808	0.065	0.057	0.043	0.034	0.02	0.031	0.001	-0.003	-0.004	-0.006	-0.006	-0.007
809	0.062	0.055	0.041	0.032	0.019	0.029	0	-0.004	-0.004	-0.006	-0.006	-0.007
810	0.06	0.053	0.039	0.031	0.018	0.027	0	-0.004	-0.004	-0.007	-0.006	-0.007
811	0.058	0.051	0.038	0.03	0.017	0.025	0	-0.004	-0.004	-0.007	-0.006	-0.007
812	0.056	0.05	0.036	0.029	0.016	0.024	-0.001	-0.004	-0.004	-0.007	-0.006	-0.007
813	0.054	0.048	0.035	0.027	0.016	0.022	-0.001	-0.004	-0.004	-0.007	-0.006	-0.007
814	0.051	0.046	0.033	0.026	0.015	0.02	-0.001	-0.004	-0.005	-0.007	-0.006	-0.007
815	0.049	0.044	0.032	0.025	0.014	0.019	-0.001	-0.004	-0.005	-0.007	-0.006	-0.007
816	0.048	0.043	0.03	0.024	0.013	0.017	-0.002	-0.004	-0.005	-0.007	-0.006	-0.007
817	0.046	0.041	0.029	0.023	0.013	0.016	-0.002	-0.005	-0.005	-0.007	-0.006	-0.007
818	0.044	0.04	0.028	0.022	0.012	0.014	-0.002	-0.005	-0.005	-0.007	-0.006	-0.007
819	0.042	0.038	0.027	0.021	0.011	0.013	-0.002	-0.005	-0.005	-0.007	-0.006	-0.007
820	0.04	0.037	0.025	0.021	0.011	0.011	-0.003	-0.005	-0.005	-0.007	-0.006	-0.007
821	0.039	0.035	0.024	0.02	0.01	0.01	-0.003	-0.005	-0.005	-0.007	-0.006	-0.007
822	0.037	0.034	0.023	0.019	0.009	0.008	-0.003	-0.005	-0.005	-0.007	-0.006	-0.007
823	0.035	0.032	0.022	0.018	0.009	0.007	-0.003	-0.005	-0.005	-0.007	-0.006	-0.008
824	0.034	0.031	0.021	0.017	0.008	0.006	-0.004	-0.006	-0.005	-0.007	-0.006	-0.008
825	0.032	0.029	0.019	0.016	0.008	0.004	-0.004	-0.006	-0.005	-0.007	-0.006	-0.008
826	0.031	0.028	0.018	0.015	0.007	0.003	-0.004	-0.006	-0.006	-0.007	-0.006	-0.008
827	0.029	0.027	0.017	0.014	0.006	0.002	-0.004	-0.006	-0.006	-0.007	-0.007	-0.008
828	0.028	0.026	0.016	0.013	0.006	0.001	-0.005	-0.006	-0.006	-0.007	-0.007	-0.008
829	0.026	0.024	0.015	0.013	0.005	0	-0.005	-0.006	-0.006	-0.007	-0.007	-0.008
830	0.025	0.023	0.014	0.012	0.005	-0.001	-0.004	-0.006	-0.006	-0.008	-0.007	-0.009
831	0.023	0.021	0.013	0.011	0.004	-0.002	-0.004	-0.006	-0.006	-0.008	-0.007	-0.009
832	0.022	0.02	0.013	0.01	0.004	-0.003	-0.004	-0.006	-0.007	-0.008	-0.008	-0.009
833	0.02	0.018	0.012	0.01	0.004	-0.003	-0.004	-0.006	-0.007	-0.008	-0.008	-0.009
834	0.019	0.017	0.011	0.009	0.003	-0.004	-0.004	-0.006	-0.007	-0.008	-0.008	-0.009
835	0.018	0.016	0.01	0.008	0.003	-0.005	-0.004	-0.006	-0.007	-0.008	-0.008	-0.009
836	0.017	0.015	0.009	0.008	0.002	-0.006	-0.005	-0.006	-0.007	-0.008	-0.008	-0.009
837	0.016	0.014	0.009	0.007	0.002	-0.007	-0.005	-0.007	-0.007	-0.008	-0.008	-0.009
838	0.015	0.014	0.008	0.007	0.002	-0.008	-0.005	-0.007	-0.007	-0.008	-0.008	-0.009
839	0.014	0.013	0.007	0.006	0.001	-0.009	-0.005	-0.007	-0.007	-0.008	-0.008	-0.009
840	0.013	0.012	0.006	0.006	0.001	-0.01	-0.005	-0.007	-0.007	-0.008	-0.008	-0.009
841	0.012	0.011	0.006	0.005	0	-0.01	-0.005	-0.007	-0.007	-0.008	-0.008	-0.01
842	0.011	0.01	0.005	0.005	0	-0.011	-0.005	-0.007	-0.007	-0.008	-0.008	-0.01
843	0.01	0.01	0.005	0.004	0	-0.012	-0.006	-0.007	-0.008	-0.008	-0.008	-0.01
844	0.009	0.009	0.004	0.004	-0.001	-0.012	-0.006	-0.007	-0.008	-0.008	-0.008	-0.01
845	0.009	0.008	0.003	0.003	-0.001	-0.013	-0.006	-0.007	-0.008	-0.008	-0.008	-0.01
846	0.008	0.008	0.003	0.003	-0.001	-0.014	-0.006	-0.007	-0.008	-0.008	-0.008	-0.01
847	0.007	0.007	0.002	0.003	-0.001	-0.014	-0.006	-0.007	-0.008	-0.008	-0.009	-0.01
848	0.006	0.006	0.002	0.002	-0.002	-0.015	-0.006	-0.007	-0.008	-0.008	-0.009	-0.01
849	0.006	0.006	0.001	0.002	-0.002	-0.015	-0.006	-0.007	-0.008	-0.008	-0.009	-0.01
850	0.005	0.005	0.001	0.001	-0.002	-0.016	-0.006	-0.007	-0.008	-0.008	-0.009	-0.01
851	0.004	0.005	0.001	0.001	-0.002	-0.016	-0.006	-0.007	-0.008	-0.008	-0.008	-0.01
852	0.004	0.004	0	0.001	-0.003	-0.017	-0.006	-0.007	-0.008	-0.008	-0.008	-0.01
853	0.003	0.004	0	0.001	-0.003	-0.017	-0.006	-0.007	-0.008	-0.008	-0.008	-0.009
854	0.003	0.003	0	0	-0.003	-0.018	-0.006	-0.007	-0.008	-0.008	-0.008	-0.009
855	0.002	0.003	-0.001	0	-0.003	-0.018	-0.006	-0.007	-0.007	-0.008	-0.008	-0.009
856	0.002	0.003	-0.001	0	-0.003	-0.018	-0.006	-0.007	-0.007	-0.008	-0.008	-0.009
857	0.002	0.002	-0.001	0	-0.003	-0.019	-0.006	-0.007	-0.007	-0.008	-0.008	-0.009
858	0.001	0.002	-0.002	0	-0.003	-0.019	-0.006	-0.007	-0.007	-0.008	-0.008	-0.009
859	0.001	0.002	-0.002	0	-0.003	-0.019	-0.006	-0.007	-0.007	-0.008	-0.008	-0.009
860	0	0.001	-0.002	-0.001	-0.003	-0.019	-0.006	-0.007	-0.007	-0.008	-0.008	-0.009
861	0	0.001	-0.002	-0.001	-0.003	-0.02	-0.006	-0.007	-0.007	-0.008	-0.008	-0.009
862	0	0.001	-0.003	-0.001	-0.004	-0.02	-0.006	-0.007	-0.007	-0.008	-0.008	-0.009
863	-0.001	0	-0.003	-0.001	-0.004	-0.02	-0.006	-0.007	-0.007	-0.008	-0.008	-0.009
864	-0.001	0	-0.003	-0.002	-0.004	-0.021	-0.006	-0.007	-0.007	-0.008	-0.008	-0.009
865	-0.002	0	-0.003	-0.002	-0.004	-0.021	-0.006	-0.007	-0.007	-0.008	-0.008	-0.009
866	-0.002	-0.001	-0.004	-0.002	-0.004	-0.021	-0.007	-0.007	-0.007	-0.008	-0.008	-0.009
867	-0.003	-0.001	-0.004	-0.002	-0.005	-0.022	-0.007	-0.007	-0.007	-0.008	-0.008	-0.009
868	-0.003	-0.002	-0.005	-0.003	-0.005	-0.022	-0.007	-0.008	-0.008	-0.008	-0.008	-0.009
869	-0.004	-0.002	-0.005	-0.003	-0.005	-0.023	-0.007	-0.008	-0.008	-0.008	-0.008	-0.01
870	-0.004	-0.003	-0.005	-0.004	-0.006	-0.023	-0.007	-0.008	-0.008	-0.009	-0.009	-0.01
871	-0.005	-0.003	-0.006	-0.004	-0.006	-0.024	-0.008	-0.008	-0.008	-0.009	-0.009	-0.01
872	-0.005	-0.004	-0.006	-0.004	-0.006	-0.024	-0.008	-0.008	-0.008	-0.009	-0.009	-0.01
873	-0.006	-0.004	-0.007	-0.005	-0.006	-0.024	-0.008	-0.009	-0.009	-0.009	-0.009	-0.01
874	-0.006	-0.004	-0.007	-0.005	-0.007	-0.025	-0.008	-0.009	-0.009	-0.009	-0.009	-0.01
875	-0.007	-0.005	-0.007	-0.005	-0.007	-0.025	-0.009	-0.009	-0.009	-0.009	-0.009	-0.011
876	-0.007	-0.005	-0.008	-0.005	-0.007	-0.025	-0.009	-0.009	-0.009	-0.01	-0.01	-0.011
877	-0.007	-0.005	-0.008	-0.006	-0.007	-0.026	-0.009	-0.009	-0.009	-0.01	-0.01	-0.011
878	-0.007	-0.006	-0.008	-0.006	-0.007	-0.026	-0.009	-0.009	-0.009	-0.01	-0.01	-0.011
879	-0.008	-0.006	-0.008	-0.006	-0.007	-0.026	-0.009	-0.009	-0.009	-0.009	-0.009	-0.011
880	-0.008	-0.006	-0.008	-0.006	-0.007	-0.026	-0.008	-0.009	-0.009	-0.009	-0.009	-0.01
881	-0.007	-0.005	-0.008	-0.005	-0.007	-0.025	-0.008	-0.008	-0.008	-0.009	-0.009	-0.01
882	-0.007	-0.005	-0.007	-0.005	-0.006	-0.025	-0.008	-0.008	-0.008	-0.008	-0.009	-0.01
883	-0.007	-0.005	-0.007	-0.004	-0.006	-0.024	-0.007	-0.007	-0.007	-0.008	-0.008	-0.009
884	-0.006	-0.004	-0.006	-0.004	-0.005	-0.023	-0.006	-0.007	-0.007	-0.007	-0.007	-0.008
885	-0.005	-0.003	-0.005	-0.003	-0.004	-0.022	-0.005	-0.006	-0.006	-0.006	-0.006	-0.007
886	-0.004	-0.002	-0.004	-0.002	-0.003	-0.021	-0.004	-0.005	-0.005	-0.005	-0.005	-0.006
887	-0.003	-0.001	-0.003	-0.001	-0.002	-0.02	-0.003	-0.004	-0.004	-0.004	-0.004	-0.005
888	-0.002	0	-0.002	0	-0.001	-0.019	-0.002	-0.003	-0.003	-0.003	-0.003	-0.004
889	-0.001	0.001	-0.001	0.001	0	-0.018	-0.001	-0.002	-0.002	-0.002	-0.002	-0.004
890	-0.001	0.001	-0.001	0.002	0	-0.017	-0.001	-0.001	-0.001	-0.002	-0.002	-0.003
891	-0.001	0.002	-0.001	0.002	0.001	-0.017	0	-0.001	-0.001	-0.001	-0.002	-0.003
892	-0.001	0.001	-0.001	0.002	0	-0.017	-0.001	-0.001	-0.001	-0.002	-0.002	-0.003
893	-0.002	0	-0.002	0.001	-0.001	-0.018	-0.002	-0.002	-0.002	-0.003	-0.003	-0.004
894	-0.004	-0.002	-0.004	-0.001	-0.002	-0.02	-0.003	-0.003	-0.003	-0.004	-0.004	-0.005
895	-0.006	-0.004	-0.006	-0.003	-0.004	-0.022	-0.005	-0.005	-0.005	-0.006	-0.006	-0.007
896	-0.009	-0.006	-0.008	-0.005	-0.007	-0.024	-0.008	-0.008	-0.008	-0.008	-0.008	-0.01
897	-0.012	-0.01	-0.011	-0.009	-0.01	-0.028	-0.011	-0.011	-0.01	-0.011	-0.011	-0.012
898	-0.015	-0.013	-0.015	-0.012	-0.013	-0.031	-0.014	-0.014	-0.014	-0.014	-0.014	-0.015
899	-0.018	-0.016	-0.018	-0.015	-0.016	-0.034	-0.016	-0.017	-0.016	-0.017	-0.017	-0.018
900	-0.021	-0.018	-0.02	-0.017	-0.018	-0.036	-0.019	-0.019	-0.018	-0.019	-0.019	-0.02

## Sheet: Figure5b
Wavelength	0µM,PUT	1µM,PUT	2µM,PUT	4µM,PUT	6µM,PUT	8µM,PUT	10µM,PUT	12µM,PUT	14µM,PUT	16µM,PUT	18µM,PUT	20µM,PUT
200	0.547	1.244	1.064	1.05	0.927	0.913	0.877	0.846	0.901	0.81	0.786	0.788
201	0.538	1.242	1.062	1.049	0.925	0.91	0.874	0.843	0.896	0.806	0.783	0.783
202	0.523	1.241	1.061	1.048	0.922	0.907	0.871	0.839	0.891	0.801	0.778	0.777
203	0.497	1.239	1.06	1.046	0.92	0.903	0.866	0.834	0.883	0.794	0.771	0.769
204	0.462	1.236	1.059	1.044	0.917	0.898	0.86	0.828	0.876	0.787	0.763	0.761
205	0.416	1.235	1.059	1.043	0.914	0.894	0.855	0.822	0.868	0.781	0.755	0.752
206	0.359	1.234	1.058	1.041	0.911	0.89	0.85	0.816	0.859	0.774	0.747	0.743
207	0.292	1.232	1.057	1.038	0.908	0.885	0.844	0.81	0.85	0.766	0.738	0.733
208	0.218	1.23	1.055	1.036	0.904	0.88	0.838	0.803	0.841	0.758	0.729	0.723
209	0.138	1.23	1.054	1.034	0.901	0.876	0.832	0.796	0.83	0.75	0.72	0.713
210	0.054	1.229	1.052	1.031	0.897	0.87	0.826	0.789	0.82	0.742	0.711	0.703
211	-0.032	1.227	1.051	1.028	0.894	0.865	0.819	0.783	0.809	0.734	0.702	0.692
212	-0.118	1.226	1.05	1.025	0.89	0.859	0.813	0.776	0.799	0.726	0.693	0.682
213	-0.202	1.223	1.048	1.022	0.885	0.854	0.807	0.769	0.788	0.717	0.684	0.672
214	-0.282	1.221	1.047	1.019	0.882	0.848	0.801	0.762	0.777	0.709	0.676	0.661
215	-0.358	1.219	1.046	1.017	0.878	0.844	0.795	0.755	0.767	0.701	0.667	0.651
216	-0.427	1.217	1.044	1.015	0.875	0.839	0.789	0.748	0.757	0.693	0.658	0.642
217	-0.49	1.215	1.042	1.013	0.871	0.835	0.784	0.742	0.747	0.686	0.65	0.632
218	-0.546	1.213	1.042	1.011	0.869	0.831	0.779	0.736	0.738	0.679	0.643	0.624
219	-0.596	1.21	1.04	1.009	0.866	0.827	0.774	0.731	0.729	0.672	0.635	0.616
220	-0.64	1.206	1.038	1.007	0.864	0.823	0.77	0.725	0.721	0.666	0.629	0.608
221	-0.678	1.201	1.038	1.006	0.861	0.819	0.766	0.721	0.714	0.661	0.623	0.602
222	-0.711	1.191	1.036	1.004	0.859	0.816	0.762	0.716	0.707	0.656	0.618	0.595
223	-0.74	1.174	1.033	1.002	0.857	0.814	0.759	0.713	0.701	0.651	0.613	0.59
224	-0.766	1.147	1.031	1.001	0.855	0.811	0.757	0.709	0.696	0.647	0.608	0.585
225	-0.789	1.104	1.026	0.998	0.852	0.808	0.754	0.706	0.691	0.643	0.604	0.58
226	-0.808	1.043	1.018	0.996	0.85	0.806	0.751	0.703	0.687	0.639	0.599	0.575
227	-0.826	0.961	1.004	0.993	0.847	0.803	0.747	0.699	0.682	0.634	0.594	0.57
228	-0.842	0.864	0.981	0.99	0.844	0.799	0.743	0.695	0.676	0.63	0.589	0.565
229	-0.856	0.754	0.943	0.985	0.84	0.795	0.738	0.69	0.67	0.624	0.583	0.559
230	-0.867	0.636	0.888	0.977	0.834	0.79	0.732	0.684	0.663	0.618	0.577	0.552
231	-0.875	0.516	0.814	0.964	0.827	0.783	0.725	0.676	0.655	0.609	0.568	0.543
232	-0.877	0.398	0.724	0.944	0.819	0.776	0.717	0.668	0.646	0.6	0.559	0.533
233	-0.874	0.286	0.622	0.912	0.808	0.767	0.709	0.659	0.636	0.59	0.548	0.522
234	-0.862	0.182	0.515	0.868	0.795	0.759	0.702	0.652	0.627	0.582	0.539	0.512
235	-0.841	0.091	0.411	0.81	0.779	0.754	0.698	0.649	0.623	0.576	0.534	0.505
236	-0.81	0.015	0.315	0.74	0.76	0.749	0.699	0.65	0.624	0.576	0.532	0.503
237	-0.769	-0.046	0.23	0.662	0.734	0.745	0.703	0.658	0.63	0.582	0.538	0.507
238	-0.72	-0.091	0.158	0.582	0.699	0.739	0.71	0.669	0.643	0.596	0.551	0.519
239	-0.665	-0.124	0.099	0.501	0.655	0.725	0.716	0.683	0.661	0.614	0.569	0.537
240	-0.608	-0.145	0.051	0.425	0.602	0.7	0.715	0.695	0.678	0.635	0.592	0.561
241	-0.549	-0.156	0.014	0.355	0.541	0.661	0.702	0.698	0.691	0.655	0.615	0.586
242	-0.493	-0.162	-0.014	0.291	0.477	0.61	0.672	0.688	0.694	0.667	0.634	0.609
243	-0.441	-0.162	-0.037	0.234	0.413	0.55	0.629	0.662	0.681	0.668	0.643	0.626
244	-0.394	-0.16	-0.054	0.183	0.351	0.484	0.572	0.62	0.651	0.652	0.638	0.631
245	-0.352	-0.157	-0.068	0.137	0.291	0.417	0.508	0.565	0.605	0.619	0.616	0.621
246	-0.317	-0.154	-0.08	0.097	0.236	0.353	0.441	0.502	0.547	0.571	0.579	0.595
247	-0.287	-0.15	-0.09	0.062	0.186	0.291	0.374	0.434	0.481	0.512	0.528	0.554
248	-0.261	-0.147	-0.098	0.031	0.14	0.233	0.309	0.367	0.413	0.447	0.468	0.501
249	-0.239	-0.144	-0.104	0.004	0.1	0.182	0.25	0.304	0.347	0.382	0.405	0.442
250	-0.22	-0.141	-0.109	-0.018	0.066	0.137	0.197	0.246	0.285	0.318	0.342	0.38
251	-0.204	-0.138	-0.113	-0.036	0.037	0.098	0.15	0.193	0.228	0.26	0.283	0.319
252	-0.19	-0.134	-0.115	-0.051	0.013	0.066	0.111	0.148	0.178	0.207	0.228	0.262
253	-0.178	-0.131	-0.116	-0.062	-0.006	0.039	0.078	0.109	0.135	0.161	0.181	0.211
254	-0.167	-0.127	-0.116	-0.07	-0.021	0.017	0.05	0.077	0.099	0.121	0.139	0.165
255	-0.156	-0.122	-0.115	-0.076	-0.033	-0.001	0.027	0.05	0.068	0.088	0.103	0.126
256	-0.147	-0.118	-0.113	-0.08	-0.041	-0.014	0.01	0.029	0.044	0.061	0.073	0.093
257	-0.137	-0.113	-0.11	-0.081	-0.047	-0.024	-0.004	0.012	0.025	0.039	0.05	0.067
258	-0.128	-0.108	-0.106	-0.081	-0.051	-0.031	-0.014	0	0.01	0.022	0.031	0.046
259	-0.119	-0.102	-0.101	-0.08	-0.052	-0.034	-0.02	-0.009	0	0.01	0.017	0.03
260	-0.11	-0.096	-0.095	-0.076	-0.051	-0.035	-0.023	-0.014	-0.007	0.003	0.008	0.018
261	-0.1	-0.088	-0.089	-0.071	-0.048	-0.034	-0.024	-0.015	-0.01	-0.002	0.003	0.012
262	-0.089	-0.08	-0.081	-0.065	-0.043	-0.031	-0.022	-0.015	-0.01	-0.003	0.001	0.008
263	-0.077	-0.07	-0.072	-0.057	-0.037	-0.026	-0.018	-0.012	-0.008	-0.001	0.002	0.008
264	-0.065	-0.06	-0.062	-0.048	-0.029	-0.019	-0.012	-0.007	-0.003	0.003	0.005	0.01
265	-0.051	-0.049	-0.051	-0.039	-0.02	-0.012	-0.005	0	0.003	0.008	0.011	0.015
266	-0.037	-0.037	-0.039	-0.028	-0.011	-0.003	0.004	0.008	0.01	0.015	0.017	0.021
267	-0.023	-0.025	-0.027	-0.017	-0.001	0.007	0.012	0.016	0.018	0.023	0.025	0.028
268	-0.009	-0.012	-0.015	-0.005	0.01	0.017	0.022	0.025	0.027	0.032	0.033	0.036
269	0.006	0.001	-0.002	0.007	0.021	0.027	0.032	0.035	0.037	0.041	0.042	0.045
270	0.021	0.014	0.011	0.019	0.032	0.038	0.042	0.045	0.047	0.051	0.052	0.054
271	0.036	0.027	0.024	0.031	0.044	0.049	0.053	0.056	0.057	0.061	0.062	0.064
272	0.052	0.041	0.037	0.044	0.056	0.061	0.064	0.067	0.068	0.072	0.072	0.075
273	0.067	0.055	0.05	0.057	0.068	0.073	0.076	0.078	0.079	0.083	0.083	0.085
274	0.083	0.069	0.064	0.07	0.081	0.085	0.088	0.09	0.091	0.095	0.095	0.097
275	0.1	0.083	0.078	0.084	0.094	0.098	0.101	0.103	0.103	0.107	0.107	0.109
276	0.116	0.098	0.093	0.098	0.108	0.112	0.114	0.116	0.117	0.12	0.12	0.121
277	0.132	0.113	0.108	0.112	0.122	0.126	0.128	0.129	0.13	0.133	0.133	0.135
278	0.148	0.128	0.123	0.127	0.136	0.14	0.141	0.143	0.144	0.146	0.146	0.148
279	0.164	0.142	0.137	0.142	0.15	0.154	0.155	0.157	0.158	0.16	0.16	0.162
280	0.18	0.157	0.151	0.156	0.164	0.168	0.169	0.171	0.172	0.174	0.174	0.175
281	0.194	0.171	0.165	0.17	0.179	0.182	0.184	0.185	0.186	0.189	0.188	0.189
282	0.208	0.184	0.179	0.184	0.193	0.196	0.198	0.2	0.2	0.203	0.202	0.202
283	0.222	0.197	0.192	0.197	0.206	0.21	0.212	0.214	0.215	0.217	0.216	0.216
284	0.234	0.209	0.204	0.21	0.22	0.223	0.226	0.228	0.229	0.231	0.23	0.23
285	0.246	0.221	0.216	0.222	0.232	0.237	0.24	0.242	0.243	0.245	0.243	0.243
286	0.256	0.232	0.227	0.234	0.245	0.25	0.254	0.256	0.256	0.258	0.257	0.256
287	0.266	0.241	0.237	0.245	0.257	0.263	0.267	0.269	0.27	0.271	0.27	0.269
288	0.274	0.25	0.247	0.256	0.268	0.275	0.279	0.281	0.282	0.284	0.282	0.281
289	0.281	0.258	0.255	0.265	0.278	0.286	0.29	0.293	0.294	0.295	0.293	0.293
290	0.287	0.265	0.262	0.274	0.288	0.296	0.301	0.304	0.305	0.306	0.304	0.303
291	0.292	0.27	0.268	0.281	0.296	0.305	0.311	0.315	0.315	0.317	0.314	0.313
292	0.295	0.275	0.273	0.287	0.303	0.314	0.32	0.324	0.325	0.326	0.323	0.322
293	0.298	0.278	0.277	0.293	0.31	0.321	0.328	0.332	0.333	0.334	0.331	0.33
294	0.299	0.281	0.28	0.297	0.315	0.327	0.335	0.34	0.341	0.342	0.339	0.337
295	0.299	0.282	0.283	0.3	0.32	0.333	0.341	0.346	0.347	0.348	0.345	0.343
296	0.298	0.283	0.284	0.302	0.323	0.337	0.346	0.351	0.352	0.353	0.35	0.348
297	0.297	0.282	0.284	0.304	0.326	0.341	0.351	0.356	0.357	0.358	0.354	0.352
298	0.295	0.281	0.284	0.305	0.328	0.343	0.354	0.359	0.361	0.361	0.358	0.356
299	0.292	0.28	0.283	0.305	0.328	0.345	0.356	0.362	0.363	0.364	0.36	0.358
300	0.288	0.277	0.281	0.304	0.328	0.346	0.358	0.363	0.365	0.366	0.362	0.36
301	0.284	0.274	0.278	0.302	0.328	0.346	0.358	0.364	0.366	0.366	0.363	0.36
302	0.278	0.27	0.275	0.299	0.326	0.345	0.358	0.364	0.366	0.366	0.363	0.36
303	0.273	0.266	0.271	0.296	0.324	0.343	0.357	0.363	0.365	0.365	0.362	0.359
304	0.267	0.261	0.267	0.293	0.321	0.341	0.355	0.362	0.363	0.364	0.36	0.358
305	0.26	0.255	0.262	0.288	0.317	0.338	0.352	0.36	0.361	0.362	0.358	0.356
306	0.254	0.249	0.257	0.284	0.313	0.335	0.349	0.357	0.359	0.359	0.356	0.353
307	0.246	0.243	0.251	0.278	0.309	0.331	0.345	0.353	0.355	0.356	0.352	0.35
308	0.239	0.237	0.245	0.273	0.304	0.326	0.341	0.349	0.351	0.351	0.348	0.346
309	0.231	0.23	0.238	0.266	0.297	0.32	0.335	0.343	0.345	0.345	0.342	0.34
310	0.223	0.223	0.231	0.259	0.291	0.313	0.329	0.337	0.339	0.339	0.335	0.333
311	0.215	0.216	0.224	0.252	0.284	0.307	0.322	0.33	0.332	0.332	0.328	0.326
312	0.207	0.208	0.217	0.245	0.277	0.299	0.315	0.323	0.325	0.325	0.321	0.318
313	0.2	0.201	0.21	0.238	0.269	0.292	0.308	0.315	0.317	0.317	0.313	0.311
314	0.193	0.195	0.204	0.231	0.263	0.285	0.301	0.309	0.31	0.31	0.307	0.304
315	0.187	0.189	0.198	0.225	0.256	0.279	0.294	0.302	0.303	0.304	0.3	0.298
316	0.181	0.183	0.192	0.219	0.25	0.272	0.287	0.295	0.296	0.297	0.293	0.291
317	0.175	0.177	0.186	0.213	0.243	0.265	0.28	0.288	0.289	0.29	0.287	0.284
318	0.17	0.172	0.18	0.207	0.237	0.258	0.273	0.281	0.282	0.283	0.28	0.278
319	0.166	0.167	0.175	0.201	0.231	0.252	0.266	0.274	0.276	0.276	0.273	0.271
320	0.162	0.162	0.17	0.196	0.225	0.246	0.26	0.267	0.269	0.269	0.267	0.264
321	0.158	0.158	0.166	0.191	0.219	0.24	0.254	0.261	0.262	0.263	0.26	0.258
322	0.155	0.154	0.162	0.186	0.214	0.234	0.248	0.254	0.256	0.257	0.254	0.252
323	0.152	0.15	0.158	0.182	0.209	0.229	0.242	0.249	0.25	0.251	0.248	0.246
324	0.149	0.147	0.155	0.178	0.205	0.224	0.236	0.243	0.244	0.245	0.242	0.241
325	0.147	0.145	0.152	0.174	0.2	0.219	0.231	0.238	0.239	0.24	0.237	0.236
326	0.145	0.142	0.149	0.171	0.196	0.214	0.226	0.232	0.234	0.235	0.232	0.231
327	0.144	0.14	0.147	0.168	0.193	0.21	0.222	0.228	0.229	0.23	0.227	0.226
328	0.143	0.138	0.145	0.165	0.189	0.206	0.217	0.223	0.224	0.225	0.223	0.221
329	0.142	0.137	0.143	0.163	0.186	0.202	0.213	0.219	0.22	0.221	0.218	0.217
330	0.141	0.135	0.141	0.161	0.184	0.199	0.21	0.215	0.215	0.216	0.214	0.213
331	0.141	0.135	0.14	0.159	0.181	0.196	0.206	0.211	0.212	0.212	0.21	0.209
332	0.141	0.134	0.139	0.158	0.179	0.193	0.203	0.208	0.208	0.209	0.207	0.206
333	0.141	0.133	0.139	0.157	0.177	0.191	0.2	0.205	0.205	0.206	0.204	0.202
334	0.141	0.133	0.138	0.156	0.176	0.189	0.198	0.202	0.202	0.203	0.201	0.2
335	0.142	0.133	0.138	0.155	0.175	0.187	0.196	0.199	0.2	0.2	0.198	0.197
336	0.142	0.134	0.138	0.155	0.174	0.186	0.194	0.197	0.197	0.198	0.196	0.194
337	0.144	0.134	0.138	0.154	0.173	0.184	0.192	0.195	0.195	0.196	0.194	0.192
338	0.145	0.135	0.139	0.154	0.172	0.184	0.191	0.194	0.193	0.194	0.192	0.19
339	0.146	0.136	0.139	0.155	0.172	0.183	0.189	0.192	0.192	0.192	0.19	0.189
340	0.148	0.137	0.14	0.155	0.172	0.182	0.189	0.191	0.19	0.191	0.188	0.187
341	0.15	0.138	0.141	0.156	0.172	0.182	0.188	0.19	0.189	0.189	0.187	0.186
342	0.152	0.14	0.143	0.157	0.172	0.182	0.187	0.189	0.188	0.188	0.186	0.185
343	0.154	0.142	0.144	0.158	0.173	0.182	0.187	0.189	0.188	0.188	0.185	0.184
344	0.157	0.144	0.146	0.159	0.174	0.182	0.187	0.188	0.187	0.187	0.185	0.183
345	0.16	0.146	0.148	0.161	0.175	0.183	0.187	0.188	0.187	0.187	0.185	0.183
346	0.162	0.148	0.15	0.163	0.176	0.184	0.188	0.189	0.187	0.187	0.184	0.183
347	0.165	0.151	0.152	0.165	0.177	0.185	0.188	0.189	0.188	0.187	0.185	0.183
348	0.169	0.154	0.155	0.167	0.179	0.186	0.189	0.19	0.188	0.188	0.185	0.183
349	0.172	0.157	0.157	0.169	0.181	0.187	0.19	0.19	0.189	0.188	0.185	0.184
350	0.176	0.16	0.16	0.172	0.183	0.189	0.192	0.192	0.19	0.189	0.186	0.184
351	0.179	0.163	0.163	0.174	0.185	0.191	0.193	0.193	0.191	0.19	0.187	0.185
352	0.183	0.166	0.166	0.177	0.188	0.193	0.195	0.194	0.192	0.191	0.188	0.186
353	0.187	0.17	0.169	0.18	0.19	0.195	0.197	0.196	0.194	0.193	0.19	0.187
354	0.191	0.174	0.173	0.184	0.193	0.198	0.199	0.198	0.196	0.194	0.191	0.189
355	0.196	0.178	0.177	0.187	0.196	0.201	0.202	0.2	0.198	0.196	0.193	0.191
356	0.2	0.182	0.18	0.191	0.199	0.203	0.204	0.202	0.2	0.198	0.195	0.192
357	0.205	0.186	0.184	0.194	0.203	0.206	0.207	0.205	0.202	0.2	0.197	0.194
358	0.209	0.19	0.188	0.198	0.206	0.21	0.21	0.207	0.205	0.203	0.199	0.196
359	0.214	0.194	0.192	0.202	0.21	0.213	0.213	0.21	0.207	0.205	0.202	0.199
360	0.219	0.199	0.197	0.206	0.214	0.217	0.216	0.214	0.211	0.208	0.205	0.201
361	0.223	0.204	0.201	0.21	0.218	0.22	0.22	0.217	0.214	0.211	0.207	0.204
362	0.228	0.208	0.205	0.215	0.222	0.224	0.223	0.22	0.217	0.214	0.21	0.207
363	0.233	0.213	0.21	0.219	0.226	0.228	0.227	0.224	0.22	0.217	0.213	0.21
364	0.237	0.217	0.214	0.223	0.229	0.232	0.23	0.227	0.223	0.22	0.216	0.212
365	0.241	0.221	0.217	0.227	0.233	0.235	0.233	0.23	0.226	0.223	0.219	0.215
366	0.246	0.225	0.221	0.231	0.237	0.239	0.237	0.233	0.229	0.226	0.222	0.217
367	0.25	0.229	0.225	0.234	0.24	0.242	0.24	0.236	0.232	0.229	0.224	0.22
368	0.254	0.233	0.229	0.238	0.244	0.246	0.243	0.24	0.235	0.232	0.227	0.223
369	0.258	0.237	0.233	0.242	0.248	0.249	0.247	0.243	0.238	0.235	0.23	0.225
370	0.262	0.24	0.236	0.246	0.251	0.252	0.25	0.246	0.241	0.238	0.233	0.228
371	0.265	0.244	0.24	0.249	0.254	0.256	0.253	0.249	0.244	0.24	0.235	0.23
372	0.269	0.247	0.243	0.252	0.258	0.259	0.256	0.252	0.247	0.243	0.238	0.233
373	0.272	0.251	0.246	0.256	0.261	0.262	0.259	0.254	0.25	0.245	0.24	0.235
374	0.276	0.254	0.249	0.259	0.263	0.264	0.262	0.257	0.252	0.248	0.242	0.237
375	0.279	0.257	0.252	0.261	0.266	0.267	0.264	0.259	0.254	0.25	0.244	0.239
376	0.282	0.26	0.255	0.264	0.269	0.27	0.267	0.262	0.257	0.252	0.246	0.241
377	0.285	0.263	0.258	0.267	0.271	0.272	0.269	0.264	0.259	0.254	0.248	0.243
378	0.288	0.265	0.26	0.269	0.274	0.274	0.271	0.266	0.261	0.256	0.25	0.244
379	0.29	0.268	0.262	0.271	0.276	0.276	0.273	0.267	0.262	0.257	0.252	0.246
380	0.293	0.27	0.265	0.273	0.277	0.278	0.274	0.269	0.264	0.259	0.253	0.247
381	0.295	0.272	0.267	0.275	0.279	0.279	0.276	0.27	0.265	0.26	0.254	0.248
382	0.297	0.274	0.268	0.277	0.281	0.281	0.277	0.272	0.266	0.261	0.255	0.249
383	0.299	0.276	0.27	0.278	0.282	0.282	0.278	0.273	0.267	0.262	0.256	0.25
384	0.301	0.278	0.272	0.28	0.283	0.283	0.279	0.273	0.268	0.263	0.257	0.251
385	0.303	0.279	0.273	0.281	0.284	0.283	0.28	0.274	0.268	0.263	0.257	0.251
386	0.305	0.28	0.274	0.281	0.284	0.284	0.28	0.274	0.269	0.264	0.257	0.251
387	0.306	0.281	0.275	0.282	0.285	0.284	0.28	0.274	0.269	0.264	0.257	0.251
388	0.307	0.282	0.275	0.282	0.285	0.284	0.28	0.274	0.269	0.264	0.257	0.251
389	0.308	0.283	0.276	0.283	0.285	0.284	0.28	0.274	0.268	0.263	0.257	0.251
390	0.309	0.284	0.277	0.283	0.285	0.284	0.279	0.273	0.268	0.263	0.257	0.25
391	0.31	0.284	0.277	0.283	0.285	0.283	0.279	0.273	0.267	0.262	0.256	0.25
392	0.311	0.284	0.277	0.283	0.284	0.282	0.278	0.272	0.266	0.261	0.255	0.249
393	0.311	0.285	0.277	0.282	0.283	0.282	0.277	0.271	0.266	0.261	0.254	0.248
394	0.312	0.285	0.277	0.281	0.283	0.281	0.276	0.27	0.264	0.259	0.253	0.247
395	0.312	0.284	0.277	0.281	0.282	0.279	0.275	0.268	0.263	0.258	0.252	0.246
396	0.312	0.284	0.276	0.28	0.28	0.278	0.273	0.267	0.262	0.257	0.251	0.245
397	0.311	0.283	0.275	0.279	0.279	0.276	0.271	0.265	0.26	0.255	0.249	0.243
398	0.311	0.283	0.274	0.277	0.277	0.275	0.269	0.264	0.258	0.254	0.248	0.242
399	0.31	0.282	0.273	0.276	0.276	0.273	0.267	0.261	0.256	0.252	0.246	0.24
400	0.31	0.28	0.272	0.274	0.274	0.27	0.265	0.259	0.254	0.25	0.244	0.238
401	0.309	0.279	0.27	0.272	0.271	0.268	0.263	0.257	0.252	0.247	0.242	0.236
402	0.307	0.277	0.269	0.27	0.269	0.266	0.26	0.255	0.25	0.245	0.239	0.234
403	0.306	0.276	0.267	0.268	0.267	0.263	0.258	0.252	0.247	0.243	0.237	0.232
404	0.304	0.274	0.265	0.265	0.264	0.261	0.255	0.25	0.245	0.24	0.235	0.23
405	0.302	0.272	0.263	0.263	0.262	0.258	0.253	0.247	0.242	0.238	0.232	0.227
406	0.3	0.269	0.261	0.26	0.259	0.255	0.25	0.244	0.239	0.235	0.23	0.225
407	0.298	0.267	0.258	0.257	0.256	0.252	0.247	0.241	0.237	0.233	0.228	0.222
408	0.296	0.265	0.256	0.255	0.253	0.249	0.244	0.239	0.234	0.23	0.225	0.22
409	0.293	0.262	0.253	0.252	0.25	0.246	0.241	0.236	0.231	0.227	0.222	0.217
410	0.29	0.259	0.25	0.248	0.247	0.243	0.238	0.233	0.228	0.225	0.22	0.215
411	0.287	0.256	0.247	0.245	0.244	0.24	0.235	0.23	0.225	0.222	0.217	0.212
412	0.284	0.252	0.244	0.241	0.24	0.236	0.231	0.226	0.222	0.219	0.214	0.209
413	0.28	0.248	0.24	0.238	0.237	0.233	0.228	0.223	0.219	0.216	0.211	0.207
414	0.276	0.245	0.236	0.234	0.233	0.229	0.224	0.22	0.216	0.212	0.208	0.204
415	0.272	0.24	0.232	0.23	0.229	0.225	0.221	0.216	0.212	0.209	0.205	0.201
416	0.268	0.236	0.228	0.226	0.225	0.221	0.217	0.213	0.209	0.206	0.202	0.198
417	0.263	0.231	0.224	0.221	0.221	0.217	0.213	0.209	0.205	0.203	0.198	0.195
418	0.258	0.227	0.219	0.217	0.216	0.213	0.209	0.205	0.202	0.199	0.195	0.191
419	0.252	0.221	0.214	0.212	0.212	0.209	0.205	0.201	0.198	0.195	0.192	0.188
420	0.247	0.216	0.209	0.207	0.207	0.204	0.201	0.197	0.194	0.192	0.188	0.185
421	0.241	0.21	0.203	0.201	0.202	0.2	0.197	0.193	0.19	0.188	0.184	0.181
422	0.234	0.204	0.198	0.196	0.197	0.195	0.192	0.189	0.186	0.184	0.181	0.177
423	0.228	0.198	0.192	0.191	0.192	0.19	0.188	0.185	0.182	0.18	0.177	0.174
424	0.222	0.192	0.187	0.185	0.187	0.186	0.184	0.181	0.178	0.177	0.173	0.17
425	0.215	0.186	0.181	0.18	0.182	0.181	0.179	0.177	0.175	0.173	0.17	0.167
426	0.208	0.18	0.175	0.174	0.177	0.176	0.175	0.173	0.171	0.169	0.166	0.163
427	0.202	0.174	0.169	0.169	0.172	0.172	0.171	0.169	0.167	0.165	0.163	0.16
428	0.195	0.167	0.163	0.163	0.167	0.167	0.167	0.165	0.163	0.162	0.159	0.156
429	0.188	0.161	0.157	0.158	0.162	0.163	0.162	0.161	0.159	0.158	0.155	0.153
430	0.181	0.154	0.151	0.152	0.157	0.158	0.158	0.157	0.156	0.155	0.152	0.15
431	0.174	0.148	0.146	0.147	0.152	0.154	0.154	0.154	0.152	0.151	0.149	0.146
432	0.167	0.142	0.14	0.141	0.147	0.149	0.15	0.15	0.148	0.148	0.145	0.143
433	0.16	0.135	0.134	0.136	0.142	0.145	0.146	0.146	0.145	0.144	0.142	0.14
434	0.153	0.129	0.128	0.131	0.137	0.14	0.142	0.142	0.141	0.141	0.138	0.136
435	0.147	0.123	0.122	0.125	0.133	0.136	0.138	0.139	0.137	0.137	0.135	0.133
436	0.14	0.117	0.117	0.12	0.128	0.132	0.134	0.135	0.134	0.134	0.132	0.13
437	0.134	0.111	0.111	0.115	0.123	0.128	0.131	0.132	0.131	0.131	0.129	0.127
438	0.128	0.106	0.106	0.11	0.119	0.124	0.127	0.128	0.127	0.127	0.126	0.124
439	0.121	0.1	0.101	0.105	0.115	0.12	0.123	0.125	0.124	0.124	0.123	0.121
440	0.115	0.094	0.095	0.101	0.11	0.116	0.12	0.121	0.121	0.121	0.12	0.118
441	0.109	0.089	0.09	0.096	0.106	0.112	0.116	0.118	0.118	0.118	0.117	0.115
442	0.104	0.084	0.086	0.092	0.102	0.108	0.113	0.115	0.115	0.115	0.114	0.113
443	0.098	0.079	0.081	0.087	0.098	0.105	0.109	0.112	0.112	0.112	0.111	0.11
444	0.093	0.074	0.077	0.083	0.094	0.101	0.106	0.109	0.109	0.109	0.108	0.107
445	0.088	0.07	0.072	0.079	0.09	0.098	0.103	0.106	0.106	0.107	0.105	0.105
446	0.084	0.065	0.068	0.075	0.087	0.095	0.1	0.103	0.103	0.104	0.103	0.102
447	0.079	0.061	0.064	0.072	0.084	0.091	0.097	0.1	0.101	0.101	0.1	0.1
448	0.075	0.057	0.061	0.068	0.08	0.088	0.094	0.098	0.098	0.099	0.098	0.097
449	0.071	0.054	0.057	0.065	0.077	0.085	0.091	0.095	0.095	0.097	0.096	0.095
450	0.067	0.05	0.054	0.062	0.074	0.083	0.089	0.092	0.093	0.094	0.093	0.093
451	0.064	0.047	0.051	0.059	0.071	0.08	0.086	0.09	0.091	0.092	0.091	0.09
452	0.061	0.044	0.048	0.056	0.069	0.077	0.084	0.088	0.088	0.09	0.089	0.088
453	0.058	0.041	0.045	0.053	0.066	0.075	0.081	0.085	0.086	0.088	0.087	0.086
454	0.055	0.038	0.043	0.051	0.064	0.072	0.079	0.083	0.084	0.086	0.085	0.084
455	0.052	0.036	0.04	0.048	0.061	0.07	0.077	0.081	0.082	0.084	0.083	0.083
456	0.05	0.034	0.038	0.046	0.059	0.068	0.075	0.079	0.08	0.082	0.081	0.081
457	0.048	0.032	0.036	0.044	0.057	0.066	0.073	0.077	0.078	0.08	0.079	0.079
458	0.046	0.03	0.034	0.042	0.055	0.064	0.071	0.075	0.076	0.078	0.078	0.077
459	0.045	0.028	0.032	0.04	0.053	0.062	0.069	0.074	0.075	0.076	0.076	0.076
460	0.043	0.027	0.031	0.039	0.052	0.061	0.067	0.072	0.073	0.075	0.074	0.074
461	0.042	0.025	0.03	0.037	0.05	0.059	0.066	0.07	0.071	0.073	0.073	0.073
462	0.041	0.024	0.028	0.036	0.049	0.058	0.064	0.069	0.07	0.072	0.072	0.072
463	0.04	0.023	0.027	0.035	0.047	0.056	0.063	0.067	0.069	0.07	0.07	0.07
464	0.039	0.022	0.026	0.034	0.046	0.055	0.061	0.066	0.067	0.069	0.069	0.069
465	0.038	0.021	0.025	0.033	0.045	0.053	0.06	0.065	0.066	0.068	0.068	0.068
466	0.038	0.021	0.025	0.032	0.044	0.052	0.059	0.063	0.065	0.067	0.066	0.066
467	0.037	0.02	0.024	0.031	0.043	0.051	0.058	0.062	0.063	0.065	0.065	0.065
468	0.037	0.02	0.024	0.03	0.042	0.05	0.057	0.061	0.062	0.064	0.064	0.064
469	0.037	0.019	0.023	0.03	0.041	0.049	0.056	0.06	0.061	0.063	0.063	0.063
470	0.037	0.019	0.023	0.029	0.04	0.048	0.054	0.059	0.06	0.062	0.062	0.062
471	0.037	0.019	0.023	0.029	0.04	0.047	0.054	0.058	0.059	0.061	0.061	0.061
472	0.037	0.019	0.023	0.028	0.039	0.047	0.053	0.057	0.058	0.06	0.06	0.06
473	0.037	0.019	0.023	0.028	0.039	0.046	0.052	0.056	0.057	0.059	0.059	0.06
474	0.038	0.019	0.022	0.028	0.038	0.045	0.051	0.055	0.056	0.058	0.058	0.059
475	0.038	0.02	0.023	0.028	0.038	0.045	0.05	0.054	0.056	0.058	0.058	0.058
476	0.039	0.02	0.023	0.028	0.037	0.044	0.049	0.053	0.055	0.057	0.057	0.057
477	0.039	0.02	0.023	0.027	0.037	0.043	0.049	0.053	0.054	0.056	0.056	0.056
478	0.04	0.021	0.023	0.027	0.037	0.043	0.048	0.052	0.053	0.055	0.055	0.056
479	0.041	0.021	0.023	0.027	0.036	0.042	0.047	0.051	0.052	0.055	0.055	0.055
480	0.041	0.022	0.024	0.027	0.036	0.042	0.047	0.05	0.052	0.054	0.054	0.054
481	0.042	0.022	0.024	0.027	0.036	0.041	0.046	0.05	0.051	0.053	0.053	0.054
482	0.043	0.023	0.025	0.028	0.036	0.041	0.046	0.049	0.05	0.052	0.053	0.053
483	0.044	0.023	0.025	0.028	0.036	0.041	0.045	0.048	0.05	0.052	0.052	0.052
484	0.045	0.024	0.025	0.028	0.035	0.04	0.044	0.048	0.049	0.051	0.051	0.052
485	0.046	0.025	0.026	0.028	0.035	0.04	0.044	0.047	0.048	0.05	0.051	0.051
486	0.047	0.025	0.026	0.028	0.035	0.04	0.043	0.047	0.048	0.05	0.05	0.05
487	0.048	0.026	0.027	0.028	0.035	0.039	0.043	0.046	0.047	0.049	0.049	0.05
488	0.049	0.027	0.027	0.029	0.035	0.039	0.042	0.045	0.046	0.049	0.049	0.049
489	0.05	0.027	0.028	0.029	0.035	0.039	0.042	0.045	0.046	0.048	0.048	0.048
490	0.051	0.028	0.029	0.029	0.035	0.038	0.041	0.044	0.045	0.047	0.047	0.048
491	0.053	0.029	0.029	0.03	0.035	0.038	0.041	0.044	0.045	0.047	0.047	0.047
492	0.054	0.03	0.03	0.03	0.035	0.038	0.04	0.043	0.044	0.046	0.046	0.047
493	0.055	0.031	0.031	0.03	0.035	0.038	0.04	0.043	0.043	0.045	0.045	0.046
494	0.056	0.032	0.031	0.031	0.035	0.038	0.04	0.042	0.043	0.045	0.045	0.045
495	0.058	0.033	0.032	0.031	0.035	0.037	0.039	0.041	0.042	0.044	0.044	0.045
496	0.059	0.034	0.033	0.031	0.035	0.037	0.039	0.041	0.042	0.044	0.044	0.044
497	0.06	0.035	0.034	0.032	0.036	0.037	0.039	0.04	0.041	0.043	0.043	0.044
498	0.062	0.036	0.034	0.032	0.036	0.037	0.038	0.04	0.041	0.042	0.042	0.043
499	0.063	0.037	0.035	0.033	0.036	0.037	0.038	0.039	0.04	0.042	0.042	0.042
500	0.065	0.038	0.036	0.033	0.036	0.036	0.037	0.039	0.039	0.041	0.041	0.042
501	0.066	0.039	0.037	0.034	0.036	0.036	0.037	0.038	0.039	0.041	0.041	0.041
502	0.068	0.04	0.038	0.034	0.036	0.036	0.037	0.038	0.038	0.04	0.04	0.04
503	0.069	0.041	0.038	0.035	0.036	0.036	0.036	0.037	0.038	0.039	0.039	0.04
504	0.071	0.042	0.039	0.035	0.037	0.036	0.036	0.037	0.037	0.039	0.039	0.039
505	0.072	0.043	0.04	0.036	0.037	0.036	0.036	0.036	0.036	0.038	0.038	0.039
506	0.074	0.044	0.041	0.036	0.037	0.036	0.035	0.036	0.036	0.038	0.038	0.038
507	0.075	0.045	0.042	0.037	0.037	0.036	0.035	0.035	0.035	0.037	0.037	0.037
508	0.077	0.046	0.043	0.038	0.037	0.036	0.035	0.035	0.035	0.036	0.036	0.037
509	0.078	0.048	0.044	0.038	0.038	0.035	0.034	0.034	0.034	0.036	0.036	0.036
510	0.08	0.049	0.045	0.039	0.038	0.035	0.034	0.034	0.034	0.035	0.035	0.035
511	0.082	0.05	0.046	0.039	0.038	0.035	0.033	0.033	0.033	0.034	0.034	0.035
512	0.083	0.051	0.047	0.04	0.038	0.035	0.033	0.033	0.032	0.034	0.034	0.034
513	0.085	0.052	0.048	0.04	0.039	0.035	0.033	0.032	0.032	0.033	0.033	0.033
514	0.087	0.054	0.049	0.041	0.039	0.035	0.032	0.032	0.031	0.033	0.033	0.033
515	0.088	0.055	0.05	0.042	0.039	0.035	0.032	0.031	0.031	0.032	0.032	0.032
516	0.09	0.056	0.051	0.042	0.039	0.035	0.032	0.031	0.03	0.031	0.031	0.032
517	0.092	0.057	0.052	0.043	0.04	0.035	0.031	0.03	0.029	0.031	0.031	0.031
518	0.094	0.059	0.053	0.044	0.04	0.035	0.031	0.03	0.029	0.03	0.03	0.03
519	0.095	0.06	0.054	0.044	0.04	0.035	0.031	0.029	0.028	0.029	0.029	0.029
520	0.097	0.061	0.055	0.045	0.041	0.035	0.03	0.029	0.028	0.029	0.029	0.029
521	0.099	0.063	0.056	0.046	0.041	0.035	0.03	0.028	0.027	0.028	0.028	0.028
522	0.101	0.064	0.057	0.047	0.041	0.035	0.03	0.028	0.026	0.027	0.027	0.027
523	0.103	0.065	0.058	0.047	0.042	0.035	0.029	0.027	0.026	0.027	0.027	0.027
524	0.105	0.067	0.06	0.048	0.042	0.035	0.029	0.027	0.025	0.026	0.026	0.026
525	0.107	0.068	0.061	0.049	0.042	0.035	0.029	0.026	0.024	0.025	0.025	0.025
526	0.109	0.07	0.062	0.05	0.043	0.035	0.028	0.026	0.024	0.025	0.024	0.025
527	0.111	0.071	0.063	0.051	0.043	0.034	0.028	0.025	0.023	0.024	0.024	0.024
528	0.113	0.073	0.065	0.051	0.043	0.035	0.028	0.025	0.023	0.023	0.023	0.023
529	0.116	0.075	0.066	0.052	0.044	0.035	0.027	0.024	0.022	0.023	0.022	0.023
530	0.118	0.076	0.068	0.053	0.044	0.035	0.027	0.024	0.021	0.022	0.022	0.022
531	0.12	0.078	0.069	0.054	0.045	0.035	0.027	0.023	0.021	0.021	0.021	0.021
532	0.123	0.08	0.071	0.055	0.046	0.035	0.027	0.023	0.02	0.021	0.02	0.021
533	0.125	0.082	0.072	0.056	0.046	0.035	0.026	0.022	0.02	0.02	0.02	0.02
534	0.128	0.084	0.074	0.058	0.047	0.035	0.026	0.022	0.019	0.019	0.019	0.019
535	0.13	0.086	0.075	0.059	0.047	0.035	0.026	0.021	0.018	0.019	0.018	0.018
536	0.133	0.088	0.077	0.06	0.048	0.035	0.026	0.021	0.018	0.018	0.018	0.018
537	0.136	0.09	0.079	0.061	0.048	0.035	0.025	0.02	0.017	0.017	0.017	0.017
538	0.139	0.092	0.081	0.062	0.049	0.036	0.025	0.02	0.017	0.017	0.016	0.016
539	0.142	0.094	0.082	0.064	0.05	0.036	0.025	0.019	0.016	0.016	0.016	0.016
540	0.145	0.097	0.084	0.065	0.051	0.036	0.025	0.019	0.016	0.015	0.015	0.015
541	0.148	0.099	0.086	0.066	0.051	0.036	0.025	0.018	0.015	0.015	0.014	0.015
542	0.151	0.102	0.089	0.068	0.052	0.037	0.025	0.018	0.014	0.014	0.014	0.014
543	0.154	0.104	0.091	0.069	0.053	0.037	0.024	0.018	0.014	0.014	0.013	0.013
544	0.158	0.107	0.093	0.071	0.054	0.037	0.024	0.017	0.013	0.013	0.012	0.013
545	0.161	0.109	0.095	0.072	0.055	0.038	0.024	0.017	0.013	0.013	0.012	0.012
546	0.165	0.112	0.097	0.074	0.056	0.038	0.024	0.016	0.012	0.012	0.011	0.011
547	0.168	0.115	0.1	0.076	0.057	0.038	0.024	0.016	0.012	0.011	0.011	0.011
548	0.172	0.118	0.102	0.078	0.058	0.039	0.024	0.016	0.011	0.011	0.01	0.01
549	0.176	0.121	0.105	0.079	0.059	0.039	0.024	0.015	0.011	0.01	0.009	0.01
550	0.18	0.124	0.107	0.081	0.06	0.04	0.024	0.015	0.01	0.01	0.009	0.009
551	0.184	0.127	0.11	0.083	0.061	0.04	0.024	0.014	0.01	0.009	0.008	0.008
552	0.188	0.131	0.113	0.085	0.063	0.041	0.024	0.014	0.009	0.008	0.008	0.008
553	0.193	0.134	0.116	0.087	0.064	0.041	0.024	0.014	0.009	0.008	0.007	0.007
554	0.197	0.138	0.119	0.09	0.065	0.042	0.024	0.013	0.008	0.007	0.007	0.007
555	0.202	0.141	0.122	0.092	0.067	0.043	0.024	0.013	0.008	0.007	0.006	0.006
556	0.206	0.145	0.125	0.094	0.068	0.043	0.024	0.013	0.007	0.006	0.006	0.006
557	0.211	0.149	0.128	0.096	0.07	0.044	0.024	0.012	0.007	0.006	0.005	0.005
558	0.216	0.152	0.132	0.099	0.071	0.045	0.024	0.012	0.006	0.005	0.004	0.004
559	0.221	0.156	0.135	0.101	0.073	0.045	0.024	0.012	0.006	0.005	0.004	0.004
560	0.226	0.16	0.138	0.104	0.074	0.046	0.024	0.012	0.005	0.004	0.003	0.003
561	0.231	0.165	0.142	0.106	0.076	0.047	0.024	0.011	0.005	0.004	0.003	0.003
562	0.237	0.169	0.146	0.109	0.078	0.048	0.024	0.011	0.005	0.003	0.002	0.003
563	0.242	0.173	0.149	0.112	0.079	0.049	0.025	0.011	0.004	0.003	0.002	0.002
564	0.248	0.178	0.153	0.115	0.081	0.05	0.025	0.011	0.004	0.002	0.002	0.002
565	0.254	0.183	0.157	0.118	0.083	0.051	0.025	0.011	0.004	0.002	0.001	0.001
566	0.259	0.187	0.161	0.121	0.085	0.052	0.026	0.011	0.003	0.002	0.001	0.001
567	0.266	0.192	0.166	0.124	0.087	0.053	0.026	0.011	0.003	0.001	0	0
568	0.272	0.197	0.17	0.127	0.089	0.054	0.026	0.011	0.003	0.001	0	0
569	0.278	0.203	0.174	0.13	0.091	0.055	0.027	0.01	0.003	0.001	0	0
570	0.284	0.208	0.179	0.134	0.094	0.056	0.027	0.011	0.002	0	-0.001	-0.001
571	0.291	0.213	0.183	0.137	0.096	0.058	0.028	0.011	0.002	0	-0.001	-0.001
572	0.297	0.219	0.188	0.141	0.098	0.059	0.028	0.011	0.002	0	-0.001	-0.001
573	0.304	0.224	0.193	0.144	0.101	0.06	0.029	0.011	0.002	0	-0.001	-0.001
574	0.311	0.23	0.198	0.148	0.103	0.062	0.029	0.011	0.002	0	-0.002	-0.002
575	0.318	0.236	0.203	0.152	0.106	0.063	0.03	0.011	0.002	-0.001	-0.002	-0.002
576	0.325	0.241	0.208	0.155	0.108	0.065	0.03	0.011	0.002	-0.001	-0.002	-0.002
577	0.332	0.247	0.212	0.159	0.111	0.066	0.031	0.011	0.001	-0.001	-0.002	-0.002
578	0.339	0.253	0.217	0.163	0.113	0.068	0.032	0.011	0.001	-0.001	-0.003	-0.003
579	0.346	0.259	0.223	0.167	0.116	0.069	0.032	0.011	0.001	-0.002	-0.003	-0.003
580	0.353	0.265	0.228	0.171	0.118	0.071	0.033	0.011	0.001	-0.002	-0.003	-0.003
581	0.361	0.271	0.233	0.175	0.121	0.072	0.033	0.011	0.001	-0.002	-0.003	-0.003
582	0.368	0.277	0.238	0.179	0.124	0.074	0.034	0.011	0.001	-0.002	-0.004	-0.004
583	0.376	0.283	0.243	0.183	0.126	0.075	0.035	0.012	0.001	-0.002	-0.004	-0.004
584	0.383	0.29	0.249	0.187	0.129	0.077	0.035	0.012	0.001	-0.003	-0.004	-0.004
585	0.391	0.296	0.254	0.191	0.132	0.078	0.036	0.012	0.001	-0.003	-0.004	-0.004
586	0.399	0.302	0.26	0.195	0.135	0.08	0.037	0.012	0	-0.003	-0.004	-0.005
587	0.407	0.309	0.265	0.199	0.137	0.081	0.037	0.012	0	-0.003	-0.005	-0.005
588	0.415	0.315	0.271	0.203	0.14	0.083	0.038	0.012	0	-0.003	-0.005	-0.005
589	0.423	0.322	0.276	0.207	0.143	0.085	0.039	0.012	0	-0.004	-0.005	-0.005
590	0.43	0.328	0.282	0.212	0.146	0.086	0.039	0.012	0	-0.004	-0.005	-0.006
591	0.438	0.335	0.287	0.216	0.149	0.088	0.04	0.013	0	-0.004	-0.006	-0.006
592	0.446	0.341	0.293	0.22	0.152	0.09	0.041	0.013	0	-0.004	-0.006	-0.006
593	0.454	0.348	0.299	0.224	0.155	0.091	0.042	0.013	0	-0.004	-0.006	-0.006
594	0.462	0.355	0.304	0.229	0.158	0.093	0.042	0.013	0	-0.004	-0.006	-0.006
595	0.471	0.361	0.31	0.233	0.16	0.095	0.043	0.013	0	-0.005	-0.006	-0.007
596	0.479	0.368	0.316	0.237	0.163	0.097	0.044	0.014	0	-0.005	-0.006	-0.007
597	0.487	0.375	0.322	0.242	0.166	0.098	0.045	0.014	0	-0.005	-0.007	-0.007
598	0.495	0.381	0.327	0.246	0.169	0.1	0.045	0.014	0	-0.005	-0.007	-0.007
599	0.503	0.388	0.333	0.251	0.172	0.102	0.046	0.014	0	-0.005	-0.007	-0.007
600	0.511	0.395	0.339	0.255	0.175	0.104	0.047	0.014	0	-0.005	-0.007	-0.007
601	0.519	0.402	0.345	0.259	0.178	0.105	0.048	0.015	0	-0.005	-0.007	-0.007
602	0.527	0.408	0.35	0.264	0.181	0.107	0.049	0.015	0	-0.005	-0.007	-0.008
603	0.535	0.415	0.356	0.268	0.184	0.109	0.05	0.015	0	-0.005	-0.007	-0.008
604	0.543	0.422	0.362	0.272	0.187	0.111	0.05	0.015	0	-0.006	-0.008	-0.008
605	0.551	0.428	0.367	0.277	0.19	0.112	0.051	0.016	0	-0.006	-0.008	-0.008
606	0.559	0.435	0.373	0.281	0.193	0.114	0.052	0.016	-0.001	-0.006	-0.008	-0.008
607	0.567	0.441	0.378	0.285	0.196	0.116	0.053	0.016	0	-0.006	-0.008	-0.008
608	0.574	0.448	0.384	0.289	0.199	0.118	0.054	0.016	0	-0.006	-0.008	-0.008
609	0.582	0.454	0.389	0.294	0.202	0.119	0.054	0.017	0	-0.006	-0.008	-0.009
610	0.59	0.461	0.395	0.298	0.205	0.121	0.055	0.017	0	-0.006	-0.008	-0.009
611	0.598	0.467	0.4	0.302	0.208	0.123	0.056	0.017	0	-0.006	-0.008	-0.009
612	0.605	0.474	0.406	0.306	0.211	0.125	0.057	0.018	0	-0.006	-0.008	-0.009
613	0.613	0.48	0.411	0.31	0.213	0.126	0.058	0.018	0	-0.006	-0.008	-0.009
614	0.62	0.486	0.417	0.315	0.216	0.128	0.059	0.018	0	-0.006	-0.008	-0.009
615	0.628	0.493	0.422	0.319	0.219	0.13	0.059	0.019	0	-0.006	-0.008	-0.009
616	0.635	0.499	0.427	0.323	0.222	0.132	0.06	0.019	0	-0.006	-0.008	-0.009
617	0.642	0.505	0.432	0.327	0.225	0.133	0.061	0.019	0	-0.006	-0.008	-0.009
618	0.649	0.511	0.437	0.331	0.227	0.135	0.062	0.019	0	-0.006	-0.009	-0.009
619	0.656	0.517	0.442	0.335	0.23	0.136	0.063	0.02	0	-0.006	-0.009	-0.009
620	0.663	0.523	0.447	0.338	0.233	0.138	0.063	0.02	0	-0.006	-0.009	-0.009
621	0.67	0.528	0.452	0.342	0.235	0.14	0.064	0.02	0	-0.006	-0.009	-0.009
622	0.677	0.534	0.457	0.346	0.238	0.141	0.065	0.021	0	-0.006	-0.009	-0.009
623	0.683	0.539	0.462	0.349	0.24	0.143	0.066	0.021	0	-0.007	-0.009	-0.009
624	0.69	0.545	0.466	0.353	0.243	0.144	0.066	0.021	0.001	-0.007	-0.009	-0.01
625	0.696	0.55	0.471	0.356	0.245	0.146	0.067	0.021	0.001	-0.007	-0.009	-0.01
626	0.702	0.555	0.475	0.36	0.247	0.147	0.068	0.022	0.001	-0.007	-0.009	-0.01
627	0.708	0.561	0.48	0.363	0.25	0.148	0.068	0.022	0.001	-0.007	-0.009	-0.01
628	0.714	0.566	0.484	0.367	0.252	0.15	0.069	0.022	0.001	-0.007	-0.009	-0.01
629	0.72	0.571	0.488	0.37	0.254	0.151	0.07	0.022	0.001	-0.007	-0.009	-0.01
630	0.726	0.575	0.492	0.373	0.257	0.153	0.07	0.023	0.001	-0.007	-0.009	-0.01
631	0.731	0.58	0.496	0.376	0.259	0.154	0.071	0.023	0.001	-0.007	-0.009	-0.01
632	0.737	0.585	0.5	0.379	0.261	0.155	0.072	0.023	0.001	-0.007	-0.009	-0.01
633	0.742	0.589	0.504	0.382	0.263	0.156	0.072	0.023	0.001	-0.007	-0.009	-0.01
634	0.748	0.594	0.508	0.385	0.265	0.158	0.073	0.024	0.001	-0.007	-0.009	-0.01
635	0.753	0.598	0.511	0.388	0.267	0.159	0.074	0.024	0.001	-0.007	-0.009	-0.01
636	0.758	0.602	0.515	0.391	0.269	0.16	0.074	0.024	0.001	-0.007	-0.009	-0.01
637	0.762	0.607	0.518	0.394	0.271	0.161	0.075	0.024	0.001	-0.007	-0.009	-0.01
638	0.767	0.611	0.522	0.396	0.273	0.162	0.076	0.025	0.002	-0.007	-0.009	-0.01
639	0.771	0.614	0.525	0.399	0.274	0.164	0.076	0.025	0.002	-0.007	-0.009	-0.01
640	0.776	0.618	0.528	0.401	0.276	0.165	0.077	0.025	0.002	-0.007	-0.009	-0.01
641	0.78	0.621	0.531	0.403	0.278	0.166	0.077	0.025	0.002	-0.007	-0.009	-0.01
642	0.784	0.625	0.534	0.406	0.279	0.167	0.078	0.025	0.002	-0.007	-0.01	-0.01
643	0.788	0.628	0.536	0.408	0.281	0.167	0.078	0.026	0.002	-0.007	-0.01	-0.01
644	0.791	0.631	0.539	0.41	0.282	0.168	0.078	0.026	0.002	-0.007	-0.009	-0.01
645	0.795	0.634	0.541	0.412	0.283	0.169	0.079	0.026	0.002	-0.007	-0.009	-0.01
646	0.798	0.637	0.544	0.414	0.285	0.17	0.079	0.026	0.002	-0.007	-0.009	-0.01
647	0.801	0.639	0.546	0.415	0.286	0.171	0.08	0.026	0.002	-0.007	-0.009	-0.01
648	0.804	0.642	0.548	0.417	0.287	0.172	0.08	0.027	0.002	-0.007	-0.009	-0.01
649	0.807	0.644	0.55	0.419	0.288	0.172	0.08	0.027	0.002	-0.007	-0.009	-0.01
650	0.809	0.647	0.552	0.42	0.289	0.173	0.081	0.027	0.002	-0.007	-0.009	-0.01
651	0.812	0.649	0.554	0.421	0.29	0.173	0.081	0.027	0.002	-0.007	-0.009	-0.01
652	0.814	0.651	0.555	0.423	0.291	0.174	0.081	0.027	0.002	-0.006	-0.009	-0.01
653	0.816	0.652	0.557	0.424	0.292	0.175	0.082	0.027	0.002	-0.006	-0.009	-0.01
654	0.818	0.654	0.558	0.425	0.293	0.175	0.082	0.027	0.002	-0.006	-0.009	-0.01
655	0.82	0.656	0.559	0.426	0.293	0.175	0.082	0.027	0.003	-0.006	-0.009	-0.01
656	0.822	0.657	0.56	0.427	0.294	0.176	0.082	0.027	0.002	-0.006	-0.009	-0.01
657	0.823	0.658	0.561	0.427	0.294	0.176	0.082	0.027	0.002	-0.007	-0.009	-0.01
658	0.824	0.659	0.562	0.428	0.295	0.176	0.083	0.028	0.002	-0.007	-0.009	-0.01
659	0.825	0.66	0.562	0.428	0.295	0.177	0.083	0.028	0.002	-0.007	-0.009	-0.01
660	0.825	0.66	0.563	0.429	0.295	0.177	0.083	0.028	0.002	-0.007	-0.01	-0.01
661	0.826	0.66	0.563	0.429	0.295	0.177	0.083	0.027	0.002	-0.007	-0.01	-0.01
662	0.826	0.661	0.563	0.429	0.296	0.177	0.083	0.028	0.002	-0.007	-0.01	-0.01
663	0.826	0.661	0.563	0.429	0.296	0.177	0.083	0.028	0.002	-0.007	-0.01	-0.01
664	0.826	0.661	0.563	0.429	0.296	0.177	0.083	0.028	0.002	-0.007	-0.01	-0.01
665	0.826	0.661	0.563	0.429	0.296	0.177	0.083	0.028	0.003	-0.007	-0.01	-0.011
666	0.826	0.661	0.563	0.43	0.296	0.177	0.083	0.028	0.003	-0.007	-0.01	-0.01
667	0.826	0.661	0.563	0.43	0.296	0.177	0.083	0.028	0.003	-0.006	-0.009	-0.01
668	0.826	0.661	0.563	0.429	0.296	0.177	0.083	0.028	0.003	-0.006	-0.009	-0.01
669	0.826	0.66	0.563	0.429	0.296	0.177	0.083	0.028	0.003	-0.006	-0.009	-0.01
670	0.825	0.66	0.562	0.429	0.296	0.177	0.083	0.028	0.003	-0.006	-0.009	-0.01
671	0.825	0.659	0.562	0.429	0.296	0.177	0.083	0.028	0.003	-0.006	-0.009	-0.01
672	0.824	0.658	0.561	0.428	0.295	0.177	0.083	0.028	0.003	-0.006	-0.009	-0.01
673	0.823	0.657	0.56	0.428	0.295	0.177	0.083	0.028	0.003	-0.006	-0.009	-0.01
674	0.822	0.656	0.559	0.427	0.294	0.176	0.083	0.028	0.003	-0.006	-0.009	-0.01
675	0.821	0.654	0.558	0.426	0.294	0.176	0.083	0.028	0.003	-0.006	-0.009	-0.01
676	0.819	0.653	0.556	0.425	0.293	0.176	0.083	0.028	0.003	-0.006	-0.009	-0.01
677	0.817	0.651	0.555	0.423	0.292	0.175	0.082	0.028	0.003	-0.006	-0.009	-0.01
678	0.815	0.649	0.553	0.422	0.291	0.174	0.082	0.027	0.003	-0.006	-0.009	-0.01
679	0.812	0.646	0.551	0.42	0.29	0.174	0.082	0.027	0.003	-0.006	-0.009	-0.01
680	0.809	0.644	0.549	0.419	0.289	0.173	0.081	0.027	0.002	-0.006	-0.009	-0.01
681	0.806	0.641	0.547	0.417	0.287	0.172	0.081	0.027	0.002	-0.006	-0.009	-0.01
682	0.803	0.639	0.544	0.415	0.286	0.172	0.081	0.027	0.002	-0.006	-0.009	-0.01
683	0.8	0.636	0.542	0.413	0.285	0.171	0.08	0.027	0.002	-0.007	-0.009	-0.01
684	0.797	0.633	0.539	0.411	0.284	0.17	0.08	0.027	0.002	-0.007	-0.009	-0.01
685	0.794	0.63	0.537	0.409	0.282	0.169	0.079	0.026	0.002	-0.007	-0.009	-0.01
686	0.79	0.627	0.534	0.407	0.281	0.168	0.079	0.026	0.002	-0.007	-0.009	-0.01
687	0.786	0.623	0.531	0.405	0.279	0.167	0.078	0.026	0.002	-0.007	-0.009	-0.01
688	0.782	0.619	0.528	0.403	0.278	0.166	0.078	0.026	0.002	-0.007	-0.01	-0.01
689	0.777	0.615	0.524	0.4	0.276	0.165	0.077	0.026	0.002	-0.007	-0.009	-0.01
690	0.773	0.611	0.521	0.397	0.274	0.164	0.077	0.025	0.002	-0.007	-0.01	-0.01
691	0.768	0.607	0.518	0.395	0.272	0.163	0.076	0.025	0.002	-0.007	-0.01	-0.01
692	0.763	0.603	0.514	0.392	0.27	0.162	0.076	0.025	0.002	-0.007	-0.01	-0.01
693	0.758	0.599	0.51	0.389	0.268	0.16	0.075	0.024	0.001	-0.007	-0.01	-0.01
694	0.753	0.594	0.506	0.386	0.266	0.159	0.074	0.024	0.001	-0.007	-0.01	-0.01
695	0.747	0.59	0.502	0.383	0.264	0.158	0.074	0.024	0.001	-0.007	-0.01	-0.01
696	0.742	0.585	0.498	0.38	0.262	0.157	0.073	0.024	0.001	-0.007	-0.01	-0.01
697	0.736	0.58	0.494	0.377	0.26	0.155	0.072	0.023	0.001	-0.007	-0.01	-0.01
698	0.731	0.576	0.49	0.374	0.258	0.154	0.072	0.023	0.001	-0.007	-0.01	-0.01
699	0.725	0.571	0.486	0.37	0.255	0.152	0.071	0.023	0.001	-0.007	-0.01	-0.01
700	0.719	0.565	0.482	0.367	0.253	0.151	0.07	0.022	0.001	-0.007	-0.01	-0.01
701	0.713	0.56	0.477	0.363	0.25	0.149	0.069	0.022	0	-0.007	-0.01	-0.01
702	0.706	0.555	0.473	0.36	0.248	0.148	0.069	0.022	0	-0.007	-0.01	-0.01
703	0.7	0.549	0.468	0.356	0.245	0.146	0.068	0.021	0	-0.007	-0.01	-0.01
704	0.694	0.544	0.463	0.353	0.243	0.145	0.067	0.021	0	-0.007	-0.01	-0.01
705	0.687	0.539	0.459	0.349	0.24	0.143	0.066	0.021	0	-0.007	-0.01	-0.01
706	0.68	0.533	0.454	0.345	0.238	0.142	0.065	0.02	0	-0.007	-0.01	-0.01
707	0.674	0.527	0.449	0.341	0.235	0.14	0.065	0.02	0	-0.008	-0.01	-0.01
708	0.666	0.521	0.444	0.338	0.232	0.138	0.064	0.02	-0.001	-0.008	-0.01	-0.01
709	0.659	0.515	0.439	0.334	0.23	0.137	0.063	0.019	-0.001	-0.008	-0.01	-0.01
710	0.652	0.509	0.433	0.33	0.227	0.135	0.062	0.019	-0.001	-0.008	-0.01	-0.01
711	0.645	0.503	0.428	0.326	0.224	0.133	0.061	0.018	-0.001	-0.008	-0.01	-0.01
712	0.637	0.497	0.423	0.322	0.221	0.131	0.06	0.018	-0.001	-0.008	-0.01	-0.011
713	0.63	0.491	0.418	0.318	0.218	0.13	0.059	0.018	-0.001	-0.008	-0.01	-0.011
714	0.623	0.485	0.412	0.313	0.215	0.128	0.058	0.017	-0.002	-0.008	-0.01	-0.011
715	0.615	0.478	0.407	0.309	0.213	0.126	0.057	0.017	-0.002	-0.008	-0.01	-0.011
716	0.608	0.472	0.402	0.305	0.21	0.124	0.056	0.016	-0.002	-0.008	-0.01	-0.011
717	0.6	0.466	0.396	0.301	0.207	0.122	0.056	0.016	-0.002	-0.008	-0.01	-0.011
718	0.592	0.46	0.391	0.297	0.204	0.121	0.055	0.016	-0.002	-0.008	-0.01	-0.01
719	0.582	0.453	0.385	0.294	0.202	0.12	0.055	0.016	-0.002	-0.007	-0.009	-0.01
720	0.573	0.446	0.38	0.291	0.2	0.119	0.055	0.016	-0.001	-0.007	-0.008	-0.009
721	0.563	0.44	0.374	0.288	0.198	0.119	0.054	0.017	-0.001	-0.006	-0.007	-0.009
722	0.553	0.434	0.369	0.285	0.196	0.118	0.054	0.017	0	-0.005	-0.007	-0.008
723	0.544	0.427	0.363	0.281	0.194	0.117	0.054	0.018	0	-0.005	-0.006	-0.008
724	0.537	0.421	0.358	0.277	0.191	0.116	0.053	0.017	0	-0.005	-0.006	-0.008
725	0.529	0.415	0.353	0.273	0.188	0.114	0.053	0.017	0	-0.005	-0.006	-0.008
726	0.522	0.409	0.348	0.269	0.185	0.112	0.052	0.016	0	-0.005	-0.006	-0.008
727	0.514	0.403	0.343	0.265	0.182	0.11	0.051	0.016	-0.001	-0.005	-0.006	-0.008
728	0.507	0.397	0.337	0.261	0.179	0.108	0.05	0.016	-0.001	-0.005	-0.006	-0.008
729	0.499	0.39	0.332	0.257	0.176	0.107	0.049	0.015	-0.001	-0.005	-0.006	-0.008
730	0.492	0.384	0.326	0.252	0.173	0.105	0.048	0.015	-0.001	-0.005	-0.006	-0.008
731	0.484	0.377	0.321	0.248	0.17	0.103	0.046	0.014	-0.002	-0.006	-0.006	-0.008
732	0.476	0.371	0.315	0.244	0.167	0.1	0.045	0.013	-0.002	-0.006	-0.007	-0.008
733	0.468	0.364	0.31	0.239	0.164	0.098	0.044	0.013	-0.003	-0.006	-0.007	-0.009
734	0.46	0.357	0.304	0.235	0.161	0.096	0.043	0.012	-0.003	-0.007	-0.007	-0.009
735	0.452	0.35	0.298	0.23	0.157	0.094	0.041	0.011	-0.004	-0.007	-0.008	-0.009
736	0.444	0.343	0.292	0.225	0.154	0.091	0.04	0.01	-0.004	-0.008	-0.008	-0.01
737	0.436	0.337	0.286	0.221	0.151	0.089	0.038	0.009	-0.005	-0.008	-0.008	-0.01
738	0.428	0.33	0.281	0.216	0.147	0.087	0.037	0.009	-0.005	-0.008	-0.009	-0.01
739	0.421	0.323	0.275	0.211	0.144	0.085	0.036	0.008	-0.006	-0.009	-0.009	-0.011
740	0.413	0.317	0.27	0.207	0.141	0.083	0.035	0.007	-0.006	-0.009	-0.009	-0.011
741	0.406	0.31	0.264	0.203	0.138	0.081	0.034	0.006	-0.007	-0.009	-0.01	-0.011
742	0.398	0.304	0.259	0.198	0.135	0.079	0.032	0.006	-0.007	-0.01	-0.01	-0.011
743	0.391	0.298	0.254	0.194	0.132	0.077	0.031	0.005	-0.007	-0.01	-0.01	-0.011
744	0.384	0.292	0.249	0.19	0.129	0.075	0.03	0.005	-0.008	-0.01	-0.01	-0.011
745	0.377	0.286	0.244	0.186	0.126	0.074	0.03	0.004	-0.008	-0.01	-0.01	-0.011
746	0.37	0.28	0.239	0.182	0.123	0.072	0.029	0.004	-0.008	-0.01	-0.01	-0.012
747	0.363	0.274	0.234	0.178	0.12	0.07	0.028	0.004	-0.008	-0.01	-0.01	-0.012
748	0.356	0.268	0.229	0.174	0.118	0.068	0.027	0.003	-0.008	-0.01	-0.01	-0.012
749	0.349	0.262	0.224	0.17	0.115	0.067	0.026	0.003	-0.008	-0.011	-0.01	-0.012
750	0.342	0.257	0.219	0.166	0.112	0.065	0.025	0.002	-0.009	-0.011	-0.01	-0.012
751	0.335	0.251	0.214	0.162	0.109	0.063	0.024	0.002	-0.009	-0.011	-0.01	-0.012
752	0.328	0.245	0.209	0.158	0.107	0.062	0.023	0.002	-0.009	-0.011	-0.01	-0.012
753	0.321	0.24	0.204	0.155	0.104	0.06	0.022	0.001	-0.009	-0.011	-0.011	-0.012
754	0.314	0.234	0.199	0.151	0.102	0.058	0.022	0.001	-0.009	-0.011	-0.011	-0.012
755	0.308	0.229	0.194	0.147	0.099	0.057	0.021	0	-0.01	-0.011	-0.011	-0.012
756	0.301	0.223	0.19	0.144	0.097	0.055	0.02	0	-0.01	-0.011	-0.011	-0.012
757	0.295	0.218	0.185	0.14	0.094	0.053	0.019	0	-0.01	-0.011	-0.011	-0.012
758	0.288	0.213	0.181	0.137	0.092	0.052	0.018	-0.001	-0.01	-0.011	-0.011	-0.012
759	0.282	0.208	0.176	0.133	0.089	0.05	0.017	-0.001	-0.01	-0.011	-0.011	-0.012
760	0.275	0.203	0.172	0.13	0.087	0.049	0.016	-0.002	-0.011	-0.012	-0.011	-0.012
761	0.269	0.197	0.167	0.126	0.084	0.047	0.016	-0.002	-0.011	-0.012	-0.011	-0.012
762	0.262	0.192	0.163	0.123	0.082	0.045	0.015	-0.002	-0.011	-0.012	-0.011	-0.012
763	0.256	0.187	0.159	0.119	0.079	0.044	0.014	-0.003	-0.011	-0.012	-0.012	-0.012
764	0.249	0.182	0.154	0.116	0.077	0.042	0.013	-0.003	-0.012	-0.012	-0.012	-0.013
765	0.243	0.176	0.15	0.112	0.074	0.041	0.012	-0.004	-0.012	-0.012	-0.012	-0.013
766	0.237	0.171	0.145	0.109	0.072	0.039	0.011	-0.004	-0.012	-0.013	-0.012	-0.013
767	0.231	0.166	0.141	0.105	0.069	0.037	0.01	-0.005	-0.012	-0.013	-0.012	-0.013
768	0.225	0.161	0.137	0.102	0.067	0.036	0.009	-0.005	-0.013	-0.013	-0.012	-0.013
769	0.219	0.156	0.133	0.099	0.065	0.034	0.009	-0.006	-0.013	-0.013	-0.012	-0.013
770	0.213	0.151	0.129	0.096	0.062	0.033	0.008	-0.006	-0.013	-0.013	-0.013	-0.013
771	0.207	0.147	0.125	0.092	0.06	0.031	0.007	-0.007	-0.013	-0.013	-0.013	-0.013
772	0.202	0.142	0.121	0.089	0.058	0.03	0.006	-0.007	-0.014	-0.014	-0.013	-0.013
773	0.196	0.138	0.117	0.086	0.056	0.029	0.005	-0.007	-0.014	-0.014	-0.013	-0.014
774	0.191	0.134	0.114	0.083	0.054	0.027	0.005	-0.008	-0.014	-0.014	-0.013	-0.014
775	0.186	0.129	0.11	0.081	0.052	0.026	0.004	-0.008	-0.014	-0.014	-0.013	-0.014
776	0.181	0.125	0.107	0.078	0.05	0.025	0.003	-0.008	-0.014	-0.014	-0.013	-0.014
777	0.176	0.121	0.103	0.075	0.048	0.024	0.003	-0.009	-0.014	-0.014	-0.013	-0.014
778	0.171	0.117	0.1	0.072	0.046	0.023	0.002	-0.009	-0.014	-0.014	-0.013	-0.014
779	0.166	0.113	0.096	0.07	0.044	0.021	0.002	-0.009	-0.015	-0.014	-0.013	-0.014
780	0.162	0.11	0.093	0.067	0.042	0.02	0.001	-0.009	-0.015	-0.014	-0.013	-0.014
781	0.157	0.106	0.09	0.065	0.041	0.019	0.001	-0.009	-0.015	-0.014	-0.013	-0.014
782	0.153	0.102	0.087	0.062	0.039	0.018	0	-0.01	-0.015	-0.014	-0.013	-0.014
783	0.149	0.099	0.084	0.06	0.038	0.017	0	-0.01	-0.015	-0.014	-0.013	-0.014
784	0.145	0.096	0.081	0.058	0.036	0.016	-0.001	-0.01	-0.015	-0.014	-0.013	-0.013
785	0.141	0.092	0.078	0.056	0.034	0.015	-0.001	-0.01	-0.015	-0.014	-0.013	-0.013
786	0.137	0.089	0.076	0.053	0.033	0.014	-0.002	-0.01	-0.015	-0.014	-0.013	-0.013
787	0.133	0.086	0.073	0.051	0.032	0.014	-0.002	-0.01	-0.015	-0.014	-0.013	-0.013
788	0.129	0.083	0.07	0.049	0.03	0.013	-0.002	-0.011	-0.015	-0.014	-0.013	-0.013
789	0.125	0.08	0.068	0.047	0.029	0.012	-0.003	-0.011	-0.015	-0.014	-0.013	-0.013
790	0.121	0.077	0.065	0.045	0.027	0.011	-0.003	-0.011	-0.015	-0.014	-0.013	-0.013
791	0.117	0.074	0.062	0.043	0.026	0.01	-0.004	-0.011	-0.015	-0.014	-0.012	-0.013
792	0.114	0.071	0.06	0.041	0.025	0.009	-0.004	-0.011	-0.015	-0.014	-0.012	-0.013
793	0.11	0.068	0.058	0.039	0.023	0.009	-0.005	-0.011	-0.015	-0.014	-0.012	-0.013
794	0.107	0.065	0.055	0.038	0.022	0.008	-0.005	-0.012	-0.015	-0.014	-0.012	-0.013
795	0.103	0.063	0.053	0.036	0.021	0.007	-0.005	-0.012	-0.015	-0.014	-0.012	-0.013
796	0.1	0.06	0.051	0.034	0.02	0.006	-0.006	-0.012	-0.015	-0.014	-0.012	-0.013
797	0.097	0.057	0.048	0.032	0.018	0.005	-0.006	-0.012	-0.015	-0.014	-0.013	-0.013
798	0.093	0.055	0.046	0.03	0.017	0.005	-0.007	-0.012	-0.016	-0.014	-0.013	-0.013
799	0.09	0.052	0.044	0.029	0.016	0.004	-0.007	-0.013	-0.016	-0.014	-0.013	-0.013
800	0.087	0.05	0.042	0.027	0.015	0.003	-0.008	-0.013	-0.016	-0.014	-0.013	-0.013
801	0.084	0.047	0.04	0.025	0.013	0.002	-0.008	-0.013	-0.016	-0.015	-0.013	-0.013
802	0.081	0.045	0.038	0.024	0.012	0.001	-0.009	-0.014	-0.016	-0.015	-0.013	-0.014
803	0.078	0.042	0.036	0.022	0.011	0	-0.009	-0.014	-0.017	-0.015	-0.013	-0.014
804	0.075	0.04	0.034	0.02	0.01	0	-0.01	-0.014	-0.017	-0.015	-0.014	-0.014
805	0.073	0.038	0.032	0.019	0.009	-0.001	-0.01	-0.015	-0.017	-0.015	-0.014	-0.014
806	0.07	0.035	0.03	0.017	0.007	-0.002	-0.011	-0.015	-0.017	-0.015	-0.014	-0.014
807	0.067	0.033	0.028	0.016	0.006	-0.003	-0.011	-0.015	-0.017	-0.016	-0.014	-0.014
808	0.065	0.031	0.026	0.014	0.005	-0.004	-0.011	-0.015	-0.018	-0.016	-0.014	-0.015
809	0.062	0.029	0.024	0.013	0.004	-0.004	-0.012	-0.016	-0.018	-0.016	-0.014	-0.015
810	0.06	0.027	0.023	0.011	0.003	-0.005	-0.012	-0.016	-0.018	-0.016	-0.015	-0.015
811	0.058	0.025	0.021	0.01	0.002	-0.005	-0.013	-0.016	-0.018	-0.016	-0.015	-0.015
812	0.056	0.024	0.019	0.009	0.001	-0.006	-0.013	-0.016	-0.018	-0.016	-0.015	-0.015
813	0.054	0.022	0.018	0.008	0.001	-0.007	-0.013	-0.016	-0.018	-0.017	-0.015	-0.015
814	0.051	0.02	0.017	0.006	0	-0.007	-0.014	-0.017	-0.019	-0.017	-0.015	-0.015
815	0.049	0.019	0.015	0.005	-0.001	-0.008	-0.014	-0.017	-0.019	-0.017	-0.015	-0.015
816	0.048	0.017	0.014	0.004	-0.002	-0.008	-0.014	-0.017	-0.019	-0.017	-0.015	-0.015
817	0.046	0.016	0.013	0.003	-0.003	-0.009	-0.014	-0.017	-0.019	-0.017	-0.015	-0.015
818	0.044	0.014	0.011	0.002	-0.003	-0.009	-0.015	-0.017	-0.019	-0.017	-0.015	-0.015
819	0.042	0.013	0.01	0.001	-0.004	-0.01	-0.015	-0.017	-0.019	-0.017	-0.015	-0.015
820	0.04	0.011	0.009	0	-0.005	-0.01	-0.015	-0.018	-0.019	-0.017	-0.015	-0.015
821	0.039	0.01	0.008	-0.001	-0.005	-0.01	-0.016	-0.018	-0.019	-0.017	-0.015	-0.015
822	0.037	0.008	0.006	-0.002	-0.006	-0.011	-0.016	-0.018	-0.019	-0.017	-0.015	-0.016
823	0.035	0.007	0.005	-0.003	-0.007	-0.011	-0.016	-0.018	-0.019	-0.017	-0.016	-0.016
824	0.034	0.006	0.004	-0.004	-0.008	-0.012	-0.016	-0.018	-0.02	-0.017	-0.016	-0.016
825	0.032	0.004	0.003	-0.004	-0.008	-0.012	-0.017	-0.019	-0.02	-0.018	-0.016	-0.016
826	0.031	0.003	0.002	-0.005	-0.009	-0.013	-0.017	-0.019	-0.02	-0.018	-0.016	-0.016
827	0.029	0.002	0.001	-0.006	-0.009	-0.013	-0.017	-0.019	-0.02	-0.018	-0.016	-0.016
828	0.028	0.001	0	-0.007	-0.01	-0.014	-0.018	-0.019	-0.02	-0.018	-0.016	-0.016
829	0.026	0	-0.001	-0.007	-0.01	-0.014	-0.017	-0.019	-0.02	-0.018	-0.016	-0.016
830	0.025	-0.001	-0.002	-0.008	-0.011	-0.014	-0.017	-0.019	-0.02	-0.018	-0.017	-0.016
831	0.023	-0.002	-0.002	-0.008	-0.011	-0.014	-0.017	-0.019	-0.019	-0.018	-0.017	-0.016
832	0.022	-0.003	-0.003	-0.008	-0.011	-0.014	-0.017	-0.018	-0.019	-0.017	-0.017	-0.016
833	0.02	-0.003	-0.004	-0.009	-0.011	-0.014	-0.017	-0.018	-0.018	-0.017	-0.017	-0.016
834	0.019	-0.004	-0.004	-0.009	-0.011	-0.014	-0.017	-0.018	-0.018	-0.017	-0.017	-0.016
835	0.018	-0.005	-0.005	-0.01	-0.012	-0.015	-0.017	-0.018	-0.019	-0.017	-0.017	-0.017
836	0.017	-0.006	-0.006	-0.011	-0.012	-0.015	-0.017	-0.018	-0.019	-0.017	-0.017	-0.017
837	0.016	-0.007	-0.007	-0.011	-0.013	-0.015	-0.017	-0.019	-0.019	-0.017	-0.017	-0.017
838	0.015	-0.008	-0.007	-0.012	-0.013	-0.016	-0.018	-0.019	-0.019	-0.017	-0.017	-0.017
839	0.014	-0.009	-0.008	-0.012	-0.014	-0.016	-0.018	-0.019	-0.019	-0.018	-0.017	-0.017
840	0.013	-0.01	-0.009	-0.013	-0.014	-0.016	-0.018	-0.019	-0.019	-0.018	-0.017	-0.017
841	0.012	-0.01	-0.009	-0.013	-0.014	-0.016	-0.018	-0.019	-0.019	-0.018	-0.017	-0.017
842	0.011	-0.011	-0.01	-0.014	-0.015	-0.017	-0.018	-0.019	-0.019	-0.018	-0.017	-0.017
843	0.01	-0.012	-0.011	-0.014	-0.015	-0.017	-0.018	-0.019	-0.019	-0.018	-0.017	-0.017
844	0.009	-0.012	-0.011	-0.015	-0.016	-0.017	-0.019	-0.019	-0.019	-0.018	-0.018	-0.017
845	0.009	-0.013	-0.012	-0.015	-0.016	-0.017	-0.019	-0.019	-0.019	-0.018	-0.018	-0.017
846	0.008	-0.014	-0.012	-0.016	-0.016	-0.018	-0.019	-0.019	-0.019	-0.018	-0.018	-0.017
847	0.007	-0.014	-0.013	-0.016	-0.016	-0.018	-0.019	-0.02	-0.019	-0.018	-0.018	-0.017
848	0.006	-0.015	-0.013	-0.017	-0.017	-0.018	-0.019	-0.02	-0.019	-0.018	-0.018	-0.017
849	0.006	-0.015	-0.014	-0.017	-0.017	-0.018	-0.019	-0.02	-0.019	-0.018	-0.018	-0.017
850	0.005	-0.016	-0.014	-0.017	-0.017	-0.018	-0.019	-0.02	-0.02	-0.018	-0.018	-0.017
851	0.004	-0.016	-0.015	-0.018	-0.018	-0.018	-0.019	-0.02	-0.02	-0.018	-0.018	-0.017
852	0.004	-0.017	-0.015	-0.018	-0.018	-0.019	-0.019	-0.02	-0.02	-0.018	-0.018	-0.017
853	0.003	-0.017	-0.015	-0.018	-0.018	-0.019	-0.02	-0.02	-0.019	-0.018	-0.018	-0.017
854	0.003	-0.018	-0.016	-0.018	-0.018	-0.019	-0.02	-0.02	-0.019	-0.018	-0.018	-0.017
855	0.002	-0.018	-0.016	-0.019	-0.018	-0.019	-0.02	-0.02	-0.019	-0.018	-0.018	-0.017
856	0.002	-0.018	-0.016	-0.019	-0.018	-0.019	-0.02	-0.02	-0.019	-0.018	-0.017	-0.017
857	0.002	-0.019	-0.016	-0.019	-0.018	-0.019	-0.02	-0.02	-0.019	-0.018	-0.017	-0.017
858	0.001	-0.019	-0.017	-0.019	-0.019	-0.019	-0.019	-0.02	-0.019	-0.018	-0.017	-0.017
859	0.001	-0.019	-0.017	-0.019	-0.019	-0.019	-0.019	-0.019	-0.019	-0.018	-0.017	-0.017
860	0	-0.019	-0.017	-0.02	-0.019	-0.019	-0.019	-0.019	-0.019	-0.017	-0.017	-0.017
861	0	-0.02	-0.017	-0.02	-0.019	-0.019	-0.019	-0.019	-0.019	-0.017	-0.017	-0.017
862	0	-0.02	-0.018	-0.02	-0.019	-0.019	-0.019	-0.019	-0.019	-0.017	-0.017	-0.016
863	-0.001	-0.02	-0.018	-0.02	-0.019	-0.019	-0.02	-0.019	-0.019	-0.017	-0.017	-0.016
864	-0.001	-0.021	-0.018	-0.021	-0.019	-0.019	-0.02	-0.02	-0.019	-0.017	-0.017	-0.017
865	-0.002	-0.021	-0.019	-0.021	-0.02	-0.02	-0.02	-0.02	-0.019	-0.018	-0.017	-0.017
866	-0.002	-0.021	-0.019	-0.021	-0.02	-0.02	-0.02	-0.02	-0.019	-0.018	-0.017	-0.017
867	-0.003	-0.022	-0.019	-0.021	-0.02	-0.02	-0.02	-0.02	-0.019	-0.018	-0.017	-0.017
868	-0.003	-0.022	-0.02	-0.022	-0.02	-0.02	-0.02	-0.02	-0.02	-0.018	-0.018	-0.017
869	-0.004	-0.023	-0.02	-0.022	-0.021	-0.021	-0.02	-0.02	-0.02	-0.018	-0.018	-0.017
870	-0.004	-0.023	-0.021	-0.023	-0.021	-0.021	-0.021	-0.02	-0.02	-0.018	-0.018	-0.017
871	-0.005	-0.024	-0.021	-0.023	-0.021	-0.021	-0.021	-0.021	-0.02	-0.018	-0.018	-0.017
872	-0.005	-0.024	-0.021	-0.023	-0.022	-0.021	-0.021	-0.021	-0.02	-0.019	-0.018	-0.018
873	-0.006	-0.024	-0.022	-0.024	-0.022	-0.022	-0.021	-0.021	-0.02	-0.019	-0.018	-0.018
874	-0.006	-0.025	-0.022	-0.024	-0.022	-0.022	-0.022	-0.021	-0.021	-0.019	-0.019	-0.018
875	-0.007	-0.025	-0.022	-0.024	-0.022	-0.022	-0.022	-0.021	-0.021	-0.019	-0.019	-0.018
876	-0.007	-0.025	-0.023	-0.024	-0.022	-0.022	-0.022	-0.021	-0.021	-0.019	-0.019	-0.018
877	-0.007	-0.026	-0.023	-0.024	-0.022	-0.022	-0.022	-0.021	-0.021	-0.019	-0.019	-0.018
878	-0.007	-0.026	-0.023	-0.024	-0.023	-0.022	-0.022	-0.021	-0.021	-0.019	-0.019	-0.018
879	-0.008	-0.026	-0.023	-0.024	-0.022	-0.022	-0.022	-0.021	-0.021	-0.019	-0.018	-0.018
880	-0.008	-0.026	-0.023	-0.024	-0.022	-0.022	-0.021	-0.021	-0.02	-0.019	-0.018	-0.018
881	-0.007	-0.025	-0.022	-0.024	-0.022	-0.021	-0.021	-0.021	-0.02	-0.018	-0.018	-0.017
882	-0.007	-0.025	-0.022	-0.024	-0.021	-0.021	-0.02	-0.02	-0.019	-0.018	-0.017	-0.017
883	-0.007	-0.024	-0.021	-0.023	-0.021	-0.02	-0.02	-0.019	-0.019	-0.017	-0.017	-0.016
884	-0.006	-0.023	-0.02	-0.022	-0.02	-0.019	-0.019	-0.019	-0.018	-0.016	-0.016	-0.015
885	-0.005	-0.022	-0.019	-0.021	-0.019	-0.018	-0.018	-0.018	-0.017	-0.015	-0.015	-0.014
886	-0.004	-0.021	-0.018	-0.02	-0.018	-0.017	-0.017	-0.016	-0.016	-0.014	-0.014	-0.013
887	-0.003	-0.02	-0.017	-0.019	-0.017	-0.016	-0.015	-0.015	-0.014	-0.013	-0.013	-0.012
888	-0.002	-0.019	-0.016	-0.018	-0.016	-0.015	-0.014	-0.014	-0.013	-0.012	-0.011	-0.011
889	-0.001	-0.018	-0.015	-0.017	-0.015	-0.014	-0.013	-0.013	-0.012	-0.011	-0.01	-0.01
890	-0.001	-0.017	-0.015	-0.016	-0.014	-0.013	-0.013	-0.012	-0.012	-0.01	-0.01	-0.009
891	-0.001	-0.017	-0.014	-0.016	-0.014	-0.013	-0.012	-0.012	-0.011	-0.01	-0.009	-0.009
892	-0.001	-0.017	-0.014	-0.016	-0.014	-0.013	-0.012	-0.012	-0.011	-0.01	-0.009	-0.009
893	-0.002	-0.018	-0.015	-0.017	-0.014	-0.014	-0.013	-0.013	-0.012	-0.01	-0.01	-0.01
894	-0.004	-0.02	-0.017	-0.018	-0.016	-0.015	-0.014	-0.014	-0.013	-0.012	-0.011	-0.011
895	-0.006	-0.022	-0.019	-0.02	-0.018	-0.017	-0.016	-0.016	-0.015	-0.013	-0.013	-0.013
896	-0.009	-0.024	-0.021	-0.023	-0.02	-0.019	-0.018	-0.018	-0.017	-0.016	-0.015	-0.015
897	-0.012	-0.028	-0.024	-0.026	-0.023	-0.022	-0.021	-0.021	-0.02	-0.018	-0.018	-0.017
898	-0.015	-0.031	-0.027	-0.029	-0.026	-0.025	-0.024	-0.024	-0.023	-0.022	-0.021	-0.02
899	-0.018	-0.034	-0.03	-0.032	-0.029	-0.028	-0.027	-0.027	-0.026	-0.024	-0.024	-0.022
900	-0.021	-0.036	-0.032	-0.034	-0.031	-0.03	-0.029	-0.029	-0.028	-0.026	-0.026	-0.024

## Sheet: Figure 5c
Wavelength	0µM,CAD	1µM,CAD	2µM,CAD	4µM,CAD	6µM,CAD	8µM,CAD	10µM,CAD	12µM,CAD	14µM,CAD	16µM,CAD	18µM,CAD	20µM,CAD
200	2.547	2.06	1.847	1.69	1.621	1.56	1.554	1.517	1.472	1.476	1.515	1.518
201	2.474	2	1.787	1.63	1.561	1.498	1.493	1.455	1.409	1.413	1.452	1.454
202	2.383	1.928	1.715	1.559	1.488	1.425	1.419	1.38	1.333	1.338	1.374	1.376
203	2.282	1.849	1.637	1.482	1.409	1.345	1.339	1.299	1.252	1.255	1.29	1.292
204	2.18	1.782	1.57	1.415	1.34	1.275	1.269	1.227	1.18	1.182	1.216	1.216
205	2.081	1.726	1.515	1.359	1.282	1.216	1.21	1.167	1.118	1.12	1.152	1.152
206	1.983	1.683	1.471	1.315	1.237	1.17	1.163	1.118	1.069	1.07	1.101	1.099
207	1.885	1.65	1.438	1.282	1.203	1.134	1.126	1.08	1.03	1.03	1.059	1.056
208	1.783	1.629	1.415	1.258	1.177	1.107	1.098	1.051	1	0.999	1.026	1.022
209	1.681	1.614	1.399	1.241	1.158	1.087	1.077	1.029	0.978	0.975	1	0.995
210	1.577	1.606	1.388	1.23	1.145	1.072	1.062	1.012	0.96	0.957	0.979	0.973
211	1.47	1.601	1.382	1.222	1.136	1.062	1.05	0.999	0.946	0.942	0.961	0.953
212	1.362	1.599	1.379	1.217	1.129	1.054	1.041	0.988	0.935	0.929	0.945	0.935
213	1.254	1.6	1.378	1.214	1.125	1.049	1.035	0.98	0.925	0.919	0.931	0.92
214	1.146	1.602	1.38	1.214	1.123	1.045	1.03	0.973	0.917	0.91	0.918	0.906
215	1.041	1.605	1.384	1.215	1.122	1.043	1.027	0.968	0.911	0.903	0.907	0.893
216	0.941	1.613	1.389	1.219	1.125	1.044	1.026	0.966	0.908	0.898	0.898	0.883
217	0.846	1.623	1.398	1.225	1.13	1.047	1.028	0.966	0.906	0.896	0.891	0.875
218	0.758	1.636	1.412	1.236	1.139	1.054	1.032	0.969	0.908	0.896	0.887	0.87
219	0.676	1.653	1.428	1.25	1.151	1.064	1.04	0.975	0.913	0.899	0.886	0.867
220	0.603	1.673	1.447	1.268	1.166	1.078	1.052	0.984	0.921	0.905	0.889	0.868
221	0.538	1.695	1.472	1.289	1.185	1.095	1.067	0.997	0.933	0.915	0.895	0.872
222	0.48	1.718	1.499	1.314	1.207	1.115	1.086	1.013	0.947	0.928	0.904	0.879
223	0.429	1.738	1.528	1.341	1.232	1.138	1.108	1.032	0.965	0.944	0.917	0.89
224	0.386	1.751	1.558	1.369	1.26	1.163	1.132	1.053	0.985	0.962	0.932	0.903
225	0.349	1.75	1.59	1.399	1.288	1.189	1.156	1.077	1.006	0.982	0.948	0.918
226	0.317	1.727	1.619	1.429	1.317	1.217	1.181	1.101	1.029	1.003	0.967	0.934
227	0.29	1.679	1.645	1.458	1.345	1.244	1.206	1.124	1.051	1.024	0.985	0.952
228	0.267	1.606	1.666	1.486	1.373	1.27	1.231	1.148	1.073	1.045	1.004	0.969
229	0.247	1.513	1.678	1.513	1.398	1.294	1.254	1.17	1.094	1.065	1.022	0.986
230	0.23	1.408	1.675	1.536	1.421	1.317	1.276	1.191	1.114	1.084	1.039	1.002
231	0.214	1.298	1.653	1.555	1.442	1.337	1.296	1.209	1.132	1.101	1.054	1.017
232	0.201	1.187	1.607	1.566	1.46	1.354	1.313	1.226	1.148	1.116	1.068	1.03
233	0.189	1.079	1.536	1.568	1.474	1.37	1.328	1.24	1.162	1.129	1.081	1.042
234	0.178	0.975	1.444	1.556	1.484	1.383	1.34	1.253	1.174	1.141	1.092	1.052
235	0.169	0.877	1.337	1.525	1.488	1.392	1.351	1.263	1.184	1.15	1.101	1.06
236	0.16	0.785	1.224	1.472	1.482	1.397	1.359	1.271	1.192	1.159	1.109	1.068
237	0.151	0.701	1.108	1.397	1.462	1.396	1.363	1.276	1.198	1.165	1.114	1.074
238	0.144	0.624	0.995	1.302	1.424	1.385	1.361	1.279	1.202	1.17	1.118	1.078
239	0.137	0.553	0.887	1.195	1.364	1.36	1.349	1.276	1.203	1.172	1.121	1.081
240	0.13	0.489	0.786	1.08	1.283	1.316	1.325	1.265	1.199	1.171	1.121	1.082
241	0.124	0.432	0.693	0.965	1.185	1.253	1.283	1.242	1.187	1.163	1.116	1.079
242	0.118	0.38	0.608	0.853	1.077	1.171	1.221	1.203	1.164	1.148	1.106	1.072
243	0.113	0.334	0.531	0.748	0.966	1.075	1.141	1.147	1.126	1.12	1.085	1.057
244	0.108	0.294	0.464	0.653	0.857	0.972	1.048	1.073	1.073	1.078	1.052	1.031
245	0.104	0.259	0.404	0.566	0.754	0.867	0.946	0.986	1.004	1.019	1.003	0.992
246	0.1	0.229	0.351	0.488	0.659	0.765	0.842	0.892	0.923	0.947	0.941	0.939
247	0.097	0.203	0.306	0.42	0.572	0.669	0.741	0.795	0.834	0.864	0.866	0.873
248	0.094	0.181	0.266	0.359	0.494	0.581	0.646	0.7	0.742	0.775	0.784	0.797
249	0.092	0.163	0.233	0.307	0.426	0.502	0.56	0.612	0.653	0.686	0.7	0.716
250	0.09	0.147	0.205	0.263	0.367	0.433	0.483	0.531	0.57	0.602	0.618	0.634
251	0.089	0.135	0.181	0.226	0.316	0.372	0.415	0.458	0.494	0.523	0.54	0.556
252	0.088	0.124	0.162	0.195	0.273	0.32	0.357	0.394	0.426	0.452	0.468	0.484
253	0.087	0.116	0.147	0.17	0.238	0.276	0.307	0.339	0.367	0.39	0.405	0.419
254	0.087	0.11	0.134	0.149	0.208	0.24	0.264	0.291	0.316	0.335	0.348	0.361
255	0.087	0.105	0.124	0.133	0.184	0.209	0.229	0.252	0.273	0.289	0.3	0.311
256	0.087	0.101	0.117	0.12	0.164	0.185	0.2	0.219	0.237	0.25	0.259	0.268
257	0.088	0.099	0.111	0.11	0.149	0.165	0.177	0.193	0.207	0.218	0.226	0.232
258	0.089	0.097	0.107	0.102	0.137	0.15	0.158	0.172	0.183	0.192	0.199	0.203
259	0.09	0.097	0.105	0.097	0.128	0.138	0.145	0.156	0.165	0.171	0.177	0.18
260	0.092	0.097	0.103	0.094	0.122	0.13	0.134	0.143	0.151	0.156	0.161	0.163
261	0.094	0.098	0.103	0.092	0.118	0.124	0.127	0.135	0.141	0.145	0.149	0.15
262	0.097	0.1	0.104	0.092	0.117	0.121	0.123	0.129	0.134	0.137	0.14	0.14
263	0.101	0.103	0.106	0.093	0.116	0.119	0.12	0.126	0.13	0.132	0.135	0.134
264	0.104	0.106	0.109	0.096	0.117	0.119	0.12	0.124	0.128	0.129	0.132	0.131
265	0.109	0.11	0.112	0.099	0.119	0.121	0.121	0.125	0.128	0.129	0.131	0.129
266	0.114	0.115	0.117	0.103	0.122	0.124	0.123	0.127	0.13	0.13	0.132	0.13
267	0.12	0.12	0.122	0.108	0.127	0.127	0.126	0.13	0.133	0.132	0.134	0.132
268	0.126	0.126	0.127	0.113	0.132	0.132	0.131	0.134	0.137	0.136	0.138	0.135
269	0.133	0.133	0.134	0.12	0.137	0.137	0.136	0.139	0.142	0.141	0.142	0.14
270	0.14	0.14	0.141	0.126	0.144	0.144	0.142	0.145	0.148	0.147	0.148	0.145
271	0.149	0.148	0.148	0.134	0.151	0.151	0.149	0.152	0.154	0.154	0.155	0.152
272	0.157	0.156	0.156	0.142	0.159	0.158	0.157	0.16	0.162	0.161	0.162	0.159
273	0.166	0.164	0.165	0.15	0.167	0.166	0.165	0.168	0.17	0.169	0.17	0.167
274	0.175	0.173	0.173	0.159	0.175	0.174	0.173	0.176	0.178	0.178	0.178	0.175
275	0.184	0.182	0.182	0.168	0.184	0.183	0.182	0.185	0.187	0.187	0.187	0.184
276	0.193	0.191	0.191	0.177	0.193	0.192	0.191	0.194	0.197	0.196	0.196	0.194
277	0.202	0.2	0.2	0.186	0.202	0.201	0.201	0.204	0.206	0.206	0.206	0.203
278	0.211	0.209	0.209	0.195	0.211	0.211	0.211	0.213	0.216	0.216	0.216	0.213
279	0.221	0.218	0.217	0.204	0.22	0.22	0.22	0.223	0.226	0.226	0.226	0.223
280	0.229	0.227	0.226	0.213	0.229	0.23	0.23	0.234	0.236	0.236	0.236	0.233
281	0.238	0.235	0.235	0.222	0.238	0.239	0.24	0.244	0.246	0.246	0.247	0.243
282	0.246	0.243	0.243	0.23	0.247	0.249	0.25	0.254	0.257	0.257	0.257	0.254
283	0.253	0.25	0.25	0.238	0.255	0.258	0.26	0.264	0.267	0.267	0.268	0.264
284	0.26	0.257	0.257	0.246	0.264	0.267	0.27	0.274	0.277	0.278	0.278	0.275
285	0.266	0.263	0.264	0.253	0.272	0.275	0.279	0.284	0.287	0.288	0.288	0.285
286	0.271	0.269	0.27	0.259	0.279	0.283	0.288	0.293	0.297	0.298	0.298	0.294
287	0.276	0.274	0.275	0.265	0.286	0.291	0.296	0.302	0.306	0.307	0.307	0.304
288	0.28	0.278	0.279	0.271	0.292	0.298	0.304	0.311	0.315	0.316	0.316	0.313
289	0.283	0.281	0.283	0.275	0.298	0.305	0.312	0.319	0.324	0.325	0.325	0.321
290	0.286	0.284	0.286	0.279	0.303	0.311	0.319	0.326	0.331	0.333	0.333	0.33
291	0.288	0.286	0.289	0.283	0.307	0.317	0.325	0.333	0.339	0.341	0.341	0.337
292	0.289	0.288	0.291	0.286	0.311	0.322	0.331	0.34	0.345	0.348	0.348	0.344
293	0.289	0.289	0.292	0.288	0.314	0.326	0.336	0.345	0.352	0.354	0.354	0.35
294	0.289	0.289	0.293	0.289	0.317	0.329	0.341	0.35	0.357	0.359	0.36	0.356
295	0.289	0.289	0.293	0.29	0.318	0.332	0.344	0.354	0.361	0.364	0.364	0.361
296	0.288	0.288	0.293	0.291	0.32	0.334	0.347	0.358	0.365	0.368	0.368	0.365
297	0.286	0.287	0.292	0.29	0.32	0.335	0.349	0.36	0.368	0.371	0.371	0.367
298	0.283	0.284	0.29	0.289	0.319	0.336	0.35	0.361	0.369	0.372	0.373	0.369
299	0.28	0.281	0.287	0.287	0.318	0.335	0.349	0.361	0.369	0.373	0.373	0.369
300	0.276	0.277	0.283	0.284	0.315	0.333	0.348	0.36	0.368	0.372	0.372	0.369
301	0.271	0.272	0.279	0.279	0.312	0.33	0.345	0.357	0.366	0.37	0.37	0.367
302	0.265	0.267	0.274	0.275	0.307	0.326	0.341	0.354	0.363	0.366	0.367	0.364
303	0.259	0.261	0.268	0.269	0.302	0.321	0.336	0.349	0.358	0.362	0.363	0.359
304	0.252	0.254	0.261	0.263	0.296	0.315	0.331	0.344	0.353	0.357	0.358	0.355
305	0.244	0.247	0.254	0.256	0.289	0.308	0.325	0.338	0.347	0.351	0.352	0.349
306	0.236	0.239	0.247	0.249	0.282	0.301	0.318	0.331	0.34	0.344	0.345	0.342
307	0.228	0.231	0.238	0.241	0.274	0.294	0.31	0.324	0.333	0.337	0.338	0.335
308	0.219	0.222	0.23	0.233	0.266	0.286	0.302	0.315	0.324	0.328	0.33	0.327
309	0.21	0.214	0.222	0.225	0.258	0.277	0.293	0.307	0.316	0.32	0.321	0.318
310	0.202	0.206	0.214	0.217	0.25	0.269	0.285	0.298	0.307	0.31	0.312	0.309
311	0.193	0.198	0.206	0.209	0.241	0.26	0.276	0.289	0.297	0.301	0.302	0.299
312	0.185	0.19	0.199	0.201	0.233	0.251	0.266	0.279	0.287	0.291	0.292	0.289
313	0.177	0.182	0.191	0.194	0.225	0.242	0.257	0.27	0.278	0.281	0.282	0.279
314	0.168	0.174	0.182	0.185	0.216	0.233	0.248	0.26	0.268	0.271	0.272	0.27
315	0.16	0.166	0.174	0.177	0.207	0.224	0.238	0.251	0.258	0.261	0.263	0.26
316	0.152	0.158	0.167	0.169	0.199	0.215	0.229	0.241	0.248	0.252	0.253	0.25
317	0.145	0.151	0.159	0.161	0.19	0.207	0.22	0.232	0.239	0.242	0.244	0.241
318	0.138	0.144	0.152	0.154	0.183	0.198	0.211	0.223	0.23	0.233	0.234	0.232
319	0.131	0.138	0.146	0.147	0.175	0.19	0.203	0.214	0.221	0.224	0.225	0.223
320	0.125	0.132	0.14	0.141	0.168	0.183	0.195	0.206	0.213	0.216	0.217	0.214
321	0.12	0.126	0.134	0.135	0.162	0.176	0.187	0.198	0.205	0.207	0.209	0.206
322	0.115	0.121	0.129	0.13	0.156	0.169	0.18	0.19	0.197	0.2	0.201	0.199
323	0.11	0.116	0.124	0.124	0.15	0.163	0.173	0.183	0.19	0.192	0.194	0.191
324	0.106	0.112	0.12	0.12	0.144	0.157	0.167	0.177	0.183	0.185	0.187	0.184
325	0.103	0.108	0.116	0.115	0.14	0.152	0.161	0.17	0.176	0.178	0.18	0.177
326	0.099	0.105	0.112	0.112	0.135	0.147	0.155	0.164	0.17	0.172	0.174	0.171
327	0.096	0.102	0.109	0.108	0.131	0.142	0.15	0.159	0.164	0.166	0.168	0.166
328	0.094	0.099	0.106	0.105	0.128	0.138	0.146	0.154	0.159	0.161	0.162	0.16
329	0.092	0.097	0.104	0.102	0.124	0.134	0.142	0.149	0.155	0.156	0.157	0.155
330	0.09	0.095	0.102	0.1	0.121	0.131	0.138	0.145	0.15	0.152	0.153	0.151
331	0.088	0.094	0.1	0.098	0.119	0.128	0.134	0.141	0.146	0.147	0.149	0.146
332	0.087	0.092	0.098	0.096	0.117	0.125	0.131	0.138	0.142	0.143	0.145	0.142
333	0.086	0.091	0.097	0.095	0.115	0.122	0.128	0.135	0.139	0.14	0.141	0.139
334	0.085	0.09	0.096	0.093	0.113	0.12	0.125	0.132	0.136	0.137	0.138	0.135
335	0.085	0.09	0.095	0.092	0.111	0.118	0.123	0.129	0.133	0.134	0.135	0.132
336	0.085	0.09	0.095	0.092	0.11	0.116	0.121	0.127	0.13	0.131	0.132	0.13
337	0.085	0.09	0.095	0.091	0.109	0.115	0.119	0.124	0.128	0.129	0.13	0.127
338	0.085	0.09	0.095	0.091	0.108	0.114	0.117	0.123	0.126	0.126	0.127	0.125
339	0.086	0.09	0.095	0.091	0.108	0.113	0.116	0.121	0.124	0.125	0.126	0.123
340	0.086	0.091	0.095	0.091	0.108	0.112	0.115	0.12	0.123	0.123	0.124	0.122
341	0.087	0.092	0.096	0.092	0.108	0.112	0.115	0.119	0.122	0.122	0.123	0.12
342	0.089	0.093	0.097	0.092	0.108	0.112	0.114	0.119	0.121	0.121	0.122	0.12
343	0.09	0.094	0.099	0.094	0.109	0.113	0.114	0.118	0.121	0.121	0.122	0.119
344	0.092	0.096	0.1	0.095	0.11	0.113	0.114	0.118	0.121	0.121	0.121	0.119
345	0.094	0.098	0.102	0.096	0.111	0.114	0.115	0.119	0.121	0.121	0.121	0.119
346	0.096	0.1	0.104	0.098	0.112	0.115	0.116	0.119	0.121	0.121	0.121	0.119
347	0.098	0.102	0.105	0.1	0.114	0.116	0.117	0.12	0.122	0.121	0.122	0.119
348	0.101	0.104	0.108	0.102	0.116	0.118	0.118	0.121	0.123	0.122	0.123	0.12
349	0.103	0.107	0.11	0.104	0.118	0.119	0.119	0.122	0.124	0.123	0.124	0.121
350	0.106	0.11	0.113	0.107	0.12	0.121	0.121	0.124	0.126	0.125	0.125	0.123
351	0.109	0.113	0.116	0.109	0.122	0.124	0.123	0.126	0.127	0.127	0.127	0.124
352	0.113	0.116	0.119	0.112	0.125	0.126	0.126	0.128	0.129	0.129	0.129	0.126
353	0.116	0.119	0.122	0.115	0.128	0.129	0.128	0.13	0.132	0.131	0.131	0.129
354	0.12	0.123	0.126	0.119	0.131	0.132	0.131	0.133	0.134	0.134	0.134	0.131
355	0.123	0.126	0.129	0.122	0.135	0.135	0.134	0.136	0.137	0.137	0.137	0.134
356	0.127	0.13	0.133	0.126	0.138	0.138	0.137	0.139	0.14	0.14	0.14	0.137
357	0.131	0.134	0.137	0.129	0.142	0.142	0.141	0.143	0.144	0.143	0.143	0.14
358	0.135	0.138	0.141	0.133	0.146	0.145	0.144	0.146	0.147	0.146	0.146	0.143
359	0.14	0.142	0.145	0.138	0.15	0.149	0.148	0.15	0.151	0.15	0.15	0.147
360	0.144	0.147	0.149	0.142	0.154	0.153	0.152	0.154	0.155	0.154	0.154	0.151
361	0.149	0.151	0.153	0.146	0.158	0.157	0.156	0.158	0.159	0.158	0.158	0.155
362	0.153	0.155	0.158	0.15	0.162	0.161	0.16	0.162	0.163	0.162	0.162	0.159
363	0.157	0.16	0.162	0.154	0.166	0.165	0.164	0.166	0.167	0.166	0.166	0.163
364	0.161	0.164	0.166	0.158	0.17	0.169	0.169	0.17	0.171	0.17	0.17	0.167
365	0.165	0.168	0.17	0.162	0.174	0.173	0.173	0.174	0.175	0.175	0.174	0.171
366	0.169	0.171	0.173	0.166	0.178	0.177	0.177	0.178	0.179	0.179	0.178	0.175
367	0.173	0.175	0.177	0.17	0.182	0.181	0.181	0.183	0.184	0.183	0.183	0.179
368	0.177	0.179	0.181	0.174	0.186	0.185	0.185	0.187	0.188	0.187	0.187	0.184
369	0.181	0.183	0.185	0.177	0.189	0.189	0.189	0.191	0.192	0.191	0.191	0.188
370	0.184	0.186	0.188	0.181	0.193	0.193	0.193	0.195	0.196	0.195	0.195	0.192
371	0.188	0.19	0.192	0.184	0.196	0.197	0.197	0.199	0.2	0.199	0.199	0.195
372	0.191	0.193	0.195	0.188	0.2	0.2	0.2	0.202	0.203	0.203	0.202	0.199
373	0.194	0.196	0.198	0.191	0.203	0.203	0.204	0.206	0.207	0.207	0.206	0.202
374	0.197	0.199	0.201	0.194	0.206	0.207	0.207	0.209	0.21	0.21	0.209	0.206
375	0.2	0.202	0.204	0.197	0.209	0.21	0.21	0.212	0.214	0.213	0.213	0.209
376	0.203	0.205	0.207	0.2	0.212	0.213	0.213	0.215	0.217	0.216	0.216	0.212
377	0.205	0.207	0.209	0.203	0.215	0.215	0.216	0.218	0.22	0.219	0.219	0.215
378	0.208	0.21	0.212	0.205	0.217	0.218	0.219	0.221	0.222	0.222	0.221	0.218
379	0.21	0.212	0.214	0.207	0.22	0.22	0.221	0.223	0.225	0.225	0.224	0.22
380	0.213	0.214	0.216	0.21	0.222	0.222	0.223	0.226	0.227	0.227	0.226	0.222
381	0.215	0.216	0.218	0.212	0.224	0.224	0.225	0.228	0.229	0.229	0.228	0.224
382	0.216	0.218	0.22	0.213	0.225	0.226	0.227	0.229	0.231	0.231	0.23	0.226
383	0.218	0.22	0.222	0.215	0.227	0.227	0.229	0.231	0.232	0.232	0.231	0.227
384	0.22	0.221	0.223	0.216	0.228	0.229	0.23	0.232	0.234	0.233	0.232	0.228
385	0.221	0.223	0.225	0.218	0.229	0.23	0.231	0.233	0.235	0.234	0.233	0.229
386	0.222	0.224	0.226	0.219	0.23	0.231	0.232	0.234	0.236	0.235	0.234	0.23
387	0.224	0.225	0.227	0.22	0.231	0.232	0.233	0.235	0.237	0.236	0.235	0.231
388	0.225	0.226	0.228	0.221	0.232	0.232	0.234	0.236	0.237	0.237	0.236	0.231
389	0.226	0.227	0.229	0.222	0.233	0.233	0.234	0.236	0.238	0.237	0.236	0.232
390	0.227	0.228	0.23	0.222	0.233	0.233	0.234	0.236	0.238	0.237	0.236	0.232
391	0.227	0.229	0.23	0.223	0.233	0.233	0.234	0.236	0.238	0.237	0.236	0.232
392	0.228	0.229	0.23	0.223	0.233	0.233	0.234	0.236	0.237	0.237	0.236	0.231
393	0.228	0.229	0.231	0.223	0.233	0.233	0.234	0.236	0.237	0.236	0.235	0.231
394	0.228	0.229	0.231	0.223	0.233	0.232	0.233	0.235	0.236	0.236	0.234	0.23
395	0.228	0.229	0.231	0.223	0.233	0.232	0.233	0.234	0.235	0.235	0.233	0.229
396	0.228	0.229	0.23	0.222	0.232	0.231	0.232	0.233	0.234	0.234	0.232	0.228
397	0.228	0.229	0.23	0.222	0.231	0.23	0.231	0.232	0.233	0.232	0.231	0.226
398	0.227	0.228	0.229	0.221	0.23	0.229	0.229	0.231	0.231	0.231	0.229	0.225
399	0.227	0.227	0.229	0.22	0.229	0.227	0.228	0.229	0.23	0.229	0.227	0.223
400	0.226	0.227	0.228	0.219	0.227	0.226	0.226	0.227	0.228	0.227	0.225	0.221
401	0.225	0.225	0.226	0.218	0.226	0.224	0.224	0.225	0.226	0.225	0.223	0.219
402	0.223	0.224	0.225	0.216	0.224	0.222	0.222	0.223	0.223	0.222	0.221	0.216
403	0.222	0.223	0.224	0.215	0.222	0.22	0.22	0.22	0.221	0.22	0.218	0.214
404	0.22	0.221	0.222	0.213	0.22	0.218	0.217	0.218	0.218	0.217	0.215	0.211
405	0.219	0.219	0.22	0.211	0.218	0.215	0.215	0.215	0.215	0.214	0.213	0.208
406	0.217	0.217	0.218	0.209	0.215	0.213	0.212	0.212	0.212	0.211	0.21	0.205
407	0.215	0.215	0.216	0.206	0.213	0.21	0.209	0.209	0.209	0.208	0.206	0.202
408	0.212	0.213	0.213	0.204	0.21	0.207	0.206	0.206	0.206	0.205	0.203	0.198
409	0.21	0.21	0.211	0.201	0.207	0.204	0.203	0.203	0.203	0.201	0.199	0.195
410	0.207	0.207	0.208	0.198	0.204	0.2	0.199	0.199	0.199	0.197	0.196	0.191
411	0.204	0.204	0.205	0.195	0.2	0.197	0.196	0.196	0.195	0.194	0.192	0.187
412	0.201	0.201	0.202	0.191	0.197	0.193	0.192	0.192	0.191	0.19	0.188	0.183
413	0.198	0.198	0.198	0.188	0.193	0.19	0.188	0.188	0.188	0.186	0.184	0.179
414	0.194	0.195	0.195	0.184	0.19	0.186	0.184	0.184	0.184	0.182	0.18	0.175
415	0.191	0.191	0.191	0.181	0.186	0.182	0.18	0.18	0.18	0.178	0.176	0.171
416	0.187	0.187	0.187	0.177	0.182	0.178	0.176	0.176	0.175	0.173	0.172	0.167
417	0.182	0.182	0.183	0.172	0.177	0.174	0.172	0.172	0.171	0.169	0.168	0.163
418	0.178	0.178	0.178	0.168	0.173	0.169	0.168	0.167	0.167	0.165	0.163	0.158
419	0.173	0.173	0.173	0.163	0.168	0.165	0.163	0.163	0.162	0.16	0.159	0.154
420	0.167	0.168	0.168	0.159	0.164	0.16	0.158	0.158	0.158	0.156	0.154	0.15
421	0.162	0.162	0.163	0.154	0.159	0.155	0.154	0.154	0.153	0.151	0.15	0.145
422	0.156	0.156	0.157	0.148	0.154	0.15	0.149	0.149	0.149	0.147	0.145	0.141
423	0.15	0.151	0.152	0.143	0.148	0.145	0.144	0.144	0.144	0.142	0.14	0.136
424	0.144	0.145	0.146	0.138	0.143	0.14	0.139	0.139	0.139	0.137	0.136	0.131
425	0.138	0.139	0.14	0.132	0.137	0.135	0.134	0.134	0.134	0.132	0.131	0.127
426	0.132	0.133	0.134	0.126	0.132	0.13	0.129	0.13	0.129	0.128	0.126	0.122
427	0.126	0.127	0.128	0.121	0.127	0.125	0.124	0.125	0.125	0.123	0.122	0.117
428	0.119	0.12	0.122	0.115	0.121	0.12	0.119	0.12	0.12	0.118	0.117	0.113
429	0.113	0.114	0.116	0.109	0.116	0.115	0.114	0.115	0.116	0.114	0.113	0.109
430	0.107	0.108	0.11	0.103	0.11	0.109	0.109	0.111	0.111	0.109	0.108	0.104
431	0.1	0.102	0.104	0.098	0.105	0.104	0.105	0.106	0.106	0.105	0.104	0.1
432	0.094	0.095	0.098	0.092	0.099	0.099	0.1	0.101	0.102	0.1	0.099	0.096
433	0.088	0.089	0.092	0.086	0.094	0.094	0.095	0.097	0.097	0.096	0.095	0.091
434	0.081	0.083	0.086	0.08	0.088	0.089	0.09	0.092	0.093	0.092	0.091	0.087
435	0.075	0.077	0.08	0.075	0.083	0.084	0.085	0.088	0.089	0.087	0.087	0.083
436	0.069	0.071	0.074	0.069	0.078	0.079	0.081	0.083	0.085	0.083	0.083	0.079
437	0.063	0.065	0.068	0.064	0.073	0.075	0.076	0.079	0.08	0.079	0.079	0.075
438	0.057	0.059	0.063	0.059	0.068	0.07	0.072	0.075	0.076	0.075	0.075	0.071
439	0.051	0.054	0.057	0.053	0.063	0.066	0.068	0.071	0.073	0.072	0.071	0.068
440	0.046	0.048	0.052	0.048	0.058	0.061	0.064	0.067	0.069	0.068	0.067	0.064
441	0.04	0.043	0.046	0.043	0.054	0.057	0.059	0.063	0.065	0.064	0.064	0.06
442	0.035	0.038	0.041	0.039	0.049	0.053	0.055	0.059	0.061	0.061	0.06	0.057
443	0.03	0.033	0.037	0.034	0.045	0.049	0.052	0.055	0.058	0.057	0.057	0.054
444	0.025	0.028	0.032	0.03	0.041	0.045	0.048	0.052	0.054	0.054	0.054	0.05
445	0.02	0.023	0.027	0.026	0.037	0.041	0.044	0.049	0.051	0.051	0.051	0.047
446	0.016	0.019	0.023	0.022	0.033	0.038	0.041	0.045	0.048	0.047	0.048	0.044
447	0.012	0.015	0.019	0.018	0.029	0.034	0.038	0.042	0.045	0.044	0.045	0.041
448	0.008	0.011	0.015	0.014	0.026	0.031	0.035	0.039	0.042	0.042	0.042	0.039
449	0.004	0.007	0.012	0.011	0.022	0.028	0.031	0.036	0.039	0.039	0.039	0.036
450	0	0.004	0.008	0.007	0.019	0.025	0.029	0.033	0.036	0.036	0.036	0.033
451	-0.003	0	0.005	0.004	0.016	0.022	0.026	0.031	0.034	0.034	0.034	0.031
452	-0.006	-0.003	0.002	0.001	0.013	0.019	0.023	0.028	0.031	0.031	0.032	0.029
453	-0.009	-0.006	-0.001	-0.001	0.011	0.017	0.021	0.026	0.029	0.029	0.03	0.027
454	-0.012	-0.008	-0.003	-0.004	0.008	0.015	0.019	0.024	0.027	0.027	0.028	0.025
455	-0.014	-0.011	-0.006	-0.006	0.006	0.012	0.017	0.022	0.025	0.025	0.026	0.023
456	-0.017	-0.013	-0.008	-0.008	0.004	0.01	0.014	0.02	0.023	0.023	0.024	0.021
457	-0.019	-0.015	-0.01	-0.01	0.002	0.008	0.013	0.018	0.021	0.021	0.022	0.019
458	-0.021	-0.017	-0.012	-0.012	0	0.007	0.011	0.016	0.02	0.02	0.02	0.018
459	-0.022	-0.018	-0.014	-0.013	-0.001	0.005	0.009	0.015	0.018	0.018	0.019	0.016
460	-0.024	-0.02	-0.015	-0.015	-0.003	0.004	0.008	0.013	0.016	0.016	0.017	0.015
461	-0.025	-0.021	-0.016	-0.016	-0.004	0.002	0.006	0.012	0.015	0.015	0.016	0.013
462	-0.026	-0.022	-0.017	-0.017	-0.005	0.001	0.005	0.011	0.014	0.014	0.015	0.012
463	-0.027	-0.023	-0.019	-0.018	-0.006	0	0.004	0.009	0.012	0.013	0.013	0.011
464	-0.028	-0.024	-0.019	-0.019	-0.007	-0.001	0.003	0.008	0.011	0.011	0.012	0.01
465	-0.029	-0.025	-0.02	-0.02	-0.008	-0.002	0.002	0.007	0.01	0.01	0.011	0.009
466	-0.029	-0.025	-0.021	-0.021	-0.009	-0.003	0.001	0.006	0.009	0.009	0.01	0.008
467	-0.03	-0.026	-0.021	-0.021	-0.009	-0.004	0	0.005	0.008	0.008	0.009	0.007
468	-0.03	-0.026	-0.021	-0.021	-0.01	-0.004	-0.001	0.004	0.008	0.007	0.008	0.006
469	-0.03	-0.026	-0.021	-0.022	-0.01	-0.005	-0.001	0.004	0.007	0.007	0.007	0.005
470	-0.03	-0.026	-0.022	-0.022	-0.011	-0.005	-0.002	0.003	0.006	0.006	0.006	0.004
471	-0.03	-0.026	-0.022	-0.022	-0.011	-0.006	-0.002	0.002	0.005	0.005	0.006	0.003
472	-0.03	-0.026	-0.022	-0.022	-0.011	-0.006	-0.003	0.001	0.004	0.004	0.005	0.002
473	-0.029	-0.026	-0.022	-0.022	-0.012	-0.007	-0.004	0.001	0.004	0.003	0.004	0.001
474	-0.029	-0.026	-0.022	-0.022	-0.012	-0.007	-0.004	0	0.003	0.003	0.003	0.001
475	-0.029	-0.026	-0.021	-0.023	-0.012	-0.007	-0.005	0	0.002	0.002	0.003	0
476	-0.028	-0.025	-0.021	-0.022	-0.012	-0.008	-0.005	-0.001	0.002	0.001	0.002	-0.001
477	-0.028	-0.025	-0.021	-0.022	-0.012	-0.008	-0.005	-0.001	0.001	0.001	0.001	-0.001
478	-0.028	-0.024	-0.021	-0.022	-0.012	-0.008	-0.006	-0.002	0.001	0	0.001	-0.002
479	-0.027	-0.024	-0.02	-0.022	-0.012	-0.008	-0.006	-0.002	0	0	0	-0.002
480	-0.027	-0.023	-0.02	-0.021	-0.012	-0.008	-0.006	-0.002	0	-0.001	0	-0.003
481	-0.026	-0.023	-0.019	-0.021	-0.012	-0.008	-0.006	-0.003	-0.001	-0.001	-0.001	-0.003
482	-0.025	-0.022	-0.019	-0.021	-0.012	-0.008	-0.007	-0.003	-0.001	-0.002	-0.001	-0.004
483	-0.024	-0.022	-0.018	-0.02	-0.011	-0.008	-0.007	-0.003	-0.001	-0.002	-0.002	-0.004
484	-0.024	-0.021	-0.017	-0.02	-0.011	-0.008	-0.007	-0.003	-0.001	-0.002	-0.002	-0.005
485	-0.023	-0.02	-0.017	-0.019	-0.011	-0.008	-0.007	-0.004	-0.002	-0.003	-0.002	-0.005
486	-0.022	-0.019	-0.016	-0.019	-0.011	-0.008	-0.007	-0.004	-0.002	-0.003	-0.003	-0.005
487	-0.021	-0.019	-0.015	-0.018	-0.01	-0.008	-0.007	-0.004	-0.002	-0.003	-0.003	-0.006
488	-0.021	-0.018	-0.015	-0.018	-0.01	-0.008	-0.007	-0.004	-0.003	-0.004	-0.004	-0.006
489	-0.02	-0.017	-0.014	-0.017	-0.01	-0.008	-0.007	-0.005	-0.003	-0.004	-0.004	-0.007
490	-0.019	-0.016	-0.013	-0.017	-0.009	-0.008	-0.007	-0.005	-0.003	-0.005	-0.004	-0.007
491	-0.018	-0.015	-0.012	-0.016	-0.009	-0.008	-0.007	-0.005	-0.004	-0.005	-0.005	-0.007
492	-0.017	-0.014	-0.012	-0.015	-0.009	-0.007	-0.007	-0.005	-0.004	-0.005	-0.005	-0.008
493	-0.016	-0.013	-0.011	-0.015	-0.008	-0.007	-0.007	-0.005	-0.004	-0.006	-0.006	-0.008
494	-0.015	-0.013	-0.01	-0.014	-0.008	-0.007	-0.007	-0.006	-0.005	-0.006	-0.006	-0.009
495	-0.014	-0.012	-0.009	-0.013	-0.007	-0.007	-0.007	-0.006	-0.005	-0.006	-0.006	-0.009
496	-0.013	-0.011	-0.008	-0.013	-0.007	-0.007	-0.007	-0.006	-0.005	-0.007	-0.007	-0.01
497	-0.012	-0.01	-0.007	-0.012	-0.007	-0.007	-0.007	-0.006	-0.005	-0.007	-0.007	-0.01
498	-0.01	-0.009	-0.006	-0.011	-0.006	-0.006	-0.008	-0.006	-0.006	-0.008	-0.008	-0.011
499	-0.009	-0.008	-0.006	-0.01	-0.006	-0.006	-0.008	-0.007	-0.006	-0.008	-0.008	-0.011
500	-0.008	-0.007	-0.005	-0.01	-0.005	-0.006	-0.008	-0.007	-0.007	-0.008	-0.009	-0.012
501	-0.007	-0.006	-0.004	-0.009	-0.005	-0.006	-0.008	-0.007	-0.007	-0.009	-0.009	-0.012
502	-0.006	-0.005	-0.003	-0.008	-0.004	-0.006	-0.008	-0.007	-0.007	-0.009	-0.01	-0.013
503	-0.005	-0.003	-0.002	-0.008	-0.004	-0.006	-0.008	-0.008	-0.008	-0.01	-0.01	-0.013
504	-0.003	-0.002	-0.001	-0.007	-0.003	-0.005	-0.008	-0.008	-0.008	-0.01	-0.011	-0.014
505	-0.002	-0.001	0	-0.006	-0.003	-0.005	-0.008	-0.008	-0.009	-0.011	-0.011	-0.014
506	-0.001	0	0.001	-0.005	-0.002	-0.005	-0.008	-0.008	-0.009	-0.011	-0.012	-0.015
507	0	0.001	0.002	-0.004	-0.002	-0.005	-0.008	-0.009	-0.009	-0.012	-0.012	-0.015
508	0.002	0.002	0.003	-0.004	-0.001	-0.005	-0.008	-0.009	-0.01	-0.012	-0.013	-0.016
509	0.003	0.004	0.005	-0.003	-0.001	-0.004	-0.008	-0.009	-0.01	-0.013	-0.013	-0.016
510	0.004	0.005	0.006	-0.002	0	-0.004	-0.008	-0.009	-0.01	-0.013	-0.014	-0.017
511	0.006	0.006	0.007	-0.001	0	-0.004	-0.008	-0.01	-0.011	-0.014	-0.014	-0.017
512	0.007	0.007	0.008	0	0.001	-0.004	-0.008	-0.01	-0.011	-0.014	-0.015	-0.018
513	0.008	0.008	0.009	0.001	0.001	-0.004	-0.008	-0.01	-0.012	-0.015	-0.016	-0.019
514	0.01	0.01	0.01	0.002	0.002	-0.004	-0.009	-0.011	-0.012	-0.015	-0.016	-0.019
515	0.011	0.011	0.011	0.003	0.002	-0.003	-0.009	-0.011	-0.013	-0.016	-0.017	-0.02
516	0.013	0.012	0.012	0.003	0.003	-0.003	-0.009	-0.011	-0.013	-0.017	-0.017	-0.02
517	0.014	0.014	0.014	0.004	0.004	-0.003	-0.009	-0.011	-0.014	-0.017	-0.018	-0.021
518	0.016	0.015	0.015	0.005	0.004	-0.003	-0.009	-0.012	-0.014	-0.018	-0.019	-0.022
519	0.017	0.016	0.016	0.006	0.005	-0.002	-0.009	-0.012	-0.015	-0.018	-0.019	-0.022
520	0.019	0.018	0.017	0.007	0.005	-0.002	-0.009	-0.013	-0.015	-0.019	-0.02	-0.023
521	0.02	0.019	0.019	0.008	0.006	-0.002	-0.009	-0.013	-0.016	-0.019	-0.021	-0.024
522	0.022	0.021	0.02	0.009	0.007	-0.002	-0.009	-0.013	-0.016	-0.02	-0.021	-0.024
523	0.023	0.022	0.021	0.01	0.007	-0.001	-0.009	-0.014	-0.017	-0.021	-0.022	-0.025
524	0.025	0.024	0.023	0.011	0.008	-0.001	-0.009	-0.014	-0.017	-0.021	-0.023	-0.026
525	0.027	0.025	0.024	0.013	0.009	-0.001	-0.009	-0.014	-0.018	-0.022	-0.023	-0.026
526	0.029	0.027	0.026	0.014	0.009	0	-0.009	-0.014	-0.018	-0.023	-0.024	-0.027
527	0.03	0.029	0.027	0.015	0.01	0	-0.009	-0.015	-0.019	-0.023	-0.025	-0.028
528	0.032	0.03	0.029	0.016	0.011	0	-0.009	-0.015	-0.019	-0.024	-0.025	-0.028
529	0.034	0.032	0.03	0.017	0.012	0.001	-0.009	-0.015	-0.02	-0.024	-0.026	-0.029
530	0.036	0.034	0.032	0.019	0.013	0.001	-0.009	-0.016	-0.02	-0.025	-0.027	-0.03
531	0.038	0.036	0.033	0.02	0.013	0.001	-0.01	-0.016	-0.021	-0.026	-0.027	-0.031
532	0.04	0.038	0.035	0.021	0.014	0.002	-0.01	-0.016	-0.021	-0.027	-0.028	-0.032
533	0.042	0.04	0.037	0.023	0.015	0.002	-0.01	-0.017	-0.022	-0.027	-0.029	-0.032
534	0.044	0.042	0.039	0.024	0.016	0.003	-0.009	-0.017	-0.022	-0.028	-0.03	-0.033
535	0.046	0.044	0.041	0.026	0.017	0.003	-0.009	-0.017	-0.023	-0.028	-0.03	-0.034
536	0.049	0.046	0.043	0.027	0.018	0.004	-0.009	-0.017	-0.023	-0.029	-0.031	-0.034
537	0.051	0.048	0.045	0.029	0.019	0.004	-0.009	-0.018	-0.024	-0.03	-0.032	-0.035
538	0.054	0.05	0.047	0.031	0.021	0.005	-0.009	-0.018	-0.024	-0.03	-0.032	-0.036
539	0.056	0.053	0.049	0.032	0.022	0.005	-0.009	-0.018	-0.024	-0.031	-0.033	-0.036
540	0.059	0.055	0.051	0.034	0.023	0.006	-0.008	-0.018	-0.025	-0.031	-0.034	-0.037
541	0.062	0.058	0.053	0.036	0.024	0.007	-0.008	-0.018	-0.025	-0.032	-0.034	-0.038
542	0.064	0.06	0.056	0.038	0.026	0.008	-0.008	-0.018	-0.026	-0.032	-0.035	-0.038
543	0.067	0.063	0.058	0.04	0.027	0.008	-0.008	-0.018	-0.026	-0.033	-0.035	-0.039
544	0.07	0.066	0.061	0.042	0.029	0.009	-0.007	-0.018	-0.026	-0.033	-0.036	-0.04
545	0.073	0.068	0.063	0.044	0.03	0.01	-0.007	-0.019	-0.027	-0.034	-0.037	-0.04
546	0.076	0.071	0.066	0.046	0.032	0.011	-0.007	-0.019	-0.027	-0.034	-0.037	-0.041
547	0.079	0.074	0.069	0.049	0.033	0.012	-0.006	-0.019	-0.027	-0.035	-0.038	-0.041
548	0.083	0.077	0.072	0.051	0.035	0.013	-0.006	-0.019	-0.027	-0.035	-0.038	-0.042
549	0.086	0.081	0.075	0.053	0.037	0.014	-0.005	-0.019	-0.028	-0.036	-0.039	-0.043
550	0.09	0.084	0.078	0.056	0.039	0.015	-0.005	-0.018	-0.028	-0.036	-0.039	-0.043
551	0.093	0.087	0.081	0.059	0.041	0.016	-0.004	-0.018	-0.028	-0.037	-0.04	-0.044
552	0.097	0.091	0.084	0.061	0.043	0.018	-0.004	-0.018	-0.028	-0.037	-0.041	-0.045
553	0.101	0.095	0.087	0.064	0.045	0.019	-0.003	-0.018	-0.029	-0.038	-0.041	-0.045
554	0.105	0.098	0.091	0.067	0.047	0.02	-0.002	-0.018	-0.029	-0.038	-0.042	-0.046
555	0.109	0.102	0.094	0.07	0.049	0.022	-0.002	-0.018	-0.029	-0.038	-0.042	-0.046
556	0.113	0.106	0.098	0.073	0.051	0.023	-0.001	-0.018	-0.029	-0.039	-0.043	-0.047
557	0.117	0.11	0.101	0.076	0.053	0.024	0	-0.018	-0.029	-0.039	-0.043	-0.047
558	0.121	0.114	0.105	0.079	0.055	0.026	0.001	-0.017	-0.03	-0.04	-0.044	-0.048
559	0.125	0.118	0.109	0.082	0.058	0.027	0.001	-0.017	-0.03	-0.04	-0.044	-0.049
560	0.13	0.122	0.113	0.085	0.06	0.029	0.002	-0.017	-0.03	-0.041	-0.045	-0.049
561	0.134	0.127	0.117	0.089	0.063	0.03	0.003	-0.017	-0.03	-0.041	-0.045	-0.05
562	0.139	0.131	0.121	0.092	0.065	0.032	0.004	-0.016	-0.03	-0.041	-0.046	-0.05
563	0.144	0.136	0.125	0.096	0.068	0.034	0.005	-0.016	-0.03	-0.042	-0.046	-0.051
564	0.149	0.14	0.13	0.099	0.071	0.035	0.006	-0.016	-0.03	-0.042	-0.047	-0.051
565	0.154	0.145	0.134	0.103	0.074	0.037	0.007	-0.015	-0.03	-0.042	-0.047	-0.052
566	0.16	0.15	0.139	0.107	0.077	0.039	0.008	-0.014	-0.03	-0.042	-0.047	-0.052
567	0.165	0.156	0.144	0.111	0.08	0.041	0.01	-0.014	-0.03	-0.042	-0.048	-0.052
568	0.171	0.161	0.149	0.115	0.083	0.044	0.011	-0.013	-0.03	-0.042	-0.048	-0.053
569	0.177	0.167	0.154	0.12	0.086	0.046	0.012	-0.013	-0.03	-0.043	-0.048	-0.053
570	0.182	0.172	0.159	0.124	0.09	0.048	0.014	-0.012	-0.029	-0.043	-0.048	-0.053
571	0.188	0.178	0.165	0.129	0.093	0.051	0.015	-0.011	-0.029	-0.043	-0.049	-0.054
572	0.195	0.184	0.17	0.133	0.097	0.053	0.017	-0.01	-0.029	-0.043	-0.049	-0.054
573	0.201	0.19	0.176	0.138	0.101	0.056	0.018	-0.009	-0.028	-0.042	-0.049	-0.054
574	0.207	0.196	0.181	0.143	0.104	0.058	0.02	-0.008	-0.028	-0.042	-0.049	-0.054
575	0.214	0.202	0.187	0.148	0.108	0.061	0.022	-0.007	-0.027	-0.042	-0.049	-0.054
576	0.22	0.208	0.193	0.152	0.112	0.063	0.023	-0.006	-0.027	-0.042	-0.049	-0.054
577	0.227	0.214	0.199	0.157	0.116	0.066	0.025	-0.005	-0.026	-0.042	-0.049	-0.054
578	0.233	0.22	0.204	0.162	0.12	0.069	0.027	-0.004	-0.026	-0.042	-0.049	-0.054
579	0.24	0.227	0.21	0.167	0.123	0.071	0.029	-0.003	-0.025	-0.042	-0.049	-0.055
580	0.247	0.233	0.216	0.172	0.127	0.074	0.031	-0.002	-0.025	-0.041	-0.049	-0.055
581	0.254	0.239	0.222	0.177	0.131	0.077	0.032	-0.001	-0.024	-0.041	-0.049	-0.055
582	0.26	0.246	0.228	0.182	0.135	0.08	0.034	0	-0.024	-0.041	-0.049	-0.055
583	0.267	0.252	0.234	0.188	0.139	0.082	0.036	0.001	-0.023	-0.041	-0.049	-0.055
584	0.274	0.259	0.24	0.193	0.143	0.085	0.038	0.002	-0.023	-0.041	-0.049	-0.055
585	0.281	0.266	0.247	0.198	0.147	0.088	0.04	0.003	-0.023	-0.041	-0.049	-0.055
586	0.288	0.273	0.253	0.204	0.152	0.091	0.042	0.004	-0.022	-0.04	-0.049	-0.055
587	0.296	0.279	0.259	0.209	0.156	0.094	0.044	0.005	-0.021	-0.04	-0.049	-0.055
588	0.303	0.286	0.266	0.215	0.16	0.097	0.045	0.006	-0.021	-0.04	-0.049	-0.055
589	0.31	0.293	0.272	0.22	0.164	0.1	0.047	0.007	-0.02	-0.04	-0.049	-0.055
590	0.318	0.3	0.279	0.225	0.169	0.103	0.049	0.008	-0.02	-0.04	-0.049	-0.055
591	0.325	0.307	0.285	0.231	0.173	0.106	0.051	0.009	-0.019	-0.04	-0.049	-0.055
592	0.332	0.314	0.291	0.236	0.177	0.109	0.053	0.011	-0.019	-0.039	-0.049	-0.055
593	0.339	0.321	0.298	0.242	0.181	0.112	0.055	0.012	-0.018	-0.039	-0.049	-0.055
594	0.347	0.328	0.304	0.247	0.186	0.115	0.057	0.013	-0.017	-0.039	-0.049	-0.056
595	0.354	0.335	0.311	0.253	0.19	0.118	0.059	0.014	-0.017	-0.039	-0.049	-0.056
596	0.362	0.342	0.318	0.259	0.195	0.121	0.061	0.015	-0.016	-0.038	-0.049	-0.056
597	0.369	0.349	0.324	0.264	0.199	0.124	0.063	0.017	-0.016	-0.038	-0.049	-0.056
598	0.377	0.356	0.331	0.27	0.203	0.127	0.065	0.018	-0.015	-0.038	-0.048	-0.056
599	0.384	0.363	0.337	0.276	0.208	0.131	0.068	0.019	-0.014	-0.038	-0.048	-0.056
600	0.392	0.371	0.344	0.281	0.212	0.134	0.07	0.02	-0.014	-0.037	-0.048	-0.056
601	0.4	0.378	0.351	0.287	0.217	0.137	0.072	0.021	-0.013	-0.037	-0.048	-0.056
602	0.407	0.385	0.357	0.292	0.221	0.14	0.074	0.023	-0.012	-0.037	-0.048	-0.056
603	0.415	0.392	0.364	0.298	0.225	0.143	0.076	0.024	-0.012	-0.036	-0.048	-0.056
604	0.422	0.399	0.37	0.303	0.23	0.146	0.078	0.025	-0.011	-0.036	-0.048	-0.056
605	0.43	0.406	0.377	0.309	0.234	0.149	0.08	0.026	-0.01	-0.036	-0.048	-0.056
606	0.437	0.413	0.384	0.315	0.239	0.152	0.082	0.028	-0.01	-0.035	-0.048	-0.056
607	0.445	0.42	0.39	0.32	0.243	0.155	0.084	0.029	-0.009	-0.035	-0.048	-0.056
608	0.452	0.427	0.397	0.326	0.247	0.158	0.086	0.03	-0.008	-0.035	-0.047	-0.056
609	0.46	0.434	0.403	0.331	0.251	0.161	0.088	0.031	-0.008	-0.035	-0.047	-0.056
610	0.467	0.441	0.409	0.336	0.256	0.165	0.09	0.033	-0.007	-0.034	-0.047	-0.056
611	0.474	0.448	0.416	0.342	0.26	0.167	0.092	0.034	-0.006	-0.034	-0.047	-0.056
612	0.481	0.455	0.422	0.347	0.264	0.17	0.094	0.035	-0.006	-0.034	-0.047	-0.055
613	0.489	0.461	0.428	0.352	0.268	0.173	0.096	0.036	-0.005	-0.033	-0.047	-0.055
614	0.496	0.468	0.434	0.358	0.272	0.176	0.098	0.037	-0.004	-0.033	-0.047	-0.055
615	0.503	0.475	0.44	0.363	0.277	0.179	0.1	0.039	-0.004	-0.033	-0.047	-0.055
616	0.51	0.481	0.447	0.368	0.281	0.182	0.102	0.04	-0.003	-0.032	-0.046	-0.055
617	0.517	0.488	0.453	0.373	0.285	0.185	0.104	0.041	-0.002	-0.032	-0.046	-0.055
618	0.524	0.494	0.459	0.378	0.289	0.188	0.106	0.042	-0.002	-0.032	-0.046	-0.055
619	0.531	0.501	0.465	0.383	0.293	0.191	0.108	0.043	-0.001	-0.031	-0.046	-0.055
620	0.538	0.507	0.47	0.388	0.297	0.194	0.11	0.044	0	-0.031	-0.046	-0.055
621	0.544	0.513	0.476	0.393	0.3	0.196	0.112	0.046	0	-0.031	-0.046	-0.055
622	0.551	0.519	0.482	0.398	0.304	0.199	0.114	0.047	0.001	-0.03	-0.046	-0.055
623	0.557	0.525	0.487	0.402	0.308	0.202	0.115	0.048	0.002	-0.03	-0.045	-0.055
624	0.564	0.531	0.492	0.407	0.311	0.204	0.117	0.049	0.002	-0.03	-0.045	-0.055
625	0.57	0.537	0.498	0.411	0.315	0.207	0.119	0.05	0.003	-0.029	-0.045	-0.055
626	0.576	0.543	0.503	0.416	0.319	0.209	0.121	0.051	0.003	-0.029	-0.045	-0.055
627	0.582	0.548	0.508	0.42	0.322	0.212	0.122	0.052	0.004	-0.029	-0.045	-0.055
628	0.588	0.554	0.513	0.424	0.325	0.214	0.124	0.053	0.005	-0.029	-0.045	-0.055
629	0.594	0.559	0.518	0.429	0.329	0.217	0.126	0.054	0.005	-0.028	-0.045	-0.055
630	0.599	0.564	0.523	0.433	0.332	0.219	0.127	0.055	0.006	-0.028	-0.044	-0.054
631	0.605	0.569	0.528	0.437	0.335	0.221	0.129	0.056	0.006	-0.028	-0.044	-0.054
632	0.611	0.574	0.532	0.441	0.338	0.223	0.13	0.057	0.007	-0.027	-0.044	-0.054
633	0.616	0.579	0.537	0.444	0.341	0.226	0.132	0.058	0.007	-0.027	-0.044	-0.054
634	0.621	0.584	0.541	0.448	0.344	0.228	0.133	0.059	0.008	-0.027	-0.044	-0.054
635	0.626	0.589	0.546	0.452	0.347	0.23	0.135	0.06	0.008	-0.027	-0.044	-0.054
636	0.631	0.594	0.55	0.455	0.35	0.232	0.136	0.061	0.009	-0.026	-0.044	-0.054
637	0.636	0.598	0.554	0.459	0.353	0.234	0.137	0.061	0.009	-0.026	-0.044	-0.054
638	0.641	0.602	0.558	0.462	0.355	0.236	0.139	0.062	0.01	-0.026	-0.043	-0.054
639	0.645	0.606	0.561	0.465	0.358	0.238	0.14	0.063	0.01	-0.026	-0.043	-0.054
640	0.65	0.61	0.565	0.468	0.36	0.239	0.141	0.064	0.011	-0.025	-0.043	-0.054
641	0.654	0.614	0.568	0.471	0.363	0.241	0.142	0.064	0.011	-0.025	-0.043	-0.054
642	0.658	0.618	0.572	0.474	0.365	0.243	0.143	0.065	0.012	-0.025	-0.043	-0.054
643	0.662	0.621	0.575	0.477	0.367	0.244	0.145	0.066	0.012	-0.025	-0.043	-0.054
644	0.665	0.625	0.578	0.479	0.369	0.246	0.146	0.066	0.013	-0.024	-0.043	-0.053
645	0.669	0.628	0.581	0.482	0.371	0.247	0.147	0.067	0.013	-0.024	-0.042	-0.053
646	0.672	0.631	0.584	0.484	0.373	0.249	0.148	0.068	0.013	-0.024	-0.042	-0.053
647	0.675	0.634	0.586	0.486	0.375	0.25	0.148	0.068	0.014	-0.024	-0.042	-0.053
[truncated: 253 more rows]

## Sheet: Figure 5d
Wavelength	0µM,1,6-DAH	1µM,1,6-DAH	2µM,1,6-DAH	4µM,1,6-DAH	6µM,1,6-DAH	8µM,1,6-DAH	10µM,1,6-DAH	12µM,1,6-DAH	14µM,1,6-DAH	16µM,1,6-DAH	18µM,1,6-DAH	20µM,1,6-DAH
[truncated: 701 more rows]

[truncated: 13 more sheets: Figure 5e, Figure 5f, Figure 6a, Figure 6b, Figure 6c, Figure7a, Figure 7b, Figure 7c, Figure 7d, Figure 8c, Figure8d, Figure 11a, Figure 11b]
